# Supplementary material for: PSA-HWT: handwritten font generation based on pyramid squeeze attention
Source: PeerJ Comput Sci. 2024 Aug 23;10:e2261. doi: 10.7717/peerj-cs.2261 (PMC11639151; doi:10.7717/peerj-cs.2261)
Supplement: Supplemental Information 2 [file peerj-cs-10-2261-s002.zip]

Archive with 156 entries (133 files):
- code/
- code/.idea/
- code/.idea/.gitignore
- code/.idea/.name
- code/.idea/Handwriting-Transformers-main.iml
- code/.idea/inspectionProfiles/
- code/.idea/inspectionProfiles/Project_Default.xml
- code/.idea/inspectionProfiles/profiles_settings.xml
- code/.idea/misc.xml
- code/.idea/modules.xml
- code/.idea/workspace.xml
- code/INSTALL.md
- code/LICENSE
- code/__pycache__/
- code/__pycache__/gs.cpython-39.pyc
- code/__pycache__/params.cpython-39.pyc
- code/data/
- code/data/__pycache__/
- code/data/__pycache__/dataset.cpython-36.pyc
- code/data/__pycache__/dataset.cpython-37.pyc
- code/data/__pycache__/dataset.cpython-38.pyc
- code/data/__pycache__/dataset.cpython-39.pyc
- code/data/create_data.py
- code/data/dataset.py
- code/data/prepare_data.py
- code/fid_folder/
- code/fid_folder/_init_.py
- code/fid_folder/_main_.py
- code/fid_folder/fid_score.py
- code/fid_folder/inception.py
- code/files/
- code/files/english_words.txt
- code/models/
- code/models/BigGAN_layers.py
- code/models/BigGAN_networks.py
- code/models/OCR_network.py
- code/models/SE_weight_module.py
- code/models/__init__.py
- code/models/__pycache__/
- code/models/__pycache__/BigGAN_layers.cpython-39.pyc
- code/models/__pycache__/BigGAN_networks.cpython-39.pyc
- code/models/__pycache__/OCR_network.cpython-39.pyc
- code/models/__pycache__/SE_weight_module.cpython-39.pyc
- code/models/__pycache__/__init__.cpython-39.pyc
- code/models/__pycache__/_internally_replaced_utils.cpython-39.pyc
- code/models/__pycache__/blocks.cpython-39.pyc
- code/models/__pycache__/epsanet.cpython-39.pyc
- code/models/__pycache__/inception.cpython-39.pyc
- code/models/__pycache__/model.cpython-39.pyc
- code/models/__pycache__/model_1.cpython-39.pyc
- code/models/__pycache__/networks.cpython-39.pyc
- code/models/__pycache__/res2net.cpython-39.pyc
- code/models/__pycache__/resnet.cpython-39.pyc
- code/models/__pycache__/transformer.cpython-39.pyc
- code/models/_internally_replaced_utils.py
- code/models/blocks.py
- code/models/epsanet.py
- code/models/inception.py
- code/models/model.py
- code/models/networks.py
- code/models/sync_batchnorm/
- code/models/sync_batchnorm/__init__.py
- code/models/sync_batchnorm/__pycache__/
- code/models/sync_batchnorm/__pycache__/__init__.cpython-36.pyc
- code/models/sync_batchnorm/__pycache__/__init__.cpython-37.pyc
- code/models/sync_batchnorm/__pycache__/__init__.cpython-38.pyc
- code/models/sync_batchnorm/__pycache__/__init__.cpython-39.pyc
- code/models/sync_batchnorm/__pycache__/batchnorm.cpython-36.pyc
- code/models/sync_batchnorm/__pycache__/batchnorm.cpython-37.pyc
- code/models/sync_batchnorm/__pycache__/batchnorm.cpython-38.pyc
- code/models/sync_batchnorm/__pycache__/batchnorm.cpython-39.pyc
- code/models/sync_batchnorm/__pycache__/comm.cpython-36.pyc
- code/models/sync_batchnorm/__pycache__/comm.cpython-37.pyc
- code/models/sync_batchnorm/__pycache__/comm.cpython-38.pyc
- code/models/sync_batchnorm/__pycache__/comm.cpython-39.pyc
- code/models/sync_batchnorm/__pycache__/replicate.cpython-36.pyc
- code/models/sync_batchnorm/__pycache__/replicate.cpython-37.pyc
- code/models/sync_batchnorm/__pycache__/replicate.cpython-38.pyc
- code/models/sync_batchnorm/__pycache__/replicate.cpython-39.pyc
- code/models/sync_batchnorm/batchnorm.py
- code/models/sync_batchnorm/batchnorm_reimpl.py
- code/models/sync_batchnorm/comm.py
- code/models/sync_batchnorm/replicate.py
- code/models/sync_batchnorm/unittest.py
- code/models/transformer.py
- code/mytext.txt
- code/params.py
- code/results/
- code/saved_images/
- code/saved_images/IAM-339-15-E3D3-LR0.00005-bs8/
- code/saved_models/
- code/saved_models/IAM-339-15-E3D3-LR0.00005-bs8/
- code/train.py
- code/util/
- code/util/__init__.py
- code/util/__init__.pyc
- code/util/__pycache__/
- code/util/__pycache__/__init__.cpython-36.pyc
- code/util/__pycache__/__init__.cpython-37.pyc
- code/util/__pycache__/__init__.cpython-38.pyc
- code/util/__pycache__/__init__.cpython-39.pyc
- code/util/__pycache__/html.cpython-36.pyc
- code/util/__pycache__/html.cpython-37.pyc
- code/util/__pycache__/misc.cpython-36.pyc
- code/util/__pycache__/misc.cpython-37.pyc
- code/util/__pycache__/params.cpython-37.pyc
- code/util/__pycache__/util.cpython-36.pyc
- code/util/__pycache__/util.cpython-37.pyc
- code/util/__pycache__/util.cpython-38.pyc
- code/util/__pycache__/util.cpython-39.pyc
- code/util/__pycache__/visualizer.cpython-36.pyc
- code/util/__pycache__/visualizer.cpython-37.pyc
- code/util/html.py
- code/util/misc.py
- code/util/models/
- code/util/models/BigGAN_layers.py
- code/util/models/BigGAN_networks.py
- code/util/models/OCR_network.py
- code/util/models/__init__.py
- code/util/models/__pycache__/
- code/util/models/__pycache__/BigGAN_layers.cpython-36.pyc
- code/util/models/__pycache__/BigGAN_networks.cpython-36.pyc
- code/util/models/__pycache__/OCR_network.cpython-36.pyc
- code/util/models/__pycache__/__init__.cpython-36.pyc
- code/util/models/__pycache__/blocks.cpython-36.pyc
- code/util/models/__pycache__/inception.cpython-36.pyc
- code/util/models/__pycache__/model.cpython-36.pyc
- code/util/models/__pycache__/model_.cpython-36.pyc
- code/util/models/__pycache__/networks.cpython-36.pyc
- code/util/models/__pycache__/transformer.cpython-36.pyc
- code/util/models/blocks.py
- code/util/models/inception.py
- code/util/models/model.py
- code/util/models/model_.py
- code/util/models/networks.py
- code/util/models/sync_batchnorm/
- code/util/models/sync_batchnorm/__init__.py
- code/util/models/sync_batchnorm/__pycache__/
- code/util/models/sync_batchnorm/__pycache__/__init__.cpython-36.pyc
- code/util/models/sync_batchnorm/__pycache__/__init__.cpython-37.pyc
- code/util/models/sync_batchnorm/__pycache__/batchnorm.cpython-36.pyc
- code/util/models/sync_batchnorm/__pycache__/batchnorm.cpython-37.pyc
- code/util/models/sync_batchnorm/__pycache__/comm.cpython-36.pyc
- code/util/models/sync_batchnorm/__pycache__/comm.cpython-37.pyc
- code/util/models/sync_batchnorm/__pycache__/replicate.cpython-36.pyc
- code/util/models/sync_batchnorm/__pycache__/replicate.cpython-37.pyc
- code/util/models/sync_batchnorm/batchnorm.py
- code/util/models/sync_batchnorm/batchnorm_reimpl.py
- code/util/models/sync_batchnorm/comm.py
- code/util/models/sync_batchnorm/replicate.py
- code/util/models/sync_batchnorm/unittest.py
- code/util/models/transformer.py
- code/util/params.py
- code/util/util.py
- code/util/util.pyc
- code/util/visualizer.py
