# Supplementary material for: PSA-HWT: handwritten font generation based on pyramid squeeze attention
Source: PeerJ Comput Sci. 2024 Aug 23;10:e2261. doi: 10.7717/peerj-cs.2261 (PMC11639151; doi:10.7717/peerj-cs.2261)
Supplement: Supplemental Information 2 [file peerj-cs-10-2261-s002.zip › code/data/create_data.py]

import random
import torch
from torch.utils.data import Dataset
from torch.utils.data import sampler
import lmdb
import torchvision.transforms as transforms
import six
import sys
from PIL import Image
import numpy as np
import os
import sys
import pickle
import numpy as np

import glob

glob.glob('/nfs/users/ext_ankan.bhunia/Handwritten_data/CVL/cvl-database-1-1/*/words/*/*tif')
