# Supplementary material for: PSA-HWT: handwritten font generation based on pyramid squeeze attention
Source: PeerJ Comput Sci. 2024 Aug 23;10:e2261. doi: 10.7717/peerj-cs.2261 (PMC11639151; doi:10.7717/peerj-cs.2261)
Supplement: Supplemental Information 2 [file peerj-cs-10-2261-s002.zip › code/files/english_words.txt]

2
1080
&c
10-point
10th
11-point
12-point
16-point
18-point
1st
2,4,5-t
2,4-d
20-point
2D
2nd
30-30
3D
3-D
3M
3rd
48-point
4-D
4GL
4H
4th
5-point
5-T
5th
6-point
6th
7-point
7th
8-point
8th
9-point
9th
a
a'
a-
A&M
A&P
A.
A.A.A.
A.B.
A.B.A.
A.C.
A.D.
A.D.C.
A.F.
A.F.A.M.
A.G.
A.H.
A.I.
A.I.A.
A.I.D.
A.L.
A.L.P.
A.M.
A.M.A.
A.M.D.G.
A.N.
a.p.
a.r.
A.R.C.S.
A.U.
A.U.C.
A.V.
a.w.
A.W.O.L.
A/C
A/F
A/O
A/P
A/V
A1
A-1
A4
A5
AA
AAA
AAAA
AAAAAA
AAAL
AAAS
Aaberg
Aachen
AAE
AAEE
AAF
AAG
aah
aahed
aahing
aahs
AAII
aal
Aalborg
Aalesund
aalii
aaliis
aals
Aalst
Aalto
AAM
AAMSI
Aandahl
A-and-R
Aani
AAO
AAP
AAPSS
Aaqbiye
Aar
Aara
Aarau
AARC
aardvark
aardvarks
aardwolf
aardwolves
Aaren
Aargau
aargh
Aarhus
Aarika
Aaron
Aaronic
Aaronical
Aaronite
Aaronitic
Aaron's-beard
Aaronsburg
Aaronson
AARP
aarrgh
aarrghh
Aaru
AAS
A'asia
aasvogel
aasvogels
AAU
AAUP
AAUW
AAVSO
AAX
A-axes
A-axis
AB
ab-
ABA
Ababa
Ababdeh
Ababua
abac
abaca
abacay
abacas
abacate
abacaxi
abaci
abacinate
abacination
abacisci
abaciscus
abacist
aback
abacli
Abaco
abacot
abacterial
abactinal
abactinally
abaction
abactor
abaculi
abaculus
abacus
abacuses
Abad
abada
Abadan
Abaddon
abadejo
abadengo
abadia
Abadite
abaff
abaft
Abagael
Abagail
Abagtha
abay
abayah
Abailard
abaisance
abaised
abaiser
abaisse
abaissed
abaka
Abakan
abakas
Abakumov
abalation
abalienate
abalienated
abalienating
abalienation
abalone
abalones
Abama
abamp
abampere
abamperes
abamps
Abana
aband
abandon
abandonable
abandoned
abandonedly
abandonee
abandoner
abandoners
abandoning
abandonment
abandonments
abandons
abandum
abanet
abanga
Abanic
abannition
Abantes
abapical
abaptiston
abaptistum
Abarambo
Abarbarea
Abaris
abarthrosis
abarticular
abarticulation
Abas
abase
abased
abasedly
abasedness
abasement
abasements
abaser
abasers
abases
Abasgi
abash
abashed
abashedly
abashedness
abashes
abashing
abashless
abashlessly
abashment
abashments
abasia
abasias
abasic
abasing
abasio
abask
abassi
Abassieh
Abassin
abastard
abastardize
abastral
abatable
abatage
Abate
abated
abatement
abatements
abater
abaters
abates
abatic
abating
abatis
abatised
abatises
abatjour
abatjours
abaton
abator
abators
ABATS
abattage
abattis
abattised
abattises
abattoir
abattoirs
abattu
abattue
Abatua
abature
abaue
abave
abaxial
abaxile
abaze
abb
Abba
abbacy
abbacies
abbacomes
Abbadide
Abbai
abbaye
abbandono
abbas
abbasi
Abbasid
abbassi
Abbassid
Abbasside
Abbate
abbatial
abbatical
abbatie
Abbe
Abbey
abbeys
abbey's
abbeystead
abbeystede
abbes
abbess
abbesses
abbest
Abbevilean
Abbeville
Abbevillian
Abbi
Abby
Abbie
Abbye
Abbyville
abboccato
abbogada
Abbot
abbotcy
abbotcies
abbotnullius
abbotric
abbots
abbot's
Abbotsen
Abbotsford
abbotship
abbotships
Abbotson
Abbotsun
Abbott
Abbottson
Abbottstown
Abboud
abbozzo
ABBR
abbrev
abbreviatable
abbreviate
abbreviated
abbreviately
abbreviates
abbreviating
abbreviation
abbreviations
abbreviator
abbreviatory
abbreviators
abbreviature
abbroachment
ABC
abcess
abcissa
abcoulomb
ABCs
abd
abdal
abdali
abdaria
abdat
Abdel
Abd-el-Kadir
Abd-el-Krim
Abdella
Abderhalden
Abderian
Abderite
Abderus
abdest
Abdias
abdicable
abdicant
abdicate
abdicated
abdicates
abdicating
abdication
abdications
abdicative
abdicator
Abdiel
abditive
abditory
abdom
abdomen
abdomens
abdomen's
abdomina
abdominal
Abdominales
abdominalia
abdominalian
abdominally
abdominals
abdominoanterior
abdominocardiac
abdominocentesis
abdominocystic
abdominogenital
abdominohysterectomy
abdominohysterotomy
abdominoposterior
abdominoscope
abdominoscopy
abdominothoracic
abdominous
abdomino-uterotomy
abdominovaginal
abdominovesical
Abdon
Abdu
abduce
abduced
abducens
abducent
abducentes
abduces
abducing
abduct
abducted
abducting
abduction
abductions
abduction's
abductor
abductores
abductors
abductor's
abducts
Abdul
Abdul-Aziz
Abdul-baha
Abdulla
Abe
a-be
abeam
abear
abearance
Abebi
abecedaire
abecedary
abecedaria
abecedarian
abecedarians
abecedaries
abecedarium
abecedarius
abed
abede
abedge
Abednego
abegge
Abey
abeyance
abeyances
abeyancy
abeyancies
abeyant
abeigh
ABEL
Abelard
abele
abeles
Abelia
Abelian
Abelicea
Abelite
Abell
Abelmoschus
abelmosk
abelmosks
abelmusk
Abelonian
Abelson
abeltree
Abencerrages
abend
abends
Abenezra
abenteric
Abeokuta
abepithymia
ABEPP
Abercromby
Abercrombie
Aberdare
aberdavine
Aberdeen
Aberdeenshire
aberdevine
Aberdonian
aberduvine
Aberfan
Aberglaube
Aberia
Aberystwyth
Abernant
Abernathy
abernethy
Abernon
aberr
aberrance
aberrancy
aberrancies
aberrant
aberrantly
aberrants
aberrate
aberrated
aberrating
aberration
aberrational
aberrations
aberrative
aberrator
aberrometer
aberroscope
Abert
aberuncate
aberuncator
abesse
abessive
abet
abetment
abetments
abets
abettal
abettals
abetted
abetter
abetters
abetting
abettor
abettors
Abeu
abevacuation
abfarad
abfarads
ABFM
Abgatha
ABHC
abhenry
abhenries
abhenrys
abhinaya
abhiseka
abhominable
abhor
abhorred
abhorrence
abhorrences
abhorrency
abhorrent
abhorrently
abhorrer
abhorrers
abhorrible
abhorring
abhors
Abhorson
ABI
aby
Abia
Abiathar
Abib
abichite
abidal
abidance
abidances
abidden
abide
abided
abider
abiders
abides
abidi
abiding
abidingly
abidingness
Abidjan
Abydos
Abie
abye
abied
abyed
abiegh
abience
abient
Abies
abyes
abietate
abietene
abietic
abietin
Abietineae
abietineous
abietinic
abietite
Abiezer
Abigael
Abigail
abigails
abigailship
Abigale
abigeat
abigei
abigeus
Abihu
abying
Abijah
Abyla
abilao
Abilene
abiliment
Abilyne
abilitable
ability
abilities
ability's
abilla
abilo
abime
Abimelech
Abineri
Abingdon
Abinger
Abington
Abinoam
Abinoem
abintestate
abiogeneses
abiogenesis
abiogenesist
abiogenetic
abiogenetical
abiogenetically
abiogeny
abiogenist
abiogenous
abiology
abiological
abiologically
abioses
abiosis
abiotic
abiotical
abiotically
abiotrophy
abiotrophic
Abipon
Abiquiu
abir
abirritant
abirritate
abirritated
abirritating
abirritation
abirritative
abys
Abisag
Abisha
Abishag
Abisia
abysm
abysmal
abysmally
abysms
Abyss
abyssa
abyssal
abysses
Abyssinia
Abyssinian
abyssinians
abyssobenthonic
abyssolith
abyssopelagic
abyss's
abyssus
abiston
abit
Abitibi
Abiu
abiuret
Abixah
abject
abjectedness
abjection
abjections
abjective
abjectly
abjectness
abjectnesses
abjoint
abjudge
abjudged
abjudging
abjudicate
abjudicated
abjudicating
abjudication
abjudicator
abjugate
abjunct
abjunction
abjunctive
abjuration
abjurations
abjuratory
abjure
abjured
abjurement
abjurer
abjurers
abjures
abjuring
abkar
abkari
abkary
Abkhas
Abkhasia
Abkhasian
Abkhaz
Abkhazia
Abkhazian
abl
abl.
ablach
ablactate
ablactated
ablactating
ablactation
ablaqueate
ablare
A-blast
ablastemic
ablastin
ablastous
ablate
ablated
ablates
ablating
ablation
ablations
ablatitious
ablatival
ablative
ablatively
ablatives
ablator
ablaut
ablauts
ablaze
able
able-bodied
able-bodiedness
ableeze
ablegate
ablegates
ablegation
able-minded
able-mindedness
ablend
ableness
ablepharia
ablepharon
ablepharous
Ablepharus
ablepsy
ablepsia
ableptical
ableptically
abler
ables
ablesse
ablest
ablet
ablewhackets
ably
ablings
ablins
ablock
abloom
ablow
ABLS
ablude
abluent
abluents
ablush
ablute
abluted
ablution
ablutionary
ablutions
abluvion
ABM
abmho
abmhos
abmodality
abmodalities
abn
Abnaki
Abnakis
abnegate
abnegated
abnegates
abnegating
abnegation
abnegations
abnegative
abnegator
abnegators
Abner
abnerval
abnet
abneural
abnormal
abnormalcy
abnormalcies
abnormalise
abnormalised
abnormalising
abnormalism
abnormalist
abnormality
abnormalities
abnormalize
abnormalized
abnormalizing
abnormally
abnormalness
abnormals
abnormity
abnormities
abnormous
abnumerable
Abo
aboard
aboardage
Abobra
abococket
abodah
abode
aboded
abodement
abodes
abode's
abody
aboding
abogado
abogados
abohm
abohms
aboideau
aboideaus
aboideaux
aboil
aboiteau
aboiteaus
aboiteaux
abolete
abolish
abolishable
abolished
abolisher
abolishers
abolishes
abolishing
abolishment
abolishments
abolishment's
abolition
abolitionary
abolitionise
abolitionised
abolitionising
abolitionism
abolitionist
abolitionists
abolitionize
abolitionized
abolitionizing
abolitions
abolla
abollae
aboma
abomas
abomasa
abomasal
abomasi
abomasum
abomasus
abomasusi
A-bomb
abominability
abominable
abominableness
abominably
abominate
abominated
abominates
abominating
abomination
abominations
abominator
abominators
abomine
abondance
Abongo
abonne
abonnement
aboon
aborad
aboral
aborally
abord
Aboriginal
aboriginality
aboriginally
aboriginals
aboriginary
Aborigine
aborigines
aborigine's
Abor-miri
Aborn
aborning
a-borning
aborsement
aborsive
abort
aborted
aborter
aborters
aborticide
abortient
abortifacient
abortin
aborting
abortion
abortional
abortionist
abortionists
abortions
abortion's
abortive
abortively
abortiveness
abortogenic
aborts
abortus
abortuses
abos
abote
Abott
abouchement
aboudikro
abought
Aboukir
aboulia
aboulias
aboulic
abound
abounded
abounder
abounding
aboundingly
abounds
Abourezk
about
about-face
about-faced
about-facing
abouts
about-ship
about-shipped
about-shipping
about-sledge
about-turn
above
aboveboard
above-board
above-cited
abovedeck
above-found
above-given
aboveground
abovementioned
above-mentioned
above-named
aboveproof
above-quoted
above-reported
aboves
abovesaid
above-said
abovestairs
above-water
above-written
abow
abox
Abp
ABPC
Abqaiq
abr
abr.
Abra
abracadabra
abrachia
abrachias
abradable
abradant
abradants
abrade
abraded
abrader
abraders
abrades
abrading
Abraham
Abrahamic
Abrahamidae
Abrahamite
Abrahamitic
Abraham-man
Abrahams
Abrahamsen
Abrahan
abray
abraid
Abram
Abramis
Abramo
Abrams
Abramson
Abran
abranchial
abranchialism
abranchian
Abranchiata
abranchiate
abranchious
abrasax
abrase
abrased
abraser
abrash
abrasing
abrasiometer
abrasion
abrasions
abrasion's
abrasive
abrasively
abrasiveness
abrasivenesses
abrasives
abrastol
abraum
abraxas
abrazite
abrazitic
abrazo
abrazos
abreact
abreacted
abreacting
abreaction
abreactions
abreacts
abreast
abreed
abrege
abreid
abrenounce
abrenunciate
abrenunciation
abreption
abret
abreuvoir
abri
abrico
abricock
abricot
abridgable
abridge
abridgeable
abridged
abridgedly
abridgement
abridgements
abridger
abridgers
abridges
abridging
abridgment
abridgments
abrim
abrin
abrine
abris
abristle
abroach
abroad
Abrocoma
abrocome
abrogable
abrogate
abrogated
abrogates
abrogating
abrogation
abrogations
abrogative
abrogator
abrogators
Abroma
Abroms
Abronia
abrood
abrook
abrosia
abrosias
abrotanum
abrotin
abrotine
abrupt
abruptedly
abrupter
abruptest
abruptio
abruption
abruptiones
abruptly
abruptness
Abrus
Abruzzi
ABS
abs-
Absa
Absalom
absampere
Absaraka
Absaroka
Absarokee
absarokite
ABSBH
abscam
abscess
abscessed
abscesses
abscessing
abscession
abscessroot
abscind
abscise
abscised
abscises
abscisin
abscising
abscisins
abscision
absciss
abscissa
abscissae
abscissas
abscissa's
abscisse
abscissin
abscission
abscissions
absconce
abscond
absconded
abscondedly
abscondence
absconder
absconders
absconding
absconds
absconsa
abscoulomb
abscound
Absecon
absee
absey
abseil
abseiled
abseiling
abseils
absence
absences
absence's
absent
absentation
absented
absentee
absenteeism
absentees
absentee's
absenteeship
absenter
absenters
absentia
absenting
absently
absentment
absentminded
absent-minded
absentmindedly
absent-mindedly
absentmindedness
absent-mindedness
absentmindednesses
absentness
absents
absfarad
abshenry
Abshier
Absi
absinth
absinthe
absinthes
absinthial
absinthian
absinthiate
absinthiated
absinthiating
absinthic
absinthiin
absinthin
absinthine
absinthism
absinthismic
absinthium
absinthol
absinthole
absinths
Absyrtus
absis
absist
absistos
absit
absmho
absohm
absoil
absolent
Absolute
absolutely
absoluteness
absoluter
absolutes
absolutest
absolution
absolutions
absolutism
absolutist
absolutista
absolutistic
absolutistically
absolutists
absolutive
absolutization
absolutize
absolutory
absolvable
absolvatory
absolve
absolved
absolvent
absolver
absolvers
absolves
absolving
absolvitor
absolvitory
absonant
absonous
absorb
absorbability
absorbable
absorbance
absorbancy
absorbant
absorbed
absorbedly
absorbedness
absorbefacient
absorbency
absorbencies
absorbent
absorbents
absorber
absorbers
absorbing
absorbingly
absorbition
absorbs
absorbtion
absorpt
absorptance
absorptiometer
absorptiometric
absorption
absorptional
absorptions
absorption's
absorptive
absorptively
absorptiveness
absorptivity
absquatulate
absquatulation
abstain
abstained
abstainer
abstainers
abstaining
abstainment
abstains
abstemious
abstemiously
abstemiousness
abstention
abstentionism
abstentionist
abstentions
abstentious
absterge
absterged
abstergent
absterges
absterging
absterse
abstersion
abstersive
abstersiveness
abstertion
abstinence
abstinences
abstinency
abstinent
abstinential
abstinently
abstort
abstr
abstract
abstractable
abstracted
abstractedly
abstractedness
abstracter
abstracters
abstractest
abstracting
abstraction
abstractional
abstractionism
abstractionist
abstractionists
abstractions
abstraction's
abstractitious
abstractive
abstractively
abstractiveness
abstractly
abstractness
abstractnesses
abstractor
abstractors
abstractor's
abstracts
abstrahent
abstrict
abstricted
abstricting
abstriction
abstricts
abstrude
abstruse
abstrusely
abstruseness
abstrusenesses
abstruser
abstrusest
abstrusion
abstrusity
abstrusities
absume
absumption
absurd
absurder
absurdest
absurdism
absurdist
absurdity
absurdities
absurdity's
absurdly
absurdness
absurds
absurdum
absvolt
abt
abterminal
abthain
abthainry
abthainrie
abthanage
abtruse
Abu
abubble
Abu-Bekr
Abucay
abucco
abuilding
Abukir
abuleia
Abulfeda
abulia
abulias
abulic
abulyeit
abulomania
abumbral
abumbrellar
Abuna
abundance
abundances
abundancy
abundant
Abundantia
abundantly
abune
abura
aburabozu
aburagiri
aburban
Abury
aburst
aburton
abusable
abusage
abuse
abused
abusedly
abusee
abuseful
abusefully
abusefulness
abuser
abusers
abuses
abush
abusing
abusion
abusious
abusive
abusively
abusiveness
abusivenesses
abut
Abuta
Abutilon
abutilons
abutment
abutments
abuts
abuttal
abuttals
abutted
abutter
abutters
abutter's
abutting
abuzz
abv
abvolt
abvolts
abwab
abwatt
abwatts
ac
ac-
a-c
AC/DC
ACAA
Acacallis
acacatechin
acacatechol
Acacea
Acaceae
acacetin
Acacia
Acacian
acacias
acaciin
acacin
acacine
acad
academe
academes
Academy
academia
academial
academian
academias
Academic
academical
academically
academicals
academician
academicians
academicianship
academicism
academics
academie
academies
academy's
academise
academised
academising
academism
academist
academite
academization
academize
academized
academizing
Academus
Acadia
acadialite
Acadian
Acadie
Acaena
acajou
acajous
acal
acalculia
acale
acaleph
Acalepha
Acalephae
acalephan
acalephe
acalephes
acalephoid
acalephs
Acalia
acalycal
acalycine
acalycinous
acalyculate
Acalypha
Acalypterae
Acalyptrata
Acalyptratae
acalyptrate
Acamar
Acamas
Acampo
acampsia
acana
acanaceous
acanonical
acanth
acanth-
acantha
Acanthaceae
acanthaceous
acanthad
Acantharia
acanthi
Acanthia
acanthial
acanthin
acanthine
acanthion
acanthite
acantho-
acanthocarpous
Acanthocephala
acanthocephalan
Acanthocephali
acanthocephalous
Acanthocereus
acanthocladous
Acanthodea
acanthodean
Acanthodei
Acanthodes
acanthodian
Acanthodidae
Acanthodii
Acanthodini
acanthoid
Acantholimon
acantholysis
acanthology
acanthological
acanthoma
acanthomas
Acanthomeridae
acanthon
Acanthopanax
Acanthophis
acanthophorous
acanthopod
acanthopodous
acanthopomatous
acanthopore
acanthopteran
Acanthopteri
acanthopterygian
Acanthopterygii
acanthopterous
acanthoses
acanthosis
acanthotic
acanthous
Acanthuridae
Acanthurus
acanthus
acanthuses
acanthuthi
acapnia
acapnial
acapnias
acappella
acapsular
acapu
Acapulco
acara
Acarapis
acarari
acardia
acardiac
acardite
acari
acarian
acariasis
acariatre
acaricidal
acaricide
acarid
Acarida
acaridae
acaridan
acaridans
Acaridea
acaridean
acaridomatia
acaridomatium
acarids
acariform
Acarina
acarine
acarines
acarinosis
Acarnan
acarocecidia
acarocecidium
acarodermatitis
acaroid
acarol
acarology
acarologist
acarophilous
acarophobia
acarotoxic
acarpellous
acarpelous
acarpous
Acarus
ACAS
acast
Acastus
acatalectic
acatalepsy
acatalepsia
acataleptic
acatallactic
acatamathesia
acataphasia
acataposis
acatastasia
acatastatic
acate
acategorical
acater
acatery
acates
acatharsy
acatharsia
acatholic
acaudal
acaudate
acaudelescent
acaulescence
acaulescent
acauline
acaulose
acaulous
ACAWS
ACB
ACBL
ACC
acc.
acca
accable
Accad
accademia
Accadian
Accalia
acce
accede
acceded
accedence
acceder
acceders
accedes
acceding
accel
accel.
accelerable
accelerando
accelerant
accelerate
accelerated
acceleratedly
accelerates
accelerating
acceleratingly
acceleration
accelerations
accelerative
accelerator
acceleratory
accelerators
accelerograph
accelerometer
accelerometers
accelerometer's
accend
accendibility
accendible
accensed
accension
accensor
accent
accented
accenting
accentless
accentor
accentors
accents
accentuable
accentual
accentuality
accentually
accentuate
accentuated
accentuates
accentuating
accentuation
accentuations
accentuator
accentus
accept
acceptability
acceptabilities
acceptable
acceptableness
acceptably
acceptance
acceptances
acceptance's
acceptancy
acceptancies
acceptant
acceptation
acceptavit
accepted
acceptedly
acceptee
acceptees
accepter
accepters
acceptilate
acceptilated
acceptilating
acceptilation
accepting
acceptingly
acceptingness
acception
acceptive
acceptor
acceptors
acceptor's
acceptress
accepts
accerse
accersition
accersitor
access
accessability
accessable
accessary
accessaries
accessarily
accessariness
accessaryship
accessed
accesses
accessibility
accessibilities
accessible
accessibleness
accessibly
accessing
accession
accessional
accessioned
accessioner
accessioning
accessions
accession's
accessit
accessive
accessively
accessless
accessor
accessory
accessorial
accessories
accessorii
accessorily
accessoriness
accessory's
accessorius
accessoriusorii
accessorize
accessorized
accessorizing
accessors
accessor's
acciaccatura
acciaccaturas
acciaccature
accidence
accidency
accidencies
accident
accidental
accidentalism
accidentalist
accidentality
accidentally
accidentalness
accidentals
accidentary
accidentarily
accidented
accidential
accidentiality
accidently
accident-prone
accidents
accidia
accidias
accidie
accidies
accinge
accinged
accinging
accipenser
accipient
Accipiter
accipitral
accipitrary
Accipitres
accipitrine
accipter
accise
accismus
accite
Accius
acclaim
acclaimable
acclaimed
acclaimer
acclaimers
acclaiming
acclaims
acclamation
acclamations
acclamator
acclamatory
acclimatable
acclimatation
acclimate
acclimated
acclimatement
acclimates
acclimating
acclimation
acclimations
acclimatisable
acclimatisation
acclimatise
acclimatised
acclimatiser
acclimatising
acclimatizable
acclimatization
acclimatizations
acclimatize
acclimatized
acclimatizer
acclimatizes
acclimatizing
acclimature
acclinal
acclinate
acclivity
acclivities
acclivitous
acclivous
accloy
accoast
accoy
accoyed
accoying
accoil
Accokeek
accolade
accoladed
accolades
accolated
accolent
accoll
accolle
accolled
accollee
Accomac
accombination
accommodable
accommodableness
accommodate
accommodated
accommodately
accommodateness
accommodates
accommodating
accommodatingly
accommodatingness
accommodation
accommodational
accommodationist
accommodations
accommodative
accommodatively
accommodativeness
accommodator
accommodators
accomodate
accompanable
accompany
accompanied
accompanier
accompanies
accompanying
accompanyist
accompaniment
accompanimental
accompaniments
accompaniment's
accompanist
accompanists
accompanist's
accomplement
accompletive
accompli
accomplice
accomplices
accompliceship
accomplicity
accomplis
accomplish
accomplishable
accomplished
accomplisher
accomplishers
accomplishes
accomplishing
accomplishment
accomplishments
accomplishment's
accomplisht
accompt
accord
accordable
accordance
accordances
accordancy
accordant
accordantly
accordatura
accordaturas
accordature
accorded
accorder
accorders
according
accordingly
accordion
accordionist
accordionists
accordions
accordion's
accords
accorporate
accorporation
accost
accostable
accosted
accosting
accosts
accouche
accouchement
accouchements
accoucheur
accoucheurs
accoucheuse
accoucheuses
accounsel
account
accountability
accountabilities
accountable
accountableness
accountably
accountancy
accountancies
accountant
accountants
accountant's
accountantship
accounted
accounter
accounters
accounting
accountings
accountment
accountrement
accounts
accouple
accouplement
accourage
accourt
accouter
accoutered
accoutering
accouterment
accouterments
accouters
accoutre
accoutred
accoutrement
accoutrements
accoutres
accoutring
Accoville
ACCRA
accrease
accredit
accreditable
accreditate
accreditation
accreditations
accredited
accreditee
accrediting
accreditment
accredits
accrementitial
accrementition
accresce
accrescence
accrescendi
accrescendo
accrescent
accretal
accrete
accreted
accretes
accreting
accretion
accretionary
accretions
accretion's
accretive
accriminate
Accrington
accroach
accroached
accroaching
accroachment
accroides
accruable
accrual
accruals
accrue
accrued
accruement
accruer
accrues
accruing
ACCS
ACCT
acct.
accts
accubation
accubita
accubitum
accubitus
accueil
accultural
acculturate
acculturated
acculturates
acculturating
acculturation
acculturational
acculturationist
acculturative
acculturize
acculturized
acculturizing
accum
accumb
accumbency
accumbent
accumber
accumulable
accumulate
accumulated
accumulates
accumulating
accumulation
accumulations
accumulativ
accumulative
accumulatively
accumulativeness
accumulator
accumulators
accumulator's
accupy
accur
accuracy
accuracies
accurate
accurately
accurateness
accuratenesses
accurre
accurse
accursed
accursedly
accursedness
accursing
accurst
accurtation
accus
accusable
accusably
accusal
accusals
accusant
accusants
accusation
accusations
accusation's
accusatival
accusative
accusative-dative
accusatively
accusativeness
accusatives
accusator
accusatory
accusatorial
accusatorially
accusatrix
accusatrixes
accuse
accused
accuser
accusers
accuses
accusing
accusingly
accusive
accusor
accustom
accustomation
accustomed
accustomedly
accustomedness
accustoming
accustomize
accustomized
accustomizing
accustoms
Accutron
ACD
ACDA
AC-DC
ACE
acea
aceacenaphthene
aceae
acean
aceanthrene
aceanthrenequinone
acecaffin
acecaffine
aceconitic
aced
acedy
acedia
acediamin
acediamine
acedias
acediast
ace-high
Acey
acey-deucy
aceite
aceituna
Aceldama
aceldamas
acellular
Acemetae
Acemetic
acemila
acenaphthene
acenaphthenyl
acenaphthylene
acenesthesia
acensuada
acensuador
acentric
acentrous
aceology
aceologic
aceous
acephal
Acephala
acephalan
Acephali
acephalia
Acephalina
acephaline
acephalism
acephalist
Acephalite
acephalocyst
acephalous
acephalus
acepots
acequia
acequiador
acequias
Acer
Aceraceae
aceraceous
Acerae
Acerata
acerate
acerated
Acerates
acerathere
Aceratherium
aceratosis
acerb
Acerbas
acerbate
acerbated
acerbates
acerbating
acerber
acerbest
acerbic
acerbically
acerbity
acerbityacerose
acerbities
acerbitude
acerbly
acerbophobia
acerdol
aceric
acerin
acerli
acerola
acerolas
acerose
acerous
acerra
acers
acertannin
acerval
acervate
acervately
acervatim
acervation
acervative
acervose
acervuli
acervuline
acervulus
aces
ace's
acescence
acescency
acescent
acescents
aceship
Acesius
acesodyne
acesodynous
Acessamenus
Acestes
acestoma
acet-
aceta
acetable
acetabula
acetabular
Acetabularia
acetabuliferous
acetabuliform
acetabulous
acetabulum
acetabulums
acetacetic
acetal
acetaldehydase
acetaldehyde
acetaldehydrase
acetaldol
acetalization
acetalize
acetals
acetamid
acetamide
acetamidin
acetamidine
acetamido
acetamids
acetaminol
Acetaminophen
acetanilid
acetanilide
acetanion
acetaniside
acetanisidide
acetanisidine
acetannin
acetary
acetarious
acetars
acetarsone
acetate
acetated
acetates
acetation
acetazolamide
acetbromamide
acetenyl
Acetes
acethydrazide
acetiam
acetic
acetify
acetification
acetified
acetifier
acetifies
acetifying
acetyl
acetylacetonates
acetylacetone
acetylamine
acetylaminobenzene
acetylaniline
acetylasalicylic
acetylate
acetylated
acetylating
acetylation
acetylative
acetylator
acetylbenzene
acetylbenzoate
acetylbenzoic
acetylbiuret
acetylcarbazole
acetylcellulose
acetylcholine
acetylcholinesterase
acetylcholinic
acetylcyanide
acetylenation
acetylene
acetylenediurein
acetylenes
acetylenic
acetylenyl
acetylenogen
acetylfluoride
acetylglycin
acetylglycine
acetylhydrazine
acetylic
acetylid
acetylide
acetyliodide
acetylizable
acetylization
acetylize
acetylized
acetylizer
acetylizing
acetylmethylcarbinol
acetylperoxide
acetylphenylhydrazine
acetylphenol
acetylrosaniline
acetyls
acetylsalicylate
acetylsalicylic
acetylsalol
acetyltannin
acetylthymol
acetyltropeine
acetylurea
acetimeter
acetimetry
acetimetric
acetin
acetine
acetins
acetite
acetize
acetla
acetmethylanilide
acetnaphthalide
aceto-
acetoacetanilide
acetoacetate
acetoacetic
acetoamidophenol
acetoarsenite
Acetobacter
acetobenzoic
acetobromanilide
acetochloral
acetocinnamene
acetoin
acetol
acetolysis
acetolytic
acetometer
acetometry
acetometric
acetometrical
acetometrically
acetomorphin
acetomorphine
acetonaemia
acetonaemic
acetonaphthone
acetonate
acetonation
acetone
acetonemia
acetonemic
acetones
acetonic
acetonyl
acetonylacetone
acetonylidene
acetonitrile
acetonization
acetonize
acetonuria
acetonurometer
acetophenetide
acetophenetidin
acetophenetidine
acetophenin
acetophenine
acetophenone
acetopiperone
acetopyrin
acetopyrine
acetosalicylic
acetose
acetosity
acetosoluble
acetostearin
acetothienone
acetotoluid
acetotoluide
acetotoluidine
acetous
acetoveratrone
acetoxyl
acetoxyls
acetoxim
acetoxime
acetoxyphthalide
acetphenetid
acetphenetidin
acetract
acettoluide
acetum
aceturic
ACF
ACGI
ac-globulin
ACH
Achab
Achad
Achaea
Achaean
Achaemenes
Achaemenian
Achaemenid
Achaemenidae
Achaemenides
Achaemenidian
Achaemenids
achaenocarp
Achaenodon
Achaeta
achaetous
Achaeus
achafe
achage
Achagua
Achaia
Achaian
Achakzai
achalasia
Achamoth
Achan
Achango
achape
achaque
achar
acharya
Achariaceae
Achariaceous
acharne
acharnement
Acharnians
achate
Achates
Achatina
Achatinella
Achatinidae
achatour
Achaz
ache
acheat
achech
acheck
ached
acheer
ACHEFT
acheilary
acheilia
acheilous
acheiria
acheirous
acheirus
Achelous
Achen
achene
achenes
achenia
achenial
achenium
achenocarp
achenodia
achenodium
acher
Acherman
Achernar
Acheron
Acheronian
Acherontic
Acherontical
aches
Acheson
achesoun
achete
Achetidae
Acheulean
Acheulian
acheweed
achy
achier
achiest
achievability
achievable
achieve
achieved
achievement
achievements
achievement's
achiever
achievers
achieves
achieving
ach-y-fi
achigan
achilary
achylia
Achill
Achille
Achillea
Achillean
achilleas
Achilleid
achillein
achilleine
Achilles
Achillize
achillobursitis
achillodynia
achilous
achylous
Achimaas
achime
Achimelech
Achimenes
achymia
achymous
Achinese
achiness
achinesses
aching
achingly
achiote
achiotes
achira
Achyranthes
achirite
Achyrodes
Achish
Achitophel
achkan
achlamydate
Achlamydeae
achlamydeous
achlorhydria
achlorhydric
achlorophyllous
achloropsia
achluophobia
Achmed
Achmetha
achoke
acholia
acholias
acholic
Acholoe
acholous
acholuria
acholuric
Achomawi
achondrite
achondritic
achondroplasia
achondroplastic
achoo
achor
achordal
Achordata
achordate
Achorion
Achorn
Achras
achree
achroacyte
Achroanthes
achrodextrin
achrodextrinase
achroglobin
achroiocythaemia
achroiocythemia
achroite
achroma
achromacyte
achromasia
achromat
achromat-
achromate
Achromatiaceae
achromatic
achromatically
achromaticity
achromatin
achromatinic
achromatisation
achromatise
achromatised
achromatising
achromatism
Achromatium
achromatizable
achromatization
achromatize
achromatized
achromatizing
achromatocyte
achromatolysis
achromatope
achromatophil
achromatophile
achromatophilia
achromatophilic
achromatopia
achromatopsy
achromatopsia
achromatosis
achromatous
achromats
achromaturia
achromia
achromic
Achromycin
Achromobacter
Achromobacterieae
achromoderma
achromophilous
achromotrichia
achromous
achronical
achronychous
achronism
achroo-
achroodextrin
achroodextrinase
achroous
achropsia
Achsah
achtehalber
achtel
achtelthaler
achter
achterveld
Achuas
achuete
acy
acyanoblepsia
acyanopsia
acichlorid
acichloride
acyclic
acyclically
acicula
aciculae
acicular
acicularity
acicularly
aciculas
aciculate
aciculated
aciculum
aciculums
acid
acidaemia
Acidalium
Acidanthera
Acidaspis
acid-binding
acidemia
acidemias
acider
acid-fast
acid-fastness
acid-forming
acidhead
acid-head
acidheads
acidy
acidic
acidiferous
acidify
acidifiable
acidifiant
acidific
acidification
acidified
acidifier
acidifiers
acidifies
acidifying
acidyl
acidimeter
acidimetry
acidimetric
acidimetrical
acidimetrically
acidite
acidity
acidities
acidize
acidized
acidizing
acidly
acidness
acidnesses
acidogenic
acidoid
acidolysis
acidology
acidometer
acidometry
acidophil
acidophile
acidophilic
acidophilous
acidophilus
acidoproteolytic
acidoses
acidosis
acidosteophyte
acidotic
acidproof
acids
acid-treat
acidulant
acidulate
acidulated
acidulates
acidulating
acidulation
acidulent
acidulous
acidulously
acidulousness
aciduria
acidurias
aciduric
Acie
acier
acierage
Acieral
acierate
acierated
acierates
acierating
acieration
acies
acyesis
acyetic
aciform
acyl
acylal
acylamido
acylamidobenzene
acylamino
acylase
acylate
acylated
acylates
acylating
acylation
aciliate
aciliated
Acilius
acylogen
acyloin
acyloins
acyloxy
acyloxymethane
acyls
Acima
acinaceous
acinaces
acinacifoliate
acinacifolious
acinaciform
acinacious
acinacity
acinar
acinary
acinarious
Acineta
Acinetae
acinetan
Acinetaria
acinetarian
acinetic
acinetiform
Acinetina
acinetinan
acing
acini
acinic
aciniform
acinose
acinotubular
acinous
acinuni
acinus
acious
Acipenser
Acipenseres
acipenserid
Acipenseridae
acipenserine
acipenseroid
Acipenseroidei
acyrology
acyrological
Acis
acystia
acitate
acity
aciurgy
ACK
ack-ack
ackee
ackees
ackey
ackeys
Acker
Ackerley
Ackerly
Ackerman
Ackermanville
Ackley
Ackler
ackman
ackmen
acknew
acknow
acknowing
acknowledge
acknowledgeable
acknowledged
acknowledgedly
acknowledgement
acknowledgements
acknowledger
acknowledgers
acknowledges
acknowledging
acknowledgment
acknowledgments
acknowledgment's
acknown
ack-pirate
ackton
Ackworth
ACL
aclastic
acle
acleidian
acleistocardia
acleistous
Aclemon
aclydes
aclidian
aclinal
aclinic
aclys
a-clock
acloud
ACLS
ACLU
ACM
Acmaea
Acmaeidae
acmaesthesia
acmatic
acme
acmes
acmesthesia
acmic
Acmispon
acmite
Acmon
acne
acned
acneform
acneiform
acnemia
acnes
Acnida
acnodal
acnode
acnodes
ACO
acoasm
acoasma
a-coast
Acocanthera
acocantherin
acock
acockbill
a-cock-bill
a-cock-horse
acocotl
Acoela
Acoelomata
acoelomate
acoelomatous
Acoelomi
acoelomous
acoelous
Acoemetae
Acoemeti
Acoemetic
acoenaesthesia
ACOF
acoin
acoine
Acol
Acolapissa
acold
Acolhua
Acolhuan
acolyctine
acolyte
acolytes
acolyth
acolythate
acolytus
acology
acologic
acolous
acoluthic
Acoma
acomia
acomous
a-compass
aconative
Aconcagua
acondylose
acondylous
acone
aconelline
aconic
aconin
aconine
aconital
aconite
aconites
aconitia
aconitic
aconitin
aconitine
Aconitum
aconitums
acontia
Acontias
acontium
Acontius
aconuresis
acool
acop
acopic
acopyrin
acopyrine
acopon
acor
acorea
acoria
acorn
acorned
acorns
acorn's
acorn-shell
Acorus
acosmic
acosmism
acosmist
acosmistic
acost
Acosta
acotyledon
acotyledonous
acouasm
acouchi
acouchy
acoumeter
acoumetry
acounter
acouometer
acouophonia
acoup
acoupa
acoupe
acousma
acousmas
acousmata
acousmatic
acoustic
acoustical
acoustically
acoustician
acoustico-
acousticolateral
Acousticon
acousticophobia
acoustics
acoustoelectric
ACP
acpt
acpt.
Acquah
acquaint
acquaintance
acquaintances
acquaintance's
acquaintanceship
acquaintanceships
acquaintancy
acquaintant
acquainted
acquaintedness
acquainting
acquaints
Acquaviva
acquent
acquereur
acquest
acquests
acquiesce
acquiesced
acquiescement
acquiescence
acquiescences
acquiescency
acquiescent
acquiescently
acquiescer
acquiesces
acquiescing
acquiescingly
acquiesence
acquiet
acquirability
acquirable
acquire
acquired
acquirement
acquirements
acquirenda
acquirer
acquirers
acquires
acquiring
acquisible
acquisita
acquisite
acquisited
acquisition
acquisitional
acquisitions
acquisition's
acquisitive
acquisitively
acquisitiveness
acquisitor
acquisitum
acquist
acquit
acquital
acquitment
acquits
acquittal
acquittals
acquittance
acquitted
acquitter
acquitting
acquophonia
acr-
Acra
Acrab
acracy
Acraea
acraein
Acraeinae
acraldehyde
Acrania
acranial
acraniate
acrasy
acrasia
Acrasiaceae
Acrasiales
acrasias
Acrasida
Acrasieae
acrasin
acrasins
Acraspeda
acraspedote
acratia
acraturesis
acrawl
acraze
Acre
acreable
acreage
acreages
acreak
acream
acred
acre-dale
Acredula
acre-foot
acre-inch
acreman
acremen
Acres
acre's
acrestaff
a-cry
acrid
acridan
acridane
acrider
acridest
acridian
acridic
acridid
Acrididae
Acridiidae
acridyl
acridin
acridine
acridines
acridinic
acridinium
acridity
acridities
Acridium
Acrydium
acridly
acridness
acridnesses
acridone
acridonium
acridophagus
acriflavin
acriflavine
acryl
acrylaldehyde
Acrilan
acrylate
acrylates
acrylic
acrylics
acrylyl
acrylonitrile
acrimony
acrimonies
acrimonious
acrimoniously
acrimoniousness
acrindolin
acrindoline
acrinyl
acrisy
acrisia
Acrisius
Acrita
acritan
acrite
acrity
acritical
acritochromacy
acritol
acritude
ACRNEMA
acro-
Acroa
acroaesthesia
acroama
acroamata
acroamatic
acroamatical
acroamatics
acroanesthesia
acroarthritis
acroasis
acroasphyxia
acroataxia
acroatic
acrobacy
acrobacies
acrobat
Acrobates
acrobatholithic
acrobatic
acrobatical
acrobatically
acrobatics
acrobatism
acrobats
acrobat's
acrobystitis
acroblast
acrobryous
Acrocarpi
acrocarpous
acrocentric
acrocephaly
acrocephalia
acrocephalic
acrocephalous
Acrocera
Acroceratidae
Acroceraunian
Acroceridae
Acrochordidae
Acrochordinae
acrochordon
acrocyanosis
acrocyst
acrock
Acroclinium
Acrocomia
acroconidium
acrocontracture
acrocoracoid
Acrocorinth
acrodactyla
acrodactylum
acrodermatitis
acrodynia
acrodont
acrodontism
acrodonts
acrodrome
acrodromous
Acrodus
acroesthesia
acrogamy
acrogamous
acrogen
acrogenic
acrogenous
acrogenously
acrogens
Acrogynae
acrogynous
acrography
acrolein
acroleins
acrolith
acrolithan
acrolithic
acroliths
acrology
acrologic
acrologically
acrologies
acrologism
acrologue
acromania
acromastitis
acromegaly
acromegalia
acromegalic
acromegalies
acromelalgia
acrometer
acromia
acromial
acromicria
acromimia
acromioclavicular
acromiocoracoid
acromiodeltoid
Acromyodi
acromyodian
acromyodic
acromyodous
acromiohyoid
acromiohumeral
acromion
acromioscapular
acromiosternal
acromiothoracic
acromyotonia
acromyotonus
acromonogrammatic
acromphalus
acron
acronal
acronarcotic
acroneurosis
acronic
acronyc
acronical
acronycal
acronically
acronycally
acronych
acronichal
acronychal
acronichally
acronychally
acronychous
Acronycta
acronyctous
acronym
acronymic
acronymically
acronymize
acronymized
acronymizing
acronymous
acronyms
acronym's
acronyx
acronomy
acrook
acroparalysis
acroparesthesia
acropathy
acropathology
acropetal
acropetally
acrophobia
acrophonetic
acrophony
acrophonic
acrophonically
acrophonies
acropodia
acropodium
acropoleis
Acropolis
acropolises
acropolitan
Acropora
acropore
acrorhagus
acrorrheuma
acrosarc
acrosarca
acrosarcum
acroscleriasis
acroscleroderma
acroscopic
acrose
acrosome
acrosomes
acrosphacelus
acrospire
acrospired
acrospiring
acrospore
acrosporous
across
across-the-board
acrostic
acrostical
acrostically
acrostichal
Acrosticheae
acrostichic
acrostichoid
Acrostichum
acrosticism
acrostics
acrostolia
acrostolion
acrostolium
acrotarsial
acrotarsium
acroteleutic
acroter
acroteral
acroteria
acroterial
acroteric
acroterion
acroterium
acroterteria
Acrothoracica
acrotic
acrotism
acrotisms
acrotomous
Acrotreta
Acrotretidae
acrotrophic
acrotrophoneurosis
Acrux
ACRV
ACS
ACSE
ACSNET
ACSU
ACT
Acta
actability
actable
Actaea
Actaeaceae
Actaeon
Actaeonidae
acted
actg
actg.
ACTH
Actiad
Actian
actify
actification
actifier
actin
actin-
actinal
actinally
actinautography
actinautographic
actine
actinenchyma
acting
acting-out
actings
Actinia
actiniae
actinian
actinians
Actiniaria
actiniarian
actinias
actinic
actinical
actinically
actinide
actinides
Actinidia
Actinidiaceae
actiniferous
actiniform
actinine
actiniochrome
actiniohematin
Actiniomorpha
actinism
actinisms
Actinistia
actinium
actiniums
actino-
actinobaccilli
actinobacilli
actinobacillosis
actinobacillotic
Actinobacillus
actinoblast
actinobranch
actinobranchia
actinocarp
actinocarpic
actinocarpous
actinochemical
actinochemistry
actinocrinid
Actinocrinidae
actinocrinite
Actinocrinus
actinocutitis
actinodermatitis
actinodielectric
actinodrome
actinodromous
actinoelectric
actinoelectrically
actinoelectricity
actinogonidiate
actinogram
actinograph
actinography
actinographic
actinoid
Actinoida
Actinoidea
actinoids
actinolite
actinolitic
actinology
actinologous
actinologue
actinomere
actinomeric
actinometer
actinometers
actinometry
actinometric
actinometrical
actinometricy
Actinomyces
actinomycese
actinomycesous
actinomycestal
Actinomycetaceae
actinomycetal
Actinomycetales
actinomycete
actinomycetous
actinomycin
actinomycoma
actinomycosis
actinomycosistic
actinomycotic
Actinomyxidia
Actinomyxidiida
actinomorphy
actinomorphic
actinomorphous
actinon
Actinonema
actinoneuritis
actinons
actinophone
actinophonic
actinophore
actinophorous
actinophryan
Actinophrys
actinopod
Actinopoda
actinopraxis
actinopteran
Actinopteri
actinopterygian
Actinopterygii
actinopterygious
actinopterous
actinoscopy
actinosoma
actinosome
Actinosphaerium
actinost
actinostereoscopy
actinostomal
actinostome
actinotherapeutic
actinotherapeutics
actinotherapy
actinotoxemia
actinotrichium
actinotrocha
actinouranium
Actinozoa
actinozoal
actinozoan
actinozoon
actins
actinula
actinulae
action
actionability
actionable
actionably
actional
actionary
actioner
actiones
actionist
actionize
actionized
actionizing
actionless
actions
action's
action-taking
actious
Actipylea
Actis
Actium
activable
activate
activated
activates
activating
activation
activations
activator
activators
activator's
active
active-bodied
actively
active-limbed
active-minded
activeness
actives
activin
activism
activisms
activist
activistic
activists
activist's
activital
activity
activities
activity's
activize
activized
activizing
actless
actomyosin
Acton
Actor
actory
Actoridae
actorish
actor-manager
actor-proof
actors
actor's
actorship
actos
ACTPU
actress
actresses
actressy
actress's
ACTS
ACTU
actual
actualisation
actualise
actualised
actualising
actualism
actualist
actualistic
actuality
actualities
actualization
actualizations
actualize
actualized
actualizes
actualizing
actually
actualness
actuals
actuary
actuarial
actuarially
actuarian
actuaries
actuaryship
actuate
actuated
actuates
actuating
actuation
actuator
actuators
actuator's
actuose
ACTUP
acture
acturience
actus
actutate
act-wait
ACU
acuaesthesia
Acuan
acuate
acuating
acuation
Acubens
acuchi
acuclosure
acuductor
acuerdo
acuerdos
acuesthesia
acuity
acuities
aculea
aculeae
Aculeata
aculeate
aculeated
aculei
aculeiform
aculeolate
aculeolus
aculeus
acumble
acumen
acumens
acuminate
acuminated
acuminating
acumination
acuminose
acuminous
acuminulate
acupress
acupressure
acupunctuate
acupunctuation
acupuncturation
acupuncturator
acupuncture
acupunctured
acupunctures
acupuncturing
acupuncturist
acupuncturists
acurative
Acus
acusection
acusector
acushla
Acushnet
acustom
acutance
acutances
acutangular
acutate
acute
acute-angled
acutely
acutenaculum
acuteness
acutenesses
acuter
acutes
acutest
acuti-
acutiator
acutifoliate
Acutilinguae
acutilingual
acutilobate
acutiplantar
acutish
acuto-
acutograve
acutonodose
acutorsion
ACV
ACW
ACWA
Acworth
ACWP
acxoyatl
ad
ad-
ADA
Adabel
Adabelle
Adachi
adactyl
adactylia
adactylism
adactylous
Adad
adage
adages
adagy
adagial
adagietto
adagiettos
adagio
adagios
adagissimo
Adah
Adaha
Adai
Aday
A-day
Adaiha
Adair
Adairsville
Adairville
adays
Adaize
Adal
Adala
Adalai
Adalard
adalat
Adalbert
Adalheid
Adali
Adalia
Adaliah
adalid
Adalie
Adaline
Adall
Adallard
Adam
Adama
adamance
adamances
adamancy
adamancies
Adam-and-Eve
adamant
adamantean
adamantine
adamantinoma
adamantly
adamantlies
adamantness
adamantoblast
adamantoblastoma
adamantoid
adamantoma
adamants
Adamas
Adamastor
Adamawa
Adamawa-Eastern
adambulacral
Adamec
Adamek
adamellite
Adamello
Adamhood
Adamic
Adamical
Adamically
Adamik
Adamina
Adaminah
adamine
Adamis
Adamite
Adamitic
Adamitical
Adamitism
Adamo
Adamok
Adams
Adamsbasin
Adamsburg
Adamsen
Adamsia
adamsite
adamsites
Adamski
Adam's-needle
Adamson
Adamstown
Adamsun
Adamsville
Adan
Adana
adance
a-dance
adangle
a-dangle
Adansonia
Adao
Adapa
adapid
Adapis
adapt
adaptability
adaptabilities
adaptable
adaptableness
adaptably
adaptation
adaptational
adaptationally
adaptations
adaptation's
adaptative
adapted
adaptedness
adapter
adapters
adapting
adaption
adaptional
adaptionism
adaptions
adaptitude
adaptive
adaptively
adaptiveness
adaptivity
adaptometer
adaptor
adaptorial
adaptors
adapts
Adar
Adara
adarbitrium
adarme
adarticulation
adat
adati
adaty
adatis
adatom
adaunt
Adaurd
adaw
adawe
adawlut
adawn
adaxial
adazzle
ADB
ADC
ADCCP
ADCI
adcon
adcons
adcraft
ADD
add.
Adda
addability
addable
add-add
Addam
Addams
addax
addaxes
ADDCP
addda
addebted
added
addedly
addeem
addend
addenda
addends
addendum
addendums
adder
adderbolt
adderfish
adders
adder's-grass
adder's-meat
adder's-mouth
adder's-mouths
adderspit
adders-tongue
adder's-tongue
adderwort
Addi
Addy
Addia
addibility
addible
addice
addicent
addict
addicted
addictedness
addicting
addiction
addictions
addiction's
addictive
addictively
addictiveness
addictives
addicts
Addie
Addiego
Addiel
Addieville
addiment
adding
Addington
addio
Addis
Addison
Addisonian
Addisoniana
Addyston
addita
additament
additamentary
additiment
addition
additional
additionally
additionary
additionist
additions
addition's
addititious
additive
additively
additives
additive's
additivity
additory
additum
additur
addle
addlebrain
addlebrained
addled
addlehead
addleheaded
addleheadedly
addleheadedness
addlement
addleness
addlepate
addlepated
addlepatedness
addleplot
addles
addling
addlings
addlins
addn
addnl
addoom
addorsed
addossed
addr
address
addressability
addressable
addressed
addressee
addressees
addressee's
addresser
addressers
addresses
addressful
addressing
Addressograph
addressor
addrest
adds
Addu
adduce
adduceable
adduced
adducent
adducer
adducers
adduces
adducible
adducing
adduct
adducted
adducting
adduction
adductive
adductor
adductors
adducts
addulce
ade
adead
a-dead
Adebayo
Adee
adeem
adeemed
adeeming
adeems
adeep
a-deep
Adey
Adel
Adela
Adelaida
Adelaide
Adelaja
adelantado
adelantados
adelante
Adelanto
Adelarthra
Adelarthrosomata
adelarthrosomatous
adelaster
Adelbert
Adele
Adelea
Adeleidae
Adelges
Adelheid
Adelia
Adelice
Adelina
Adelind
Adeline
adeling
adelite
Adeliza
Adell
Adella
Adelle
adelocerous
Adelochorda
adelocodonic
adelomorphic
adelomorphous
adelopod
Adelops
Adelphe
Adelphi
adelphia
Adelphian
adelphic
Adelpho
adelphogamy
Adelphoi
adelpholite
adelphophagy
adelphous
Adelric
ademonist
adempt
adempted
ademption
Aden
aden-
Adena
adenalgy
adenalgia
Adenanthera
adenase
adenasthenia
Adenauer
adendric
adendritic
adenectomy
adenectomies
adenectopia
adenectopic
adenemphractic
adenemphraxis
adenia
adeniform
adenyl
adenylic
adenylpyrophosphate
adenyls
adenin
adenine
adenines
adenitis
adenitises
adenization
adeno-
adenoacanthoma
adenoblast
adenocancroid
adenocarcinoma
adenocarcinomas
adenocarcinomata
adenocarcinomatous
adenocele
adenocellulitis
adenochondroma
adenochondrosarcoma
adenochrome
adenocyst
adenocystoma
adenocystomatous
adenodermia
adenodiastasis
adenodynia
adenofibroma
adenofibrosis
adenogenesis
adenogenous
adenographer
adenography
adenographic
adenographical
adenohypersthenia
adenohypophyseal
adenohypophysial
adenohypophysis
adenoid
adenoidal
adenoidectomy
adenoidectomies
adenoidism
adenoiditis
adenoids
adenolymphocele
adenolymphoma
adenoliomyofibroma
adenolipoma
adenolipomatosis
adenologaditis
adenology
adenological
adenoma
adenomalacia
adenomas
adenomata
adenomatome
adenomatous
adenomeningeal
adenometritis
adenomycosis
adenomyofibroma
adenomyoma
adenomyxoma
adenomyxosarcoma
adenoncus
adenoneural
adenoneure
adenopathy
adenopharyngeal
adenopharyngitis
adenophyllous
adenophyma
adenophlegmon
Adenophora
adenophore
adenophoreus
adenophorous
adenophthalmia
adenopodous
adenosarcoma
adenosarcomas
adenosarcomata
adenosclerosis
adenose
adenoses
adenosine
adenosis
adenostemonous
Adenostoma
adenotyphoid
adenotyphus
adenotome
adenotomy
adenotomic
adenous
adenoviral
adenovirus
adenoviruses
Adeodatus
Adeona
Adephaga
adephagan
adephagia
adephagous
adeps
adept
adepter
adeptest
adeption
adeptly
adeptness
adeptnesses
adepts
adeptship
adequacy
adequacies
adequate
adequately
adequateness
adequation
adequative
Ader
adermia
adermin
adermine
adesmy
adespota
adespoton
Adessenarian
adessive
Adest
adeste
adet
adeuism
adevism
ADEW
ADF
adfected
adffroze
adffrozen
adfiliate
adfix
adfluxion
adfreeze
adfreezing
ADFRF
adfroze
adfrozen
Adger
adglutinate
Adhafera
adhaka
Adham
adhamant
Adhamh
Adhara
adharma
adherant
adhere
adhered
adherence
adherences
adherency
adherend
adherends
adherent
adherently
adherents
adherent's
adherer
adherers
adheres
adherescence
adherescent
adhering
Adhern
adhesion
adhesional
adhesions
adhesive
adhesively
adhesivemeter
adhesiveness
adhesives
adhesive's
adhibit
adhibited
adhibiting
adhibition
adhibits
adhocracy
adhort
ADI
ady
adiabat
adiabatic
adiabatically
adiabolist
adiactinic
adiadochokinesia
adiadochokinesis
adiadokokinesi
adiadokokinesia
adiagnostic
adiamorphic
adiamorphism
Adiana
adiantiform
Adiantum
adiaphanous
adiaphanousness
adiaphon
adiaphonon
adiaphora
adiaphoral
adiaphoresis
adiaphoretic
adiaphory
adiaphorism
adiaphorist
adiaphoristic
adiaphorite
adiaphoron
adiaphorous
adiapneustia
adiate
adiated
adiathermal
adiathermancy
adiathermanous
adiathermic
adiathetic
adiating
adiation
Adib
adibasi
Adi-buddha
Adicea
adicity
Adie
Adiel
Adiell
adience
adient
adieu
adieus
adieux
Adige
Adyge
Adigei
Adygei
Adighe
Adyghe
adight
Adigranth
Adigun
Adila
Adim
Adin
Adina
adynamy
adynamia
adynamias
adynamic
Adine
Adinida
adinidan
adinole
adinvention
adion
adios
adipate
adipescent
adiphenine
adipic
adipyl
adipinic
adipocele
adipocellulose
adipocere
adipoceriform
adipocerite
adipocerous
adipocyte
adipofibroma
adipogenic
adipogenous
adipoid
adipolysis
adipolytic
adipoma
adipomata
adipomatous
adipometer
adiponitrile
adipopectic
adipopexia
adipopexic
adipopexis
adipose
adiposeness
adiposes
adiposis
adiposity
adiposities
adiposogenital
adiposuria
adipous
adipsy
adipsia
adipsic
adipsous
Adirondack
Adirondacks
Adis
adit
adyta
adital
Aditya
aditio
adyton
adits
adytta
adytum
aditus
Adivasi
ADIZ
adj
adj.
adjacence
adjacency
adjacencies
adjacent
adjacently
adjag
adject
adjection
adjectional
adjectitious
adjectival
adjectivally
adjective
adjectively
adjectives
adjective's
adjectivism
adjectivitis
adjiga
adjiger
adjoin
adjoinant
adjoined
adjoinedly
adjoiner
adjoining
adjoiningness
adjoins
adjoint
adjoints
adjourn
adjournal
adjourned
adjourning
adjournment
adjournments
adjourns
adjoust
adjt
adjt.
adjudge
adjudgeable
adjudged
adjudger
adjudges
adjudging
adjudgment
adjudicata
adjudicate
adjudicated
adjudicates
adjudicating
adjudication
adjudications
adjudication's
adjudicative
adjudicator
adjudicatory
adjudicators
adjudicature
adjugate
adjument
adjunct
adjunction
adjunctive
adjunctively
adjunctly
adjuncts
adjunct's
Adjuntas
adjuration
adjurations
adjuratory
adjure
adjured
adjurer
adjurers
adjures
adjuring
adjuror
adjurors
adjust
adjustability
adjustable
adjustable-pitch
adjustably
adjustage
adjustation
adjusted
adjuster
adjusters
adjusting
adjustive
adjustment
adjustmental
adjustments
adjustment's
adjustor
adjustores
adjustoring
adjustors
adjustor's
adjusts
adjutage
adjutancy
adjutancies
adjutant
adjutant-general
adjutants
adjutantship
adjutator
adjute
adjutor
adjutory
adjutorious
adjutrice
adjutrix
adjuvant
adjuvants
adjuvate
Adkins
Adlai
Adlay
Adlar
Adlare
Adlee
adlegation
adlegiare
Adlei
Adley
Adler
Adlerian
adless
adlet
ad-lib
ad-libbed
ad-libber
ad-libbing
Adlumia
adlumidin
adlumidine
adlumin
adlumine
ADM
Adm.
Admah
adman
admarginate
admass
admaxillary
ADMD
admeasure
admeasured
admeasurement
admeasurer
admeasuring
admedial
admedian
admen
admensuration
admerveylle
Admete
Admetus
admi
admin
adminicle
adminicula
adminicular
adminiculary
adminiculate
adminiculation
adminiculum
administer
administerd
administered
administerial
administering
administerings
administers
administrable
administrant
administrants
administrate
administrated
administrates
administrating
administration
administrational
administrationist
administrations
administration's
administrative
administratively
administrator
administrators
administrator's
administratorship
administratress
administratrices
administratrix
adminstration
adminstrations
admirability
admirable
admirableness
admirably
Admiral
admirals
admiral's
admiralship
admiralships
admiralty
Admiralties
admirance
admiration
admirations
admirative
admiratively
admirator
admire
admired
admiredly
admirer
admirers
admires
admiring
admiringly
admissability
admissable
admissibility
admissibilities
admissible
admissibleness
admissibly
admission
admissions
admission's
admissive
admissively
admissory
admit
admits
admittable
admittance
admittances
admittatur
admitted
admittedly
admittee
admitter
admitters
admitty
admittible
admitting
admix
admixed
admixes
admixing
admixt
admixtion
admixture
admixtures
admonish
admonished
admonisher
admonishes
admonishing
admonishingly
admonishment
admonishments
admonishment's
admonition
admonitioner
admonitionist
admonitions
admonition's
admonitive
admonitively
admonitor
admonitory
admonitorial
admonitorily
admonitrix
admortization
admov
admove
admrx
ADN
Adna
Adnah
Adnan
adnascence
adnascent
adnate
adnation
adnations
Adne
adnephrine
adnerval
adnescent
adneural
adnex
adnexa
adnexal
adnexed
adnexitis
adnexopexy
adnominal
adnominally
adnomination
Adnopoz
adnoun
adnouns
adnumber
ado
adobe
adobes
adobo
adobos
adod
adolesce
adolesced
adolescence
adolescences
adolescency
adolescent
adolescently
adolescents
adolescent's
adolescing
Adolf
Adolfo
Adolph
Adolphe
Adolpho
Adolphus
Adon
Adona
Adonai
Adonais
Adonean
Adonia
Adoniad
Adonian
Adonias
Adonic
Adonica
adonidin
Adonijah
adonin
Adoniram
Adonis
adonises
adonist
adonite
adonitol
adonize
adonized
adonizing
Adonoy
adoors
a-doors
adoperate
adoperation
adopt
adoptability
adoptabilities
adoptable
adoptant
adoptative
adopted
adoptedly
adoptee
adoptees
adopter
adopters
adoptian
adoptianism
adoptianist
adopting
adoption
adoptional
adoptionism
adoptionist
adoptions
adoption's
adoptious
adoptive
adoptively
adopts
ador
Adora
adorability
adorable
adorableness
adorably
adoral
adorally
adorant
Adorantes
adoration
adorations
adoratory
Adore
adored
Adoree
adorer
adorers
adores
Adoretus
adoring
adoringly
Adorl
adorn
adornation
Adorne
adorned
adorner
adorners
adorning
adorningly
adornment
adornments
adornment's
adorno
adornos
adorns
adorsed
ados
adosculation
adossed
adossee
Adoula
adoulie
Adowa
adown
Adoxa
Adoxaceae
adoxaceous
adoxy
adoxies
adoxography
adoze
ADP
adp-
adpao
ADPCM
adposition
adpress
adpromission
adpromissor
adq-
adrad
adradial
adradially
adradius
Adramelech
Adrammelech
Adrastea
Adrastos
Adrastus
Adrea
adread
adream
adreamed
adreamt
adrectal
Adrell
adren-
adrenal
adrenalcortical
adrenalectomy
adrenalectomies
adrenalectomize
adrenalectomized
adrenalectomizing
Adrenalin
adrenaline
adrenalize
adrenally
adrenalone
adrenals
adrench
adrenergic
adrenin
adrenine
adrenitis
adreno
adrenochrome
adrenocortical
adrenocorticosteroid
adrenocorticotrophic
adrenocorticotrophin
adrenocorticotropic
adrenolysis
adrenolytic
adrenomedullary
adrenosterone
adrenotrophin
adrenotropic
adrent
Adrestus
adret
adry
Adria
Adriaen
Adriaens
Adrial
adriamycin
Adrian
Adriana
Adriane
Adrianna
Adrianne
Adriano
Adrianople
Adrianopolis
Adriatic
Adriel
Adriell
Adrien
Adriena
Adriene
Adrienne
adrift
adrip
adrogate
adroit
adroiter
adroitest
adroitly
adroitness
adroitnesses
Adron
adroop
adrop
adrostal
adrostral
adrowse
adrue
ADS
adsbud
adscendent
adscititious
adscititiously
adscript
adscripted
adscription
adscriptitious
adscriptitius
adscriptive
adscripts
adsessor
adsheart
adsignify
adsignification
adsmith
adsmithing
adsorb
adsorbability
adsorbable
adsorbate
adsorbates
adsorbed
adsorbent
adsorbents
adsorbing
adsorbs
adsorption
adsorptive
adsorptively
adsorptiveness
ADSP
adspiration
ADSR
adstipulate
adstipulated
adstipulating
adstipulation
adstipulator
adstrict
adstringe
adsum
ADT
adterminal
adtevac
aduana
adular
adularescence
adularescent
adularia
adularias
adulate
adulated
adulates
adulating
adulation
adulator
adulatory
adulators
adulatress
adulce
Adullam
Adullamite
adult
adulter
adulterant
adulterants
adulterate
adulterated
adulterately
adulterateness
adulterates
adulterating
adulteration
adulterations
adulterator
adulterators
adulterer
adulterers
adulterer's
adulteress
adulteresses
adultery
adulteries
adulterine
adulterize
adulterous
adulterously
adulterousness
adulthood
adulthoods
adulticidal
adulticide
adultly
adultlike
adultness
adultoid
adultress
adults
adult's
adumbral
adumbrant
adumbrate
adumbrated
adumbrates
adumbrating
adumbration
adumbrations
adumbrative
adumbratively
adumbrellar
adunation
adunc
aduncate
aduncated
aduncity
aduncous
Adur
adure
adurent
Adurol
adusk
adust
adustion
adustiosis
adustive
Aduwa
adv
adv.
Advaita
advance
advanceable
advanced
advancedness
advancement
advancements
advancement's
advancer
advancers
advances
advancing
advancingly
advancive
advantage
advantaged
advantageous
advantageously
advantageousness
advantages
advantaging
advect
advected
advecting
advection
advectitious
advective
advects
advehent
advena
advenae
advene
advenience
advenient
Advent
advential
Adventism
Adventist
adventists
adventitia
adventitial
adventitious
adventitiously
adventitiousness
adventitiousnesses
adventive
adventively
adventry
advents
adventual
adventure
adventured
adventureful
adventurement
adventurer
adventurers
adventures
adventureship
adventuresome
adventuresomely
adventuresomeness
adventuresomes
adventuress
adventuresses
adventuring
adventurish
adventurism
adventurist
adventuristic
adventurous
adventurously
adventurousness
adverb
adverbial
adverbiality
adverbialize
adverbially
adverbiation
adverbless
adverbs
adverb's
adversa
adversant
adversary
adversaria
adversarial
adversaries
adversariness
adversarious
adversary's
adversative
adversatively
adverse
adversed
adversely
adverseness
adversifoliate
adversifolious
adversing
adversion
adversity
adversities
adversive
adversus
advert
adverted
advertence
advertency
advertent
advertently
adverting
advertisable
advertise
advertised
advertisee
advertisement
advertisements
advertisement's
advertiser
advertisers
advertises
advertising
advertisings
advertizable
advertize
advertized
advertizement
advertizer
advertizes
advertizing
adverts
advice
adviceful
advices
advisability
advisabilities
advisable
advisableness
advisably
advisal
advisatory
advise
advised
advisedly
advisedness
advisee
advisees
advisee's
advisement
advisements
adviser
advisers
advisership
advises
advisy
advising
advisive
advisiveness
adviso
advisor
advisory
advisories
advisorily
advisors
advisor's
advitant
advocaat
advocacy
advocacies
advocate
advocated
advocates
advocateship
advocatess
advocating
advocation
advocative
advocator
advocatory
advocatress
advocatrice
advocatrix
advoyer
advoke
advolution
advoteresse
advowee
advowry
advowsance
advowson
advowsons
advt
advt.
adward
adwesch
adz
adze
adzer
adzes
Adzharia
Adzharistan
adzooks
ae
ae-
ae.
AEA
Aeacidae
Aeacides
Aeacus
Aeaea
Aeaean
AEC
Aechmagoras
Aechmophorus
aecia
aecial
aecidia
Aecidiaceae
aecidial
aecidioform
Aecidiomycetes
aecidiospore
aecidiostage
aecidium
aeciospore
aeciostage
aeciotelia
aecioteliospore
aeciotelium
aecium
aedeagal
aedeagi
aedeagus
aedegi
Aedes
aedicula
aediculae
aedicule
Aedilberct
aedile
aediles
aedileship
aedilian
aedilic
aedility
aedilitian
aedilities
aedine
aedoeagi
aedoeagus
aedoeology
Aedon
Aeetes
AEF
aefald
aefaldy
aefaldness
aefauld
Aegaeon
aegagri
aegagropila
aegagropilae
aegagropile
aegagropiles
aegagrus
Aegates
Aegean
aegemony
aeger
Aegeria
aegerian
aegeriid
Aegeriidae
Aegesta
Aegeus
Aegia
Aegiale
Aegialeus
Aegialia
Aegialitis
Aegicores
aegicrania
aegilops
Aegimius
Aegina
Aeginaea
Aeginetan
Aeginetic
Aegiochus
Aegipan
aegyptilla
Aegyptus
Aegir
aegirine
aegirinolite
aegirite
aegyrite
AEGIS
aegises
Aegisthus
Aegithalos
Aegithognathae
aegithognathism
aegithognathous
Aegium
Aegle
aegophony
Aegopodium
Aegospotami
aegritude
aegrotant
aegrotat
aeipathy
Aekerly
Aelber
Aelbert
Aella
Aello
aelodicon
aeluroid
Aeluroidea
aelurophobe
aelurophobia
aeluropodous
aemia
aenach
Aenea
aenean
Aeneas
Aeneid
Aeneolithic
aeneous
Aeneus
Aeniah
aenigma
aenigmatite
Aenius
Aenneea
aeolharmonica
Aeolia
Aeolian
Aeolic
Aeolicism
aeolid
Aeolidae
Aeolides
Aeolididae
aeolight
aeolina
aeoline
aeolipile
aeolipyle
Aeolis
Aeolism
Aeolist
aeolistic
aeolo-
aeolodicon
aeolodion
aeolomelodicon
aeolopantalon
aeolotropy
aeolotropic
aeolotropism
aeolsklavier
Aeolus
aeon
aeonial
aeonian
aeonic
aeonicaeonist
aeonist
aeons
Aepyceros
Aepyornis
Aepyornithidae
Aepyornithiformes
Aepytus
aeq
Aequi
Aequian
Aequiculi
Aequipalpia
aequor
aequoreal
aequorin
aequorins
aer
aer-
aerage
aeraria
aerarian
aerarium
aerate
aerated
aerates
aerating
aeration
aerations
aerator
aerators
aerenchyma
aerenterectasia
aery
aeri-
Aeria
aerial
aerialist
aerialists
aeriality
aerially
aerialness
aerials
aerial's
aeric
aerical
Aerides
aerie
aeried
Aeriel
Aeriela
Aeriell
aerier
aeries
aeriest
aerifaction
aeriferous
aerify
aerification
aerified
aerifies
aerifying
aeriform
aerily
aeriness
aero
aero-
aeroacoustic
Aerobacter
aerobacteriology
aerobacteriological
aerobacteriologically
aerobacteriologist
aerobacters
aeroballistic
aeroballistics
aerobate
aerobated
aerobatic
aerobatics
aerobating
aerobe
aerobee
aerobes
aerobia
aerobian
aerobic
aerobically
aerobics
aerobiology
aerobiologic
aerobiological
aerobiologically
aerobiologist
aerobion
aerobiont
aerobioscope
aerobiosis
aerobiotic
aerobiotically
aerobious
aerobium
aeroboat
Aerobranchia
aerobranchiate
aerobus
aerocamera
aerocar
aerocartograph
aerocartography
Aerocharidae
aerocyst
aerocolpos
aerocraft
aerocurve
aerodermectasia
aerodynamic
aerodynamical
aerodynamically
aerodynamicist
aerodynamics
aerodyne
aerodynes
aerodone
aerodonetic
aerodonetics
aerodontalgia
aerodontia
aerodontic
aerodrome
aerodromes
aerodromics
aeroduct
aeroducts
aeroelastic
aeroelasticity
aeroelastics
aeroembolism
aeroenterectasia
Aeroflot
aerofoil
aerofoils
aerogel
aerogels
aerogen
aerogene
aerogenes
aerogenesis
aerogenic
aerogenically
aerogenous
aerogeography
aerogeology
aerogeologist
aerognosy
aerogram
aerogramme
aerograms
aerograph
aerographer
aerography
aerographic
aerographical
aerographics
aerographies
aerogun
aerohydrodynamic
aerohydropathy
aerohydroplane
aerohydrotherapy
aerohydrous
aeroyacht
aeroides
Aerojet
Aerol
aerolite
aerolites
aerolith
aerolithology
aeroliths
aerolitic
aerolitics
aerology
aerologic
aerological
aerologies
aerologist
aerologists
aeromaechanic
aeromagnetic
aeromancer
aeromancy
aeromantic
aeromarine
aeromechanic
aeromechanical
aeromechanics
aeromedical
aeromedicine
aerometeorograph
aerometer
aerometry
aerometric
aeromotor
aeron
aeron.
aeronat
aeronaut
aeronautic
aeronautical
aeronautically
aeronautics
aeronautism
aeronauts
aeronef
aeroneurosis
aeronomer
aeronomy
aeronomic
aeronomical
aeronomics
aeronomies
aeronomist
aero-otitis
aeropathy
aeropause
Aerope
aeroperitoneum
aeroperitonia
aerophagy
aerophagia
aerophagist
aerophane
aerophilately
aerophilatelic
aerophilatelist
aerophile
aerophilia
aerophilic
aerophilous
aerophysical
aerophysicist
aerophysics
aerophyte
aerophobia
aerophobic
aerophone
aerophor
aerophore
aerophoto
aerophotography
aerophotos
aeroplane
aeroplaner
aeroplanes
aeroplanist
aeroplankton
aeropleustic
aeroporotomy
aeropulse
aerosat
aerosats
aeroscepsy
aeroscepsis
aeroscope
aeroscopy
aeroscopic
aeroscopically
aerose
aerosiderite
aerosiderolite
aerosinusitis
Aerosol
aerosolization
aerosolize
aerosolized
aerosolizing
aerosols
aerospace
aerosphere
aerosporin
aerostat
aerostatic
aerostatical
aerostatics
aerostation
aerostats
aerosteam
aerotactic
aerotaxis
aerotechnical
aerotechnics
aerotherapeutics
aerotherapy
aerothermodynamic
aerothermodynamics
aerotonometer
aerotonometry
aerotonometric
aerotow
aerotropic
aerotropism
aeroview
aeruginous
aerugo
aerugos
AES
Aesacus
aesc
Aeschylean
Aeschylus
Aeschynanthus
Aeschines
aeschynite
Aeschynomene
aeschynomenous
Aesculaceae
aesculaceous
Aesculapian
Aesculapius
aesculetin
aesculin
Aesculus
Aesepus
Aeshma
Aesyetes
Aesir
Aesop
Aesopian
Aesopic
Aestatis
aestethic
aesthesia
aesthesics
aesthesio-
aesthesis
aesthesodic
aesthete
aesthetes
aesthetic
aesthetical
aesthetically
aesthetician
aestheticism
aestheticist
aestheticize
aesthetics
aesthetic's
aesthiology
aesthophysiology
aestho-physiology
Aestii
aestival
aestivate
aestivated
aestivates
aestivating
aestivation
aestivator
aestive
aestuary
aestuate
aestuation
aestuous
aesture
aestus
AET
aet.
aetat
aethalia
Aethalides
aethalioid
aethalium
Aethelbert
aetheling
aetheogam
aetheogamic
aetheogamous
aether
aethereal
aethered
Aetheria
aetheric
aethers
Aethylla
Aethionema
aethogen
aethon
Aethra
aethrioscope
Aethusa
Aetian
aetiogenic
aetiology
aetiological
aetiologically
aetiologies
aetiologist
aetiologue
aetiophyllin
aetiotropic
aetiotropically
aetites
Aetna
Aetobatidae
Aetobatus
Aetolia
Aetolian
Aetolus
Aetomorphae
aetosaur
aetosaurian
Aetosaurus
aettekees
AEU
aevia
aeviternal
aevum
AF
af-
Af.
AFA
aface
afaced
afacing
AFACTS
AFADS
afaint
AFAM
Afar
afara
afars
AFATDS
AFB
AFC
AFCAC
AFCC
afd
afdecho
afear
afeard
afeared
afebrile
Afenil
afer
afernan
afetal
aff
affa
affability
affabilities
affable
affableness
affably
affabrous
affair
affaire
affaires
affairs
affair's
affaite
affamish
affatuate
affect
affectability
affectable
affectate
affectation
affectationist
affectations
affectation's
affected
affectedly
affectedness
affecter
affecters
affectibility
affectible
affecting
affectingly
affection
affectional
affectionally
affectionate
affectionately
affectionateness
affectioned
affectionless
affections
affection's
affectious
affective
affectively
affectivity
affectless
affectlessness
affector
affects
affectual
affectum
affectuous
affectus
affeeble
affeer
affeerer
affeerment
affeeror
affeir
affenpinscher
affenspalte
Affer
affere
afferent
afferently
affettuoso
affettuosos
affy
affiance
affianced
affiancer
affiances
affiancing
affiant
affiants
affich
affiche
affiches
afficionado
affidare
affidation
affidavy
affydavy
affidavit
affidavits
affidavit's
affied
affies
affying
affile
affiliable
affiliate
affiliated
affiliates
affiliating
affiliation
affiliations
affinage
affinal
affination
affine
affined
affinely
affines
affing
affinitative
affinitatively
affinite
affinity
affinities
affinition
affinity's
affinitive
affirm
affirmable
affirmably
affirmance
affirmant
affirmation
affirmations
affirmation's
affirmative
affirmative-action
affirmatively
affirmativeness
affirmatives
affirmatory
affirmed
affirmer
affirmers
affirming
affirmingly
affirmly
affirms
affix
affixable
affixal
affixation
affixed
affixer
affixers
affixes
affixial
affixing
affixion
affixment
affixt
affixture
afflate
afflated
afflation
afflatus
afflatuses
afflict
afflicted
afflictedness
afflicter
afflicting
afflictingly
affliction
afflictionless
afflictions
affliction's
afflictive
afflictively
afflicts
affloof
afflue
affluence
affluences
affluency
affluent
affluently
affluentness
affluents
afflux
affluxes
affluxion
affodill
afforce
afforced
afforcement
afforcing
afford
affordable
afforded
affording
affords
afforest
afforestable
afforestation
afforestational
afforested
afforesting
afforestment
afforests
afformative
Affra
affray
affrayed
affrayer
affrayers
affraying
affrays
affranchise
affranchised
affranchisement
affranchising
affrap
affreight
affreighter
affreightment
affret
affrettando
affreux
Affrica
affricate
affricated
affricates
affrication
affricative
affriended
affright
affrighted
affrightedly
affrighter
affrightful
affrightfully
affrighting
affrightingly
affrightment
affrights
affront
affronte
affronted
affrontedly
affrontedness
affrontee
affronter
affronty
affronting
affrontingly
affrontingness
affrontive
affrontiveness
affrontment
affronts
afft
affuse
affusedaffusing
affusion
affusions
Afg
AFGE
Afgh
Afghan
afghanets
Afghani
afghanis
Afghanistan
afghans
afgod
AFI
afibrinogenemia
aficionada
aficionadas
aficionado
aficionados
afield
Afifi
afikomen
Afyon
AFIPS
afire
AFL
aflagellar
aflame
aflare
aflat
A-flat
aflatoxin
aflatus
aflaunt
AFLCIO
AFL-CIO
afley
Aflex
aflicker
a-flicker
aflight
afloat
aflow
aflower
afluking
aflush
aflutter
AFM
AFNOR
afoam
afocal
afoot
afore
afore-acted
afore-cited
afore-coming
afore-decried
afore-given
aforegoing
afore-going
afore-granted
aforehand
afore-heard
afore-known
aforementioned
afore-mentioned
aforenamed
afore-planned
afore-quoted
afore-running
aforesaid
afore-seeing
afore-seen
afore-spoken
afore-stated
aforethought
aforetime
aforetimes
afore-told
aforeward
afortiori
afoul
afounde
AFP
Afr
afr-
Afra
afray
afraid
afraidness
A-frame
Aframerican
Afrasia
Afrasian
afreet
afreets
afresca
afresh
afret
afrete
Afric
Africa
Africah
African
Africana
Africander
Africanderism
Africanism
Africanist
Africanization
Africanize
Africanized
Africanizing
Africanoid
africans
Africanthropus
Afridi
afright
Afrika
Afrikaans
Afrikah
Afrikander
Afrikanderdom
Afrikanderism
Afrikaner
Afrikanerdom
Afrikanerize
afrit
afrite
afrits
Afro
Afro-
Afro-American
Afro-Asian
Afroasiatic
Afro-Asiatic
Afro-chain
Afro-comb
Afro-Cuban
Afro-european
Afrogaea
Afrogaean
afront
afrormosia
afros
Afro-semitic
afrown
AFS
AFSC
AFSCME
Afshah
Afshar
AFSK
AFT
aftaba
after
after-
after-acquired
afteract
afterage
afterattack
afterbay
afterband
afterbeat
afterbirth
afterbirths
afterblow
afterbody
afterbodies
after-born
afterbrain
afterbreach
afterbreast
afterburner
afterburners
afterburning
aftercare
aftercareer
aftercast
aftercataract
aftercause
afterchance
afterchrome
afterchurch
afterclap
afterclause
aftercome
aftercomer
aftercoming
aftercooler
aftercost
aftercourse
after-course
aftercrop
aftercure
afterdays
afterdamp
afterdate
afterdated
afterdeal
afterdeath
afterdeck
afterdecks
after-described
after-designed
afterdinner
after-dinner
afterdischarge
afterdrain
afterdrops
aftereffect
aftereffects
aftereye
afterend
afterfall
afterfame
afterfeed
afterfermentation
afterform
afterfriend
afterfruits
afterfuture
aftergame
after-game
aftergas
afterglide
afterglow
afterglows
aftergo
aftergood
aftergrass
after-grass
aftergrave
aftergrief
aftergrind
aftergrowth
afterguard
after-guard
afterguns
afterhand
afterharm
afterhatch
afterheat
afterhelp
afterhend
afterhold
afterhope
afterhours
afteryears
afterimage
after-image
afterimages
afterimpression
afterings
afterking
afterknowledge
afterlife
after-life
afterlifes
afterlifetime
afterlight
afterlives
afterloss
afterlove
aftermark
aftermarket
aftermarriage
aftermass
aftermast
aftermath
aftermaths
aftermatter
aftermeal
after-mentioned
aftermilk
aftermost
after-named
afternight
afternoon
afternoons
afternoon's
afternose
afternote
afteroar
afterpain
after-pain
afterpains
afterpart
afterpast
afterpeak
afterpiece
afterplay
afterplanting
afterpotential
afterpressure
afterproof
afterrake
afterreckoning
afterrider
afterripening
afterroll
afters
afterschool
aftersend
aftersensation
aftershaft
aftershafted
aftershave
aftershaves
aftershine
aftership
aftershock
aftershocks
aftersong
aftersound
after-specified
afterspeech
afterspring
afterstain
after-stampable
afterstate
afterstorm
afterstrain
afterstretch
afterstudy
aftersupper
after-supper
afterswarm
afterswarming
afterswell
aftertan
aftertask
aftertaste
aftertastes
aftertax
after-theater
after-theatre
afterthinker
afterthought
afterthoughted
afterthoughts
afterthrift
aftertime
aftertimes
aftertouch
aftertreatment
aftertrial
afterturn
aftervision
afterwale
afterwar
afterward
afterwards
afterwash
afterwhile
afterwisdom
afterwise
afterwit
after-wit
afterwitted
afterword
afterwork
afterworking
afterworld
afterwort
afterwrath
afterwrist
after-written
aftmost
Afton
Aftonian
aftosa
aftosas
AFTRA
aftward
aftwards
afunction
afunctional
AFUU
afwillite
Afzelia
AG
ag-
aga
agabanee
Agabus
agacant
agacante
Agace
agacella
agacerie
Agaces
Agacles
agad
agada
Agade
agadic
Agadir
Agag
Agagianian
again
again-
againbuy
againsay
against
againstand
againward
agal
agalactia
agalactic
agalactous
agal-agal
agalawood
agalaxy
agalaxia
Agalena
Agalenidae
Agalinis
agalite
agalloch
agallochs
agallochum
agallop
agalma
agalmatolite
agalwood
agalwoods
Agama
Agamae
agamas
a-game
Agamede
Agamedes
Agamemnon
agamete
agametes
agami
agamy
agamian
agamic
agamically
agamid
Agamidae
agamis
agamist
agammaglobulinemia
agammaglobulinemic
agamobia
agamobium
agamogenesis
agamogenetic
agamogenetically
agamogony
agamoid
agamont
agamospermy
agamospore
agamous
Agan
Agana
aganglionic
Aganice
Aganippe
Aganus
Agao
Agaonidae
agapae
agapai
Agapanthus
agapanthuses
Agape
agapeic
agapeically
Agapemone
Agapemonian
Agapemonist
Agapemonite
agapetae
agapeti
agapetid
Agapetidae
agaphite
Agapornis
Agar
agar-agar
agaric
agaricaceae
agaricaceous
Agaricales
agaricic
agariciform
agaricin
agaricine
agaricinic
agaricoid
agarics
Agaricus
Agaristidae
agarita
agaroid
agarose
agaroses
agars
Agartala
Agarum
agarwal
agas
agasp
Agassiz
agast
Agastache
Agastya
Agastreae
agastric
agastroneuria
Agastrophus
Agata
Agate
agatelike
agates
agateware
Agatha
Agathaea
Agatharchides
Agathaumas
Agathe
Agathy
agathin
Agathyrsus
Agathis
agathism
agathist
Agatho
agatho-
Agathocles
agathodaemon
agathodaemonic
agathodemon
agathokakological
agathology
Agathon
Agathosma
agaty
agatiferous
agatiform
agatine
agatize
agatized
agatizes
agatizing
agatoid
Agau
Agave
agaves
agavose
Agawam
Agaz
agaze
agazed
agba
Agbogla
AGC
AGCA
agcy
agcy.
AGCT
AGD
Agdistis
age
ageable
age-adorning
age-bent
age-coeval
age-cracked
aged
age-despoiled
age-dispelling
agedly
agedness
agednesses
Agee
agee-jawed
age-encrusted
age-enfeebled
age-group
age-harden
age-honored
ageing
ageings
ageism
ageisms
ageist
ageists
Agelacrinites
Agelacrinitidae
Agelaius
agelast
age-lasting
Agelaus
ageless
agelessly
agelessness
agelong
age-long
Agen
Agena
Agenais
agency
agencies
agency's
agend
agenda
agendaless
agendas
agenda's
agendum
agendums
agene
agenes
ageneses
agenesia
agenesias
agenesic
agenesis
agenetic
agenize
agenized
agenizes
agenizing
agennesis
agennetic
Agenois
Agenor
agent
agentess
agent-general
agential
agenting
agentival
agentive
agentives
agentry
agentries
agents
agent's
agentship
age-old
ageometrical
age-peeled
ager
agerasia
Ageratum
ageratums
agers
ages
age-struck
aget
agete
ageusia
ageusic
ageustia
age-weary
age-weathered
age-worn
Aggada
Aggadah
Aggadic
Aggadoth
Aggappe
Aggappera
Aggappora
Aggarwal
aggelation
aggenerate
agger
aggerate
aggeration
aggerose
aggers
aggest
Aggeus
Aggi
Aggy
Aggie
aggies
aggiornamenti
aggiornamento
agglomerant
agglomerate
agglomerated
agglomerates
agglomeratic
agglomerating
agglomeration
agglomerations
agglomerative
agglomerator
agglutinability
agglutinable
agglutinant
agglutinate
agglutinated
agglutinates
agglutinating
agglutination
agglutinationist
agglutinations
agglutinative
agglutinatively
agglutinator
agglutinin
agglutinins
agglutinize
agglutinogen
agglutinogenic
agglutinoid
agglutinoscope
agglutogenic
aggrace
aggradation
aggradational
aggrade
aggraded
aggrades
aggrading
aggrammatism
aggrandise
aggrandised
aggrandisement
aggrandiser
aggrandising
aggrandizable
aggrandize
aggrandized
aggrandizement
aggrandizements
aggrandizer
aggrandizers
aggrandizes
aggrandizing
aggrate
aggravable
aggravate
aggravated
aggravates
aggravating
aggravatingly
aggravation
aggravations
aggravative
aggravator
aggregable
aggregant
Aggregata
Aggregatae
aggregate
aggregated
aggregately
aggregateness
aggregates
aggregating
aggregation
aggregational
aggregations
aggregative
aggregatively
aggregato-
aggregator
aggregatory
aggrege
aggress
aggressed
aggresses
aggressin
aggressing
aggression
aggressionist
aggressions
aggression's
aggressive
aggressively
aggressiveness
aggressivenesses
aggressivity
aggressor
aggressors
Aggri
aggry
aggrievance
aggrieve
aggrieved
aggrievedly
aggrievedness
aggrievement
aggrieves
aggrieving
aggro
aggros
aggroup
aggroupment
aggur
Agh
agha
Aghan
aghanee
aghas
aghast
aghastness
Aghlabite
Aghorapanthi
Aghori
agy
Agialid
Agib
agible
Agiel
Agyieus
agyiomania
agilawood
agile
agilely
agileness
agility
agilities
agillawood
agilmente
agin
agynary
agynarious
Agincourt
aging
agings
agynic
aginner
aginners
agynous
agio
agios
agiotage
agiotages
agyrate
agyria
agyrophobia
agism
agisms
agist
agistator
agisted
agister
agisting
agistment
agistor
agists
agit
agitability
agitable
agitant
agitate
agitated
agitatedly
agitates
agitating
agitation
agitational
agitationist
agitations
agitative
agitato
agitator
agitatorial
agitators
agitator's
agitatrix
agitprop
agitpropist
agitprops
agitpunkt
Agkistrodon
AGL
agla
Aglaia
aglance
Aglaonema
Aglaos
aglaozonia
aglare
Aglaspis
Aglauros
Aglaus
Agle
agleaf
agleam
aglee
agley
Agler
aglet
aglethead
aglets
agly
aglycon
aglycone
aglycones
aglycons
aglycosuric
aglimmer
a-glimmer
aglint
Aglipayan
Aglipayano
Aglypha
aglyphodont
Aglyphodonta
Aglyphodontia
aglyphous
aglisten
aglitter
aglobulia
aglobulism
Aglossa
aglossal
aglossate
aglossia
aglow
aglucon
aglucone
a-glucosidase
aglutition
AGM
AGMA
agmas
agmatine
agmatology
agminate
agminated
AGN
Agna
agnail
agnails
agname
agnamed
agnat
agnate
agnates
Agnatha
agnathia
agnathic
Agnathostomata
agnathostomatous
agnathous
agnatic
agnatical
agnatically
agnation
agnations
agnean
agneau
agneaux
agnel
Agnella
Agnes
Agnese
Agness
Agnesse
Agneta
Agnew
Agni
agnification
agnition
agnize
agnized
agnizes
agnizing
Agnoetae
Agnoete
Agnoetism
agnoiology
Agnoite
agnoites
Agnola
agnomen
agnomens
agnomical
agnomina
agnominal
agnomination
agnosy
agnosia
agnosias
agnosis
agnostic
agnostical
agnostically
agnosticism
agnostics
agnostic's
Agnostus
Agnotozoic
agnus
agnuses
ago
agog
agoge
agogic
agogics
agogue
agoho
agoing
agomensin
agomphiasis
agomphious
agomphosis
Agon
agonal
agone
agones
agony
agonia
agoniada
agoniadin
agoniatite
Agoniatites
agonic
agonied
agonies
agonise
agonised
agonises
agonising
agonisingly
agonist
Agonista
agonistarch
agonistic
agonistical
agonistically
agonistics
agonists
agonium
agonize
agonized
agonizedly
agonizer
agonizes
agonizing
agonizingly
agonizingness
Agonostomus
agonothet
agonothete
agonothetic
agons
a-good
agora
agorae
Agoraea
Agoraeus
agoramania
agoranome
agoranomus
agoraphobia
agoraphobiac
agoraphobic
agoras
a-gore-blood
agorot
agoroth
agos
agostadero
Agostini
Agostino
Agosto
agouara
agouta
agouti
agouty
agouties
agoutis
agpaite
agpaitic
AGR
agr.
Agra
agrace
Agraeus
agrafe
agrafes
agraffe
agraffee
agraffes
agrah
agral
Agram
agramed
agrammaphasia
agrammatica
agrammatical
agrammatism
agrammatologia
Agrania
agranulocyte
agranulocytosis
agranuloplastic
Agrapha
agraphia
agraphias
agraphic
agraria
agrarian
agrarianism
agrarianisms
agrarianize
agrarianly
agrarians
Agrauleum
Agraulos
agravic
agre
agreat
agreation
agreations
agree
agreeability
agreeable
agreeableness
agreeablenesses
agreeable-sounding
agreeably
agreed
agreeing
agreeingly
agreement
agreements
agreement's
agreer
agreers
agrees
agregation
agrege
agreges
agreing
agremens
agrement
agrements
agrest
agrestal
agrestial
agrestian
agrestic
agrestical
agrestis
Agretha
agria
agrias
agribusiness
agribusinesses
agric
agric.
agricere
Agricola
agricole
agricolist
agricolite
agricolous
agricultor
agricultural
agriculturalist
agriculturalists
agriculturally
agriculture
agriculturer
agricultures
agriculturist
agriculturists
agrief
Agrigento
Agrilus
agrimony
Agrimonia
agrimonies
agrimotor
agrin
Agrinion
Agriochoeridae
Agriochoerus
agriology
agriological
agriologist
Agrionia
agrionid
Agrionidae
Agriope
agriot
Agriotes
agriotype
Agriotypidae
Agriotypus
Agripina
agrypnia
agrypniai
agrypnias
agrypnode
agrypnotic
Agrippa
Agrippina
agrise
agrised
agrising
agrito
agritos
Agrius
agro-
agroan
agrobacterium
agrobiology
agrobiologic
agrobiological
agrobiologically
agrobiologist
agrodolce
agrogeology
agrogeological
agrogeologically
agrology
agrologic
agrological
agrologically
agrologies
agrologist
agrom
agromania
Agromyza
agromyzid
Agromyzidae
agron
agron.
agronome
agronomy
agronomial
agronomic
agronomical
agronomically
agronomics
agronomies
agronomist
agronomists
agroof
agrope
Agropyron
Agrostemma
agrosteral
agrosterol
Agrostis
agrostographer
agrostography
agrostographic
agrostographical
agrostographies
agrostology
agrostologic
agrostological
agrostologist
agrote
agrotechny
Agrotera
agrotype
Agrotis
aground
agrufe
agruif
AGS
agsam
agst
Agt
agtbasic
AGU
agua
aguacate
Aguacateca
Aguada
Aguadilla
aguador
Aguadulce
Aguayo
aguaji
aguamas
aguamiel
Aguanga
aguara
aguardiente
Aguascalientes
aguavina
Agudist
ague
Agueda
ague-faced
aguey
aguelike
ague-plagued
agueproof
ague-rid
agues
ague-sore
ague-struck
agueweed
agueweeds
aguglia
Aguie
Aguijan
Aguila
Aguilar
aguilarite
aguilawood
aguilt
Aguinaldo
aguinaldos
aguirage
Aguirre
aguise
aguish
aguishly
aguishness
Aguistin
agujon
Agulhas
agunah
Agung
agura
aguroth
agush
agust
Aguste
Agustin
Agway
AH
AHA
ahaaina
Ahab
ahamkara
ahankara
Ahantchuyuk
Aharon
ahartalav
Ahasuerus
ahaunch
Ahaz
Ahaziah
ahchoo
Ahders
AHE
ahead
aheap
Ahearn
ahey
a-hey
aheight
a-height
ahem
ahems
Ahepatokla
Ahern
Ahet
Ahgwahching
Ahhiyawa
ahi
Ahidjo
Ahiezer
a-high
a-high-lone
Ahimaaz
Ahimelech
ahimsa
ahimsas
ahind
ahint
ahypnia
Ahir
Ahira
Ahisar
Ahishar
ahistoric
ahistorical
Ahithophel
AHL
Ahlgren
ahluwalia
Ahmad
Ahmadabad
Ahmadi
Ahmadiya
Ahmadnagar
Ahmadou
Ahmadpur
Ahmar
Ahmed
Ahmedabad
ahmedi
Ahmednagar
Ahmeek
ahmet
Ahnfeltia
aho
ahoy
ahoys
Ahola
Aholah
ahold
a-hold
aholds
Aholla
aholt
Ahom
ahong
a-horizon
ahorse
ahorseback
a-horseback
Ahoskie
Ahoufe
Ahouh
Ahousaht
AHQ
Ahrendahronon
Ahrendt
Ahrens
Ahriman
Ahrimanian
Ahron
ahs
AHSA
Ahsahka
ahsan
Aht
Ahtena
ahu
ahuaca
ahuatle
ahuehuete
ahull
ahum
ahungered
ahungry
ahunt
a-hunt
ahura
Ahura-mazda
ahurewa
ahush
ahuula
Ahuzzath
Ahvaz
Ahvenanmaa
Ahwahnee
ahwal
Ahwaz
AI
AY
ay-
AIA
AIAA
ayacahuite
Ayacucho
ayah
ayahausca
ayahs
ayahuasca
Ayahuca
Ayala
ayapana
Aias
ayatollah
ayatollahs
Aiawong
aiblins
Aibonito
AIC
AICC
aichmophobia
Aycliffe
AID
Aida
aidable
Aidan
aidance
aidant
AIDDE
aid-de-camp
aide
aided
aide-de-camp
aide-de-campship
Aydelotte
aide-memoire
aide-mmoire
Aiden
Ayden
Aydendron
Aidenn
aider
aiders
Aides
aides-de-camp
aidful
Aidin
Aydin
aiding
Aidit
aidless
Aydlett
aidman
aidmanmen
aidmen
Aidoneus
Aidos
AIDS
aids-de-camp
aye
Aiea
aye-aye
a-year
aye-ceaseless
aye-during
aye-dwelling
AIEEE
ayegreen
aiel
aye-lasting
aye-living
Aiello
ayelp
a-yelp
ayen
ayenbite
ayens
ayenst
Ayer
ayer-ayer
aye-remaining
aye-renewed
aye-restless
aiery
aye-rolling
Ayers
aye-running
ayes
Ayesha
aye-sought
aye-troubled
aye-turning
aye-varied
aye-welcome
AIF
aiger
aigialosaur
Aigialosauridae
Aigialosaurus
aiglet
aiglets
aiglette
Aigneis
aigre
aigre-doux
ay-green
aigremore
aigret
aigrets
aigrette
aigrettes
aiguelle
aiguellette
aigue-marine
aiguiere
aiguille
aiguilles
aiguillesque
aiguillette
aiguilletted
AIH
AYH
ayield
ayin
Ayina
ayins
Ayyubid
aik
aikane
Aiken
aikido
aikidos
aikinite
aikona
aikuchi
ail
Aila
ailantery
ailanthic
Ailanthus
ailanthuses
ailantine
ailanto
Ailbert
Aile
ailed
Ailee
Aileen
Ailey
Ailene
aileron
ailerons
Aylesbury
ayless
aylet
Aylett
ailette
Aili
Ailie
Ailin
Ailyn
Ailina
ailing
Ailis
Ailleret
aillt
ayllu
Aylmar
ailment
ailments
ailment's
Aylmer
ails
Ailsa
ailsyte
Ailssa
Ailsun
Aylsworth
Ailuridae
ailuro
ailuroid
Ailuroidea
ailuromania
ailurophile
ailurophilia
ailurophilic
ailurophobe
ailurophobia
ailurophobic
Ailuropoda
Ailuropus
Ailurus
Aylward
ailweed
AIM
Aym
aimable
Aimak
aimara
Aymara
Aymaran
Aymaras
AIME
Ayme
aimed
Aimee
aimer
Aymer
aimers
aimful
aimfully
Aimil
aiming
aimless
aimlessly
aimlessness
aimlessnesses
Aimo
Aimore
Aymoro
AIMS
Aimwell
aimworthiness
Ain
Ayn
ainaleh
Aynat
AInd
Aindrea
aine
ayne
ainee
ainhum
ainoi
Aynor
ains
ainsell
ainsells
Ainslee
Ainsley
Ainslie
Ainsworth
aint
ain't
Aintab
Ayntab
Ainu
Ainus
Ayo
AIOD
aioli
aiolis
aion
ayond
aionial
ayont
ayous
AIPS
AIR
Ayr
Aira
airable
airampo
airan
airbag
airbags
air-balloon
airbill
airbills
air-bind
air-blasted
air-blown
airboat
airboats
airborn
air-born
airborne
air-borne
airbound
air-bound
airbrained
air-braked
airbrasive
air-braving
air-breathe
air-breathed
air-breather
air-breathing
air-bred
airbrick
airbrush
airbrushed
airbrushes
airbrushing
air-built
airburst
airbursts
airbus
airbuses
airbusses
air-chambered
aircheck
airchecks
air-cheeked
air-clear
aircoach
aircoaches
aircondition
air-condition
airconditioned
air-conditioned
airconditioning
air-conditioning
airconditions
air-conscious
air-conveying
air-cool
air-cooled
air-core
aircraft
aircraftman
aircraftmen
aircrafts
aircraftsman
aircraftsmen
aircraftswoman
aircraftswomen
aircraftwoman
aircrew
aircrewman
aircrewmen
aircrews
air-cure
air-cured
airdate
airdates
air-defiling
airdock
air-drawn
air-dry
Airdrie
air-dried
air-drying
air-driven
airdrome
airdromes
airdrop
airdropped
airdropping
airdrops
Aire
ayre
aired
Airedale
airedales
Airel
air-embraced
airer
airers
Aires
Ayres
airest
air-express
airfare
airfares
air-faring
airfield
airfields
airfield's
air-filled
air-floated
airflow
airflows
airfoil
airfoils
air-formed
airframe
airframes
airfreight
airfreighter
airglow
airglows
airgraph
airgraphics
air-hardening
airhead
airheads
air-heating
Airy
airier
airiest
airy-fairy
airiferous
airify
airified
airily
airiness
airinesses
airing
airings
air-insulated
air-intake
airish
Airla
air-lance
air-lanced
air-lancing
Airlee
airle-penny
airless
airlessly
airlessness
Airlia
Airliah
Airlie
airlift
airlifted
airlifting
airlifts
airlift's
airlight
airlike
airline
air-line
airliner
airliners
airlines
airling
airlock
airlocks
airlock's
air-logged
airmail
air-mail
airmailed
airmailing
airmails
airman
airmanship
airmark
airmarker
airmass
airmen
air-minded
air-mindedness
airmobile
airmonger
airn
airns
airohydrogen
airometer
airpark
airparks
air-pervious
airphobia
airplay
airplays
airplane
airplaned
airplaner
airplanes
airplane's
airplaning
airplanist
airplot
airport
airports
airport's
airpost
airposts
airproof
airproofed
airproofing
airproofs
air-raid
airs
airscape
airscapes
airscrew
airscrews
air-season
air-seasoned
airshed
airsheds
airsheet
air-shy
airship
airships
airship's
Ayrshire
airsick
airsickness
air-slake
air-slaked
air-slaking
airsome
airspace
airspaces
airspeed
airspeeds
air-spray
air-sprayed
air-spun
air-stirring
airstream
airstrip
airstrips
airstrip's
air-swallowing
airt
airted
airth
airthed
airthing
air-threatening
airths
airtight
airtightly
airtightness
airtime
airtimes
airting
air-to-air
air-to-ground
air-to-surface
air-trampling
airts
air-twisted
air-vessel
airview
Airville
airway
airwaybill
airwayman
airways
airway's
airward
airwards
airwash
airwave
airwaves
airwise
air-wise
air-wiseness
airwoman
airwomen
airworthy
airworthier
airworthiest
airworthiness
AIS
ays
aischrolatreia
aiseweed
Aisha
AISI
aisle
aisled
aisleless
aisles
aisling
Aisne
Aisne-Marne
Aissaoua
Aissor
aisteoir
aistopod
Aistopoda
Aistopodes
ait
aitch
aitchbone
aitch-bone
aitches
aitchless
aitchpiece
aitesis
aith
Aythya
aithochroi
aitiology
aition
aitiotropic
aitis
Aitken
Aitkenite
Aitkin
aits
Aitutakian
ayu
Ayubite
ayudante
Ayudhya
ayuyu
ayuntamiento
ayuntamientos
Ayurveda
ayurvedas
Ayurvedic
Ayuthea
Ayuthia
Ayutthaya
aiver
aivers
aivr
aiwain
aiwan
aywhere
AIX
Aix-en-Provence
Aix-la-Chapelle
Aix-les-Bains
aizle
Aizoaceae
aizoaceous
Aizoon
AJ
AJA
Ajaccio
Ajay
Ajaja
ajangle
Ajani
Ajanta
ajar
ajari
Ajatasatru
ajava
Ajax
AJC
ajee
ajenjo
ajhar
ajimez
Ajit
ajitter
ajiva
ajivas
Ajivika
Ajmer
Ajo
Ajodhya
ajog
ajoint
ajonjoli
ajoure
ajourise
ajowan
ajowans
Ajuga
ajugas
ajutment
AK
AKA
akaakai
Akaba
Akademi
Akal
akala
Akali
akalimba
akamai
akamatsu
Akamnik
Akan
Akanekunik
Akania
Akaniaceae
Akanke
akaroa
akasa
akasha
Akaska
Akas-mukhi
Akawai
akazga
akazgin
akazgine
Akbar
AKC
akcheh
ake
akeake
akebi
Akebia
aked
akee
akees
akehorne
akey
Akeyla
Akeylah
akeki
Akel
Akela
akelas
Akeldama
Akeley
akemboll
akenbold
akene
akenes
akenobeite
akepiro
akepiros
Aker
Akerboom
akerite
Akerley
Akers
aketon
Akh
Akha
Akhaia
akhara
Akhenaten
Akhetaton
akhyana
Akhisar
Akhissar
Akhlame
Akhmatova
Akhmimic
Akhnaton
akhoond
akhrot
akhund
akhundzada
Akhziv
akia
Akyab
Akiachak
Akiak
Akiba
Akihito
Akiyenik
Akili
Akim
akimbo
Akimovsky
Akin
akindle
akinesia
akinesic
akinesis
akinete
akinetic
aking
Akins
Akira
Akiskemikinik
Akita
Akka
Akkad
Akkadian
Akkadist
Akkerman
Akkra
Aklog
akmite
Akmolinsk
akmudar
akmuddar
aknee
aknow
ako
akoasm
akoasma
akolouthia
akoluthia
akonge
Akontae
Akoulalion
akov
akpek
Akra
Akrabattine
akre
akroasis
akrochordite
Akron
akroter
akroteria
akroterial
akroterion
akrteria
Aksel
Aksoyn
Aksum
aktiebolag
Aktiengesellschaft
Aktistetae
Aktistete
Aktyubinsk
Aktivismus
Aktivist
aku
akuammin
akuammine
akule
akund
Akure
Akutagawa
Akutan
akvavit
akvavits
Akwapim
al
al-
al.
ALA
Ala.
Alabama
Alabaman
Alabamian
alabamians
alabamide
alabamine
alabandine
alabandite
alabarch
Alabaster
alabasters
alabastoi
alabastos
alabastra
alabastrian
alabastrine
alabastrites
alabastron
alabastrons
alabastrum
alabastrums
alablaster
alacha
alachah
Alachua
alack
alackaday
alacran
alacreatine
alacreatinin
alacreatinine
alacrify
alacrious
alacriously
alacrity
alacrities
alacritous
Alactaga
alada
Aladdin
Aladdinize
Aladfar
Aladinist
alae
alagao
alagarto
alagau
Alage
Alagez
Alagoas
Alagoz
alahee
Alai
alay
alaihi
Alain
Alaine
Alayne
Alain-Fournier
Alair
alaite
Alakanuk
Alake
Alaki
Alala
Alalcomeneus
alalia
alalite
alaloi
alalonga
alalunga
alalus
Alamance
Alamanni
Alamannian
Alamannic
alambique
Alameda
alamedas
Alamein
Alaminos
alamiqui
alamire
Alamo
alamodality
alamode
alamodes
Alamogordo
alamonti
alamort
alamos
Alamosa
alamosite
Alamota
alamoth
Alan
Alana
Alan-a-dale
Alanah
Alanbrooke
Aland
alands
Alane
alang
alang-alang
alange
Alangiaceae
alangin
alangine
Alangium
alani
alanyl
alanyls
alanin
alanine
alanines
alanins
Alanna
alannah
Alano
Alanreed
Alans
Alansen
Alanson
alant
alantic
alantin
alantol
alantolactone
alantolic
alants
ALAP
alapa
Alapaha
Alar
Alarbus
Alarcon
Alard
alares
alarge
alary
Alaria
Alaric
Alarice
Alarick
Alarise
alarm
alarmable
alarmclock
alarmed
alarmedly
alarming
alarmingly
alarmingness
alarmism
alarmisms
alarmist
alarmists
alarms
Alarodian
alarum
alarumed
alaruming
alarums
Alas
Alas.
alasas
Alascan
Alasdair
Alaska
alaskaite
Alaskan
alaskans
alaskas
alaskite
Alastair
Alasteir
Alaster
Alastor
alastors
alastrim
alate
Alatea
alated
alatern
alaternus
alates
Alathia
alation
alations
Alauda
Alaudidae
alaudine
alaund
Alaunian
alaunt
Alawi
alazor
Alb
Alb.
Alba
albacea
Albacete
albacora
albacore
albacores
albahaca
Albay
Albainn
Albamycin
Alban
Albana
Albanenses
Albanensian
Albanese
Albany
Albania
Albanian
albanians
albanite
albarco
albardine
albarelli
albarello
albarellos
albarium
Albarran
albas
albaspidin
albata
albatas
Albategnius
albation
Albatros
albatross
albatrosses
albe
albedo
albedoes
albedograph
albedometer
albedos
Albee
albeit
Albemarle
Alben
Albeniz
Alber
alberca
Alberene
albergatrice
alberge
alberghi
albergo
Alberic
Alberich
Alberik
Alberoni
Albers
Albert
Alberta
Alberti
albertin
Albertina
Albertine
Albertinian
albertype
Albertist
albertite
Albertlea
Alberto
Alberton
Albertson
alberttype
albert-type
albertustaler
Albertville
albescence
albescent
albespine
albespyne
albeston
albetad
Albi
Alby
Albia
Albian
albicans
albicant
albication
albicore
albicores
albiculi
Albie
albify
albification
albificative
albified
albifying
albiflorous
Albigenses
Albigensian
Albigensianism
Albin
Albyn
Albina
albinal
albines
albiness
albinic
albinism
albinisms
albinistic
albino
albinoism
Albinoni
albinos
albinotic
albinuria
Albinus
Albion
Albireo
albite
albites
albitic
albitical
albitite
albitization
albitophyre
albizia
albizias
Albizzia
albizzias
ALBM
Albniz
ALBO
albocarbon
albocinereous
Albococcus
albocracy
Alboin
albolite
albolith
albopannin
albopruinose
alborada
alborak
Alboran
alboranite
Alborn
Albrecht
Albric
albricias
Albright
Albrightsville
albronze
Albruna
albs
Albuca
Albuginaceae
albuginea
albugineous
albugines
albuginitis
albugo
album
albumean
albumen
albumeniizer
albumenisation
albumenise
albumenised
albumeniser
albumenising
albumenization
albumenize
albumenized
albumenizer
albumenizing
albumenoid
albumens
albumimeter
albumin
albuminate
albuminaturia
albuminiferous
albuminiform
albuminimeter
albuminimetry
albuminiparous
albuminise
albuminised
albuminising
albuminization
albuminize
albuminized
albuminizing
albumino-
albuminocholia
albuminofibrin
albuminogenous
albuminoid
albuminoidal
albuminolysis
albuminometer
albuminometry
albuminone
albuminorrhea
albuminoscope
albuminose
albuminosis
albuminous
albuminousness
albumins
albuminuria
albuminuric
albuminurophobia
albumoid
albumoscope
albumose
albumoses
albumosuria
albums
Albuna
Albunea
Albuquerque
Albur
Alburg
Alburga
Albury
alburn
Alburnett
alburnous
alburnum
alburnums
Alburtis
albus
albutannin
ALC
Alca
Alcaaba
alcabala
alcade
alcades
Alcae
Alcaeus
alcahest
alcahests
Alcaic
alcaiceria
Alcaics
alcaid
alcaide
alcayde
alcaides
alcaydes
Alcaids
Alcalde
alcaldes
alcaldeship
alcaldia
alcali
Alcaligenes
alcalizate
Alcalzar
alcamine
Alcandre
alcanna
Alcantara
Alcantarines
alcapton
alcaptonuria
alcargen
alcarraza
Alcathous
alcatras
Alcatraz
alcavala
alcazaba
Alcazar
alcazars
alcazava
alce
Alcedines
Alcedinidae
Alcedininae
Alcedo
alcelaphine
Alcelaphus
Alces
Alceste
Alcester
Alcestis
alchem
alchemy
alchemic
alchemical
alchemically
alchemies
Alchemilla
alchemise
alchemised
alchemising
alchemist
alchemister
alchemistic
alchemistical
alchemistry
alchemists
alchemize
alchemized
alchemizing
alchera
alcheringa
alchim-
alchym-
alchimy
alchymy
alchymies
alchitran
alchochoden
Alchornea
Alchuine
Alcibiadean
Alcibiades
Alcicornium
alcid
Alcidae
Alcide
Alcides
Alcidice
alcidine
alcids
Alcimede
Alcimedes
Alcimedon
Alcina
Alcine
Alcinia
Alcinous
alcyon
Alcyonacea
alcyonacean
Alcyonaria
alcyonarian
Alcyone
Alcyones
Alcyoneus
Alcyoniaceae
alcyonic
alcyoniform
Alcyonium
alcyonoid
Alcippe
Alcis
Alcithoe
alclad
Alcmaeon
Alcman
Alcmaon
Alcmena
Alcmene
Alco
Alcoa
alcoate
Alcock
alcogel
alcogene
alcohate
alcohol
alcoholate
alcoholature
alcoholdom
alcoholemia
alcoholic
alcoholically
alcoholicity
alcoholics
alcoholic's
alcoholimeter
alcoholisation
alcoholise
alcoholised
alcoholising
alcoholysis
alcoholism
alcoholisms
alcoholist
alcoholytic
alcoholizable
alcoholization
alcoholize
alcoholized
alcoholizing
alcoholmeter
alcoholmetric
alcoholomania
alcoholometer
alcoholometry
alcoholometric
alcoholometrical
alcoholophilia
alcohols
alcohol's
alcoholuria
Alcolu
Alcon
alconde
alco-ometer
alco-ometry
alco-ometric
alco-ometrical
alcoothionic
Alcor
Alcoran
Alcoranic
Alcoranist
alcornoco
alcornoque
alcosol
Alcot
Alcotate
Alcott
Alcova
alcove
alcoved
alcoves
alcove's
alcovinometer
Alcuin
Alcuinian
alcumy
Alcus
Ald
Ald.
Alda
Aldabra
alday
aldamin
aldamine
Aldan
aldane
Aldarcy
Aldarcie
Aldas
aldazin
aldazine
aldea
aldeament
Aldebaran
aldebaranium
Alded
aldehydase
aldehyde
aldehydes
aldehydic
aldehydine
aldehydrol
aldehol
aldeia
Alden
Aldenville
Alder
alder-
Alderamin
Aldercy
alderfly
alderflies
alder-leaved
alderliefest
alderling
Alderman
aldermanate
aldermancy
aldermaness
aldermanic
aldermanical
aldermanity
aldermanly
aldermanlike
aldermanry
aldermanries
alderman's
aldermanship
Aldermaston
aldermen
aldern
Alderney
alders
Aldershot
Alderson
alderwoman
alderwomen
Aldhafara
Aldhafera
aldide
Aldie
aldim
aldime
aldimin
aldimine
Aldin
Aldine
Aldington
Aldis
alditol
Aldm
Aldo
aldoheptose
aldohexose
aldoketene
aldol
aldolase
aldolases
aldolization
aldolize
aldolized
aldolizing
aldols
Aldon
aldononose
aldopentose
Aldora
Aldos
aldose
aldoses
aldoside
aldosterone
aldosteronism
Aldous
aldovandi
aldoxime
Aldred
Aldredge
Aldric
Aldrich
Aldridge
Aldridge-Brownhills
Aldrin
aldrins
Aldrovanda
Alduino
Aldus
Aldwin
Aldwon
ale
Alea
aleak
Aleardi
aleatory
aleatoric
alebench
aleberry
Alebion
ale-blown
ale-born
alebush
Alec
Alecia
alecithal
alecithic
alecize
Aleck
aleconner
alecost
alecs
Alecto
Alectoria
alectoriae
Alectorides
alectoridine
alectorioid
Alectoris
alectoromachy
alectoromancy
Alectoromorphae
alectoromorphous
Alectoropodes
alectoropodous
alectryomachy
alectryomancy
Alectrion
Alectryon
Alectrionidae
alecup
Aleda
Aledo
alee
Aleece
Aleedis
Aleen
Aleetha
alef
ale-fed
alefnull
alefs
aleft
alefzero
alegar
alegars
aleger
Alegre
Alegrete
alehoof
alehouse
alehouses
Aley
aleyard
Aleichem
Aleydis
aleikoum
aleikum
aleiptes
aleiptic
Aleyrodes
aleyrodid
Aleyrodidae
Aleixandre
Alejandra
Alejandrina
Alejandro
Alejo
Alejoa
Alek
Alekhine
Aleknagik
aleknight
Aleksandr
Aleksandropol
Aleksandrov
Aleksandrovac
Aleksandrovsk
Alekseyevska
Aleksin
Alem
Aleman
alemana
Alemanni
Alemannian
Alemannic
Alemannish
Alembert
alembic
alembicate
alembicated
alembics
alembroth
Alemite
alemmal
alemonger
alen
Alena
Alencon
alencons
Alene
alenge
alength
Alenson
Alentejo
alentours
alenu
Aleochara
Alep
aleph
aleph-null
alephs
alephzero
aleph-zero
alepidote
alepine
alepole
alepot
Aleppine
Aleppo
Aleras
alerce
alerion
Aleris
Aleron
alerse
alert
alerta
alerted
alertedly
alerter
alerters
alertest
alerting
alertly
alertness
alertnesses
alerts
ales
alesan
Alesandrini
aleshot
Alesia
Alessandra
Alessandri
Alessandria
Alessandro
alestake
ale-swilling
Aleta
aletap
aletaster
Aletes
Aletha
Alethea
Alethia
alethic
alethiology
alethiologic
alethiological
alethiologist
alethopteis
alethopteroid
alethoscope
aletocyte
Aletris
Aletta
Alette
aleucaemic
aleucemic
aleukaemic
aleukemic
Aleurites
aleuritic
Aleurobius
Aleurodes
Aleurodidae
aleuromancy
aleurometer
aleuron
aleuronat
aleurone
aleurones
aleuronic
aleurons
aleuroscope
Aleus
Aleut
Aleutian
Aleutians
Aleutic
aleutite
alevin
alevins
Alevitsa
alew
ale-washed
alewhap
alewife
ale-wife
alewives
Alex
Alexa
Alexander
alexanders
Alexanderson
Alexandr
Alexandra
Alexandre
Alexandreid
Alexandretta
Alexandria
Alexandrian
Alexandrianism
Alexandrina
Alexandrine
alexandrines
Alexandrinus
alexandrite
Alexandro
Alexandropolis
Alexandros
Alexandroupolis
Alexas
Alexei
Alexi
Alexia
Alexian
Alexiares
alexias
alexic
Alexicacus
alexin
Alexina
Alexine
alexines
alexinic
alexins
Alexio
alexipharmacon
alexipharmacum
alexipharmic
alexipharmical
alexipyretic
ALEXIS
Alexishafen
alexiteric
alexiterical
Alexius
alezan
Alf
ALFA
Alfadir
alfaje
alfaki
alfakis
alfalfa
alfalfas
alfaqui
alfaquin
alfaquins
alfaquis
Alfarabius
alfarga
alfas
ALFE
Alfedena
alfenide
Alfeo
alferes
alferez
alfet
Alfeus
Alfheim
Alfi
Alfy
Alfie
Alfieri
alfilaria
alfileria
alfilerilla
alfilerillo
alfin
alfiona
alfione
Alfirk
alfoncino
Alfons
Alfonse
alfonsin
Alfonso
Alfonson
Alfonzo
Alford
alforge
alforja
alforjas
Alfraganus
Alfred
Alfreda
Alfredo
alfresco
Alfric
alfridary
alfridaric
Alfur
Alfurese
Alfuro
al-Fustat
Alg
alg-
Alg.
alga
algae
algaecide
algaeology
algaeological
algaeologist
algaesthesia
algaesthesis
algal
algal-algal
Algalene
algalia
Algar
algarad
algarde
algaroba
algarobas
algarot
Algaroth
algarroba
algarrobilla
algarrobin
Algarsyf
Algarsife
Algarve
algas
algate
algates
algazel
Al-Gazel
Algebar
algebra
algebraic
algebraical
algebraically
algebraist
algebraists
algebraization
algebraize
algebraized
algebraizing
algebras
algebra's
algebrization
Algeciras
Algedi
algedo
algedonic
algedonics
algefacient
Algenib
Alger
Algeria
Algerian
algerians
algerienne
Algerine
algerines
algerita
algerite
Algernon
algesia
algesic
algesimeter
algesiometer
algesireceptor
algesis
algesthesis
algetic
Alghero
Algy
algia
Algic
algicidal
algicide
algicides
algid
algidity
algidities
algidness
Algie
Algieba
Algiers
algific
algin
alginate
alginates
algine
alginic
algins
alginuresis
algiomuscular
algist
algivorous
algo-
algocyan
algodon
algodoncillo
algodonite
algoesthesiometer
algogenic
algoid
ALGOL
algolagny
algolagnia
algolagnic
algolagnist
algology
algological
algologically
algologies
algologist
Algoma
Algoman
algometer
algometry
algometric
algometrical
algometrically
Algomian
Algomic
Algona
Algonac
Algonkian
Algonkin
Algonkins
Algonquian
Algonquians
Algonquin
Algonquins
algophagous
algophilia
algophilist
algophobia
algor
Algorab
Algores
algorism
algorismic
algorisms
algorist
algoristic
algorithm
algorithmic
algorithmically
algorithms
algorithm's
algors
algosis
algous
algovite
algraphy
algraphic
Algren
alguacil
alguazil
alguifou
Alguire
algum
algums
alhacena
Alhagi
Alhambra
Alhambraic
Alhambresque
alhandal
Alhazen
Alhena
alhenna
alhet
ALI
aly
ali-
Alia
Alya
Aliacensis
aliamenta
alias
aliased
aliases
aliasing
Alyattes
Alibamu
alibangbang
Aliber
alibi
alibied
alibies
alibiing
alibility
alibis
alibi's
alible
Alic
Alica
Alicant
Alicante
Alice
Alyce
Alicea
Alice-in-Wonderland
Aliceville
alichel
Alichino
Alicia
alicyclic
Alick
alicoche
alycompaine
alictisal
alicula
aliculae
Alida
Alyda
alidad
alidada
alidade
alidades
alidads
Alydar
Alidia
Alidis
Alids
Alidus
Alie
Alief
alien
alienability
alienabilities
alienable
alienage
alienages
alienate
alienated
alienates
alienating
alienation
alienations
alienator
aliency
aliene
aliened
alienee
alienees
aliener
alieners
alienicola
alienicolae
alienigenate
aliening
alienism
alienisms
alienist
alienists
alienize
alienly
alienness
alienor
alienors
aliens
alien's
alienship
Alyeska
aliesterase
aliet
aliethmoid
aliethmoidal
alif
Alifanfaron
alife
aliferous
aliform
alifs
Aligarh
aligerous
alight
alighted
alighten
alighting
alightment
alights
align
aligned
aligner
aligners
aligning
alignment
alignments
aligns
aligreek
alii
aliya
aliyah
aliyahs
aliyas
aliyos
aliyot
aliyoth
aliipoe
Alika
alike
Alikee
alikeness
alikewise
Alikuluf
Alikulufan
alilonghi
alima
alimenation
aliment
alimental
alimentally
alimentary
alimentariness
alimentation
alimentative
alimentatively
alimentativeness
alimented
alimenter
alimentic
alimenting
alimentive
alimentiveness
alimentotherapy
aliments
alimentum
alimony
alimonied
alimonies
alymphia
alymphopotent
alin
Alina
alinasal
Aline
A-line
alineation
alined
alinement
aliner
aliners
alines
alingual
alining
alinit
Alinna
alinota
alinotum
alintatao
aliofar
Alyose
Alyosha
Alioth
alipata
aliped
alipeds
aliphatic
alipin
alypin
alypine
aliptae
alipteria
alipterion
aliptes
aliptic
aliptteria
alypum
aliquant
aliquid
Aliquippa
aliquot
aliquots
Alis
Alys
Alisa
Alysa
Alisan
Alisander
alisanders
Alyse
Alisen
aliseptal
alish
Alisha
Alisia
Alysia
alisier
Al-Iskandariyah
Alisma
Alismaceae
alismaceous
alismad
alismal
Alismales
Alismataceae
alismoid
aliso
Alison
Alyson
alisonite
alisos
Alysoun
alisp
alispheno
alisphenoid
alisphenoidal
Alyss
Alissa
Alyssa
alysson
Alyssum
alyssums
alist
Alistair
Alister
Alisun
ALIT
Alita
Alitalia
alytarch
alite
aliter
Alytes
Alitha
Alithea
Alithia
ality
alitrunk
Alitta
aliturgic
aliturgical
aliunde
Alius
alive
aliveness
alives
alivincular
Alyworth
Alix
Aliza
alizarate
alizari
alizarin
alizarine
alizarins
aljama
aljamado
aljamia
aljamiado
aljamiah
aljoba
aljofaina
alk
alk.
Alkabo
alkahest
alkahestic
alkahestica
alkahestical
alkahests
Alkaid
alkalamide
alkalemia
alkalescence
alkalescency
alkalescent
alkali
alkalic
alkalies
alkaliferous
alkalify
alkalifiable
alkalified
alkalifies
alkalifying
alkaligen
alkaligenous
alkalimeter
alkalimetry
alkalimetric
alkalimetrical
alkalimetrically
alkalin
alkaline
alkalinisation
alkalinise
alkalinised
alkalinising
alkalinity
alkalinities
alkalinization
alkalinize
alkalinized
alkalinizes
alkalinizing
alkalinuria
alkalis
alkali's
alkalisable
alkalisation
alkalise
alkalised
alkaliser
alkalises
alkalising
alkalizable
alkalizate
alkalization
alkalize
alkalized
alkalizer
alkalizes
alkalizing
alkaloid
alkaloidal
alkaloids
alkaloid's
alkalometry
alkalosis
alkalous
Alkalurops
alkamin
alkamine
alkanal
alkane
alkanes
alkanet
alkanethiol
alkanets
Alkanna
alkannin
alkanol
Alkaphrah
alkapton
alkaptone
alkaptonuria
alkaptonuric
alkargen
alkarsin
alkarsine
Alka-Seltzer
alkatively
alkedavy
alkekengi
alkene
alkenes
alkenyl
alkenna
alkermes
Alkes
Alkhimovo
alky
alkyd
alkide
alkyds
alkies
alkyl
alkylamine
alkylamino
alkylarylsulfonate
alkylate
alkylated
alkylates
alkylating
alkylation
alkylbenzenesulfonate
alkylbenzenesulfonates
alkylene
alkylic
alkylidene
alkylize
alkylogen
alkylol
alkyloxy
alkyls
alkin
alkine
alkyne
alkines
alkynes
alkitran
Alkmaar
Alkol
alkool
Alkoran
Alkoranic
alkoxy
alkoxid
alkoxide
alkoxyl
all
all-
Alla
all-abhorred
all-able
all-absorbing
allabuta
all-accomplished
allachesthesia
all-acting
allactite
all-admired
all-admiring
all-advised
allaeanthus
all-affecting
all-afflicting
all-aged
allagite
allagophyllous
allagostemonous
Allah
Allahabad
allah's
allay
allayed
allayer
allayers
allaying
allayment
Allain
Allayne
all-air
allays
allalinite
Allamanda
all-amazed
All-american
allamonti
all-a-mort
allamoth
allamotti
Allamuchy
Allan
Allana
Allan-a-Dale
allanite
allanites
allanitic
Allanson
allantiasis
all'antica
allantochorion
allantoic
allantoid
allantoidal
Allantoidea
allantoidean
allantoides
allantoidian
allantoin
allantoinase
allantoinuria
allantois
allantoxaidin
allanturic
all-appaled
all-appointing
all-approved
all-approving
Allard
Allardt
Allare
allargando
all-armed
all-around
all-arraigning
all-arranging
Allasch
all-assistless
allassotonic
al-Lat
allative
all-atoning
allatrate
all-attempting
all-availing
all-bearing
all-beauteous
all-beautiful
Allbee
all-beholding
all-bestowing
all-binding
all-bitter
all-black
all-blasting
all-blessing
allbone
all-bounteous
all-bountiful
all-bright
all-brilliant
All-british
All-caucasian
all-changing
all-cheering
all-collected
all-colored
all-comfortless
all-commander
all-commanding
all-compelling
all-complying
all-composing
all-comprehending
all-comprehensive
all-comprehensiveness
all-concealing
all-conceiving
all-concerning
all-confounding
all-conquering
all-conscious
all-considering
all-constant
all-constraining
all-consuming
all-content
all-controlling
all-convincing
all-convincingly
Allcot
all-covering
all-creating
all-creator
all-curing
all-day
all-daring
all-dazzling
all-deciding
all-defiance
all-defying
all-depending
all-designing
all-desired
all-despising
all-destroyer
all-destroying
all-devastating
all-devouring
all-dimming
all-directing
all-discerning
all-discovering
all-disgraced
all-dispensing
all-disposer
all-disposing
all-divine
all-divining
all-dreaded
all-dreadful
all-drowsy
Alle
all-earnest
all-eating
allecret
allect
allectory
Alledonia
Alleen
Alleene
all-efficacious
all-efficient
Allegan
Allegany
allegata
allegate
allegation
allegations
allegation's
allegator
allegatum
allege
allegeable
alleged
allegedly
allegement
alleger
allegers
alleges
Alleghany
Alleghanian
Allegheny
Alleghenian
Alleghenies
allegiance
allegiances
allegiance's
allegiancy
allegiant
allegiantly
allegiare
alleging
allegory
allegoric
allegorical
allegorically
allegoricalness
allegories
allegory's
allegorisation
allegorise
allegorised
allegoriser
allegorising
allegorism
allegorist
allegorister
allegoristic
allegorists
allegorization
allegorize
allegorized
allegorizer
allegorizing
Allegra
Allegre
allegresse
allegretto
allegrettos
allegretto's
allegro
allegros
allegro's
Alley
alleyed
all-eyed
alleyite
Alleyn
Alleyne
alley-oop
alleys
alley's
alleyway
alleyways
alleyway's
allele
alleles
alleleu
allelic
allelism
allelisms
allelocatalytic
allelomorph
allelomorphic
allelomorphism
allelopathy
all-eloquent
allelotropy
allelotropic
allelotropism
Alleluia
alleluiah
alleluias
alleluiatic
alleluja
allelvia
Alleman
allemand
allemande
allemandes
allemands
all-embracing
all-embracingness
allemontite
Allen
allenarly
Allenby
all-encompasser
all-encompassing
Allendale
Allende
all-ending
Allendorf
all-enduring
Allene
all-engrossing
all-engulfing
Allenhurst
alleniate
all-enlightened
all-enlightening
Allenport
all-enraged
Allensville
allentando
allentato
Allentiac
Allentiacan
Allenton
Allentown
all-envied
Allenwood
Alleppey
aller
Alleras
allergen
allergenic
allergenicity
allergens
allergy
allergia
allergic
allergies
allergin
allergins
allergy's
allergist
allergists
allergology
Allerie
allerion
Alleris
aller-retour
Allerton
Allerus
all-essential
allesthesia
allethrin
alleve
alleviant
alleviate
alleviated
alleviater
alleviaters
alleviates
alleviating
alleviatingly
alleviation
alleviations
alleviative
alleviator
alleviatory
alleviators
all-evil
all-excellent
all-expense
all-expenses-paid
allez
allez-vous-en
all-fair
All-father
All-fatherhood
All-fatherly
all-filling
all-fired
all-firedest
all-firedly
all-flaming
all-flotation
all-flower-water
all-foreseeing
all-forgetful
all-forgetting
all-forgiving
all-forgotten
all-fullness
all-gas
all-giver
all-glorious
all-golden
Allgood
all-governing
allgovite
all-gracious
all-grasping
all-great
all-guiding
Allhallow
all-hallow
all-hallowed
Allhallowmas
Allhallows
Allhallowtide
all-happy
allheal
all-healing
allheals
all-hearing
all-heeding
all-helping
all-hiding
all-holy
all-honored
all-hoping
all-hurting
Alli
ally
alliable
alliably
Alliaceae
alliaceous
alliage
Alliance
allianced
alliancer
alliances
alliance's
alliancing
Allianora
alliant
Alliaria
Alliber
allicampane
allice
Allyce
allicholly
alliciency
allicient
allicin
allicins
allicit
all-idolizing
Allie
all-year
Allied
Allier
Allies
alligate
alligated
alligating
alligation
alligations
alligator
alligatored
alligatorfish
alligatorfishes
alligatoring
alligators
alligator's
allyic
allying
allyl
allylamine
allylate
allylation
allylene
allylic
all-illuminating
allyls
allylthiourea
all-imitating
all-important
all-impressive
Allin
all-in
Allyn
Allina
all-including
all-inclusive
all-inclusiveness
All-india
Allyne
allineate
allineation
all-infolding
all-informing
all-in-one
all-interesting
all-interpreting
all-invading
all-involving
Allionia
Allioniaceae
allyou
Allis
Allys
Allisan
allision
Allison
Allyson
Allissa
Allista
Allister
Allistir
all'italiana
alliteral
alliterate
alliterated
alliterates
alliterating
alliteration
alliterational
alliterationist
alliterations
alliteration's
alliterative
alliteratively
alliterativeness
alliterator
allituric
Allium
alliums
allivalite
Allix
all-jarred
all-judging
all-just
all-justifying
all-kind
all-knavish
all-knowing
all-knowingness
all-land
all-lavish
all-licensed
all-lovely
all-loving
all-maintaining
all-maker
all-making
all-maturing
all-meaningness
all-merciful
all-metal
all-might
all-miscreative
Allmon
allmouth
allmouths
all-murdering
allness
all-night
all-noble
all-nourishing
allo
allo-
Alloa
alloantibody
allobar
allobaric
allobars
all-obedient
all-obeying
all-oblivious
Allobroges
allobrogical
all-obscuring
allocability
allocable
allocaffeine
allocatable
allocate
allocated
allocatee
allocates
allocating
allocation
allocations
allocator
allocators
allocator's
allocatur
allocheiria
allochetia
allochetite
allochezia
allochiral
allochirally
allochiria
allochlorophyll
allochroic
allochroite
allochromatic
allochroous
allochthon
allochthonous
allocyanine
allocinnamic
Allock
alloclase
alloclasite
allocochick
allocryptic
allocrotonic
allocthonous
allocute
allocution
allocutive
allod
allodelphite
allodesmism
allodge
allody
allodia
allodial
allodialism
allodialist
allodiality
allodially
allodian
allodiary
allodiaries
allodies
allodification
allodium
allods
alloeosis
alloeostropha
alloeotic
alloerotic
alloerotism
allogamy
allogamies
allogamous
allogene
allogeneic
allogeneity
allogeneous
allogenic
allogenically
allograft
allograph
allographic
alloy
alloyage
alloyed
alloying
all-oil
alloimmune
alloiogenesis
alloiometry
alloiometric
alloys
alloy's
alloisomer
alloisomeric
alloisomerism
allokinesis
allokinetic
allokurtic
allolalia
allolalic
allomerism
allomerization
allomerize
allomerized
allomerizing
allomerous
allometry
allometric
allomorph
allomorphic
allomorphism
allomorphite
allomucic
allonge
allonges
allonym
allonymous
allonymously
allonyms
allonomous
Allons
alloo
allo-octaploid
allopalladium
allopath
allopathetic
allopathetically
allopathy
allopathic
allopathically
allopathies
allopathist
allopaths
allopatry
allopatric
allopatrically
allopelagic
allophanamid
allophanamide
allophanate
allophanates
allophane
allophanic
allophyle
allophylian
allophylic
Allophylus
allophite
allophytoid
allophone
allophones
allophonic
allophonically
allophore
alloplasm
alloplasmatic
alloplasmic
alloplast
alloplasty
alloplastic
alloploidy
allopolyploid
allopolyploidy
allopsychic
allopurinol
alloquy
alloquial
alloquialism
all-ordering
allorhythmia
all-or-none
allorrhyhmia
allorrhythmic
allosaur
Allosaurus
allose
allosematic
allosyndesis
allosyndetic
allosome
allosteric
allosterically
allot
alloted
allotee
allotelluric
allotheism
allotheist
allotheistic
Allotheria
allothigene
allothigenetic
allothigenetically
allothigenic
allothigenous
allothimorph
allothimorphic
allothogenic
allothogenous
allotype
allotypes
allotypy
allotypic
allotypical
allotypically
allotypies
allotment
allotments
allotment's
allotransplant
allotransplantation
allotrylic
allotriodontia
Allotriognathi
allotriomorphic
allotriophagy
allotriophagia
allotriuria
allotrope
allotropes
allotrophic
allotropy
allotropic
allotropical
allotropically
allotropicity
allotropies
allotropism
allotropize
allotropous
allots
allottable
all'ottava
allotted
allottee
allottees
allotter
allottery
allotters
allotting
Allouez
all-out
allover
all-over
all-overish
all-overishness
all-overpowering
allovers
all-overs
all-overtopping
allow
allowable
allowableness
allowably
Alloway
allowance
allowanced
allowances
allowance's
allowancing
allowed
allowedly
allower
allowing
allows
alloxan
alloxanate
alloxanic
alloxans
alloxantin
alloxy
alloxyproteic
alloxuraemia
alloxuremia
alloxuric
allozooid
all-panting
all-parent
all-pass
all-patient
all-peaceful
all-penetrating
all-peopled
all-perceptive
all-perfect
all-perfection
all-perfectness
all-perficient
all-persuasive
all-pervading
all-pervadingness
all-pervasive
all-pervasiveness
all-piercing
all-pitying
all-pitiless
all-pondering
Allport
all-possessed
all-potency
all-potent
all-potential
all-power
all-powerful
all-powerfully
all-powerfulness
all-praised
all-praiseworthy
all-presence
all-present
all-prevailing
all-prevailingness
all-prevalency
all-prevalent
all-preventing
all-prolific
all-protecting
all-provident
all-providing
all-puissant
all-pure
all-purpose
all-quickening
all-rail
all-rapacious
all-reaching
Allred
all-red
all-redeeming
all-relieving
all-rending
all-righteous
allround
all-round
all-roundedness
all-rounder
all-rubber
Allrud
all-ruling
All-russia
All-russian
alls
all-sacred
all-sayer
all-sanctifying
all-satiating
all-satisfying
all-saving
all-sea
all-searching
allseed
allseeds
all-seeing
all-seeingly
all-seeingness
all-seer
all-shaking
all-shamed
all-shaped
all-shrouding
all-shunned
all-sided
all-silent
all-sized
all-sliming
all-soothing
Allsopp
all-sorts
all-soul
All-southern
allspice
allspices
all-spreading
all-star
all-stars
Allstate
all-steel
Allston
all-strangling
all-subduing
all-submissive
all-substantial
all-sufficiency
all-sufficient
all-sufficiently
all-sufficing
Allsun
all-surpassing
all-surrounding
all-surveying
all-sustainer
all-sustaining
all-swaying
all-swallowing
all-telling
all-terrible
allthing
allthorn
all-thorny
all-time
all-tolerating
all-transcending
all-triumphing
all-truth
alltud
all-turned
all-turning
allude
alluded
alludes
alluding
allumette
allumine
alluminor
all-understanding
all-unwilling
all-upholder
all-upholding
allurance
allure
allured
allurement
allurements
allurer
allurers
allures
alluring
alluringly
alluringness
allusion
allusions
allusion's
allusive
allusively
allusiveness
allusivenesses
allusory
allutterly
alluvia
alluvial
alluvials
alluviate
alluviation
alluvio
alluvion
alluvions
alluvious
alluvium
alluviums
alluvivia
alluviviums
Allvar
all-various
all-vast
Allveta
all-watched
all-water
all-weak
all-weather
all-weight
Allwein
allwhere
allwhither
all-whole
all-wisdom
all-wise
all-wisely
all-wiseness
all-wondrous
all-wood
all-wool
allwork
all-working
all-worshiped
Allworthy
all-worthy
all-wrongness
Allx
ALM
Alma
Alma-Ata
almacantar
almacen
almacenista
Almach
almaciga
almacigo
Almad
Almada
Almaden
almadia
almadie
Almagest
almagests
almagra
almah
almahs
Almain
almaine
almain-rivets
Almallah
alma-materism
al-Mamoun
Alman
almanac
almanacs
almanac's
almander
almandine
almandines
almandite
almanner
Almanon
almas
Alma-Tadema
alme
Almeda
Almeeta
almeh
almehs
Almeida
almeidina
Almelo
almemar
almemars
almemor
Almena
almendro
almendron
Almera
almery
Almeria
Almerian
Almeric
almeries
almeriite
almes
Almeta
almice
almicore
Almida
almight
Almighty
almightily
almightiness
almique
Almira
Almyra
almirah
Almire
almistry
Almita
almner
almners
Almo
almochoden
almocrebe
almogavar
Almohad
Almohade
Almohades
almoign
almoin
Almon
almonage
Almond
almond-eyed
almond-furnace
almondy
almond-leaved
almondlike
almonds
almond's
almond-shaped
almoner
almoners
almonership
almoning
almonry
almonries
Almont
Almoravid
Almoravide
Almoravides
almose
almost
almous
alms
alms-dealing
almsdeed
alms-fed
almsfolk
almsful
almsgiver
almsgiving
almshouse
alms-house
almshouses
almsman
almsmen
almsmoney
almswoman
almswomen
almucantar
almuce
almuces
almud
almude
almudes
almuds
almuerzo
almug
almugs
Almund
Almuredin
almury
almuten
aln
Alna
alnage
alnager
alnagership
Alnaschar
Alnascharism
alnath
alnein
Alnico
alnicoes
Alnilam
alniresinol
Alnitak
Alnitham
alniviridol
alnoite
alnuin
Alnus
Alo
Aloadae
Alocasia
alochia
alod
aloddia
Alodee
Alodi
alody
alodia
alodial
alodialism
alodialist
alodiality
alodially
alodialty
alodian
alodiary
alodiaries
Alodie
alodies
alodification
alodium
aloe
aloed
aloedary
aloe-emodin
aloelike
aloemodin
aloeroot
aloes
aloesol
aloeswood
aloetic
aloetical
Aloeus
aloewood
aloft
Alogi
alogy
alogia
Alogian
alogical
alogically
alogism
alogotrophy
Aloha
alohas
aloyau
aloid
Aloidae
Aloin
aloins
Alois
Aloys
Aloise
Aloisia
Aloysia
aloisiite
Aloisius
Aloysius
Aloke
aloma
alomancy
Alon
alone
alonely
aloneness
along
alongships
alongshore
alongshoreman
alongside
alongst
Alonso
Alonsoa
Alonzo
aloof
aloofe
aloofly
aloofness
aloose
alop
alopathic
Alope
alopecia
Alopecias
alopecic
alopecist
alopecoid
Alopecurus
Alopecus
alopekai
alopeke
alophas
Alopias
Alopiidae
alorcinic
Alorton
Alosa
alose
Alost
Alouatta
alouatte
aloud
Alouette
alouettes
alout
alow
alowe
Aloxe-Corton
Aloxite
ALP
alpaca
alpacas
alpargata
alpasotes
Alpaugh
Alpax
alpeen
Alpen
Alpena
alpenglow
alpenhorn
alpenhorns
alpenstock
alpenstocker
alpenstocks
Alper
Alpers
Alpert
Alpes-de-Haute-Provence
Alpes-Maritimes
alpestral
alpestrian
alpestrine
Alpetragius
Alpha
alpha-amylase
alphabet
alphabetary
alphabetarian
alphabeted
alphabetic
alphabetical
alphabetically
alphabetics
alphabetiform
alphabeting
alphabetisation
alphabetise
alphabetised
alphabetiser
alphabetising
alphabetism
alphabetist
alphabetization
alphabetize
alphabetized
alphabetizer
alphabetizers
alphabetizes
alphabetizing
alphabetology
alphabets
alphabet's
alpha-cellulose
Alphaea
alpha-eucaine
alpha-hypophamine
alphameric
alphamerical
alphamerically
alpha-naphthylamine
alpha-naphthylthiourea
alpha-naphthol
alphanumeric
alphanumerical
alphanumerically
alphanumerics
Alphard
Alpharetta
alphas
Alphatype
alpha-tocopherol
alphatoluic
alpha-truxilline
Alphean
Alphecca
alphenic
Alpheratz
Alphesiboea
Alpheus
alphyl
alphyls
alphin
alphyn
alphitomancy
alphitomorphous
alphol
Alphonist
Alphons
Alphonsa
Alphonse
alphonsin
Alphonsine
Alphonsism
Alphonso
Alphonsus
alphorn
alphorns
alphos
alphosis
alphosises
Alpian
Alpid
alpieu
alpigene
Alpine
alpinely
alpinery
alpines
alpinesque
Alpinia
Alpiniaceae
Alpinism
alpinisms
Alpinist
alpinists
alpist
alpiste
ALPO
Alpoca
Alps
Alpujarra
alqueire
alquier
alquifou
alraun
already
alreadiness
Alric
Alrich
Alrick
alright
alrighty
Alroi
Alroy
alroot
ALRU
alruna
alrune
AlrZc
ALS
Alsace
Alsace-Lorraine
Alsace-lorrainer
al-Sahih
Alsatia
Alsatian
alsbachite
Alsea
Alsey
Alsen
Alshain
alsifilm
alsike
alsikes
Alsinaceae
alsinaceous
Alsine
Alsip
alsmekill
Also
Alson
alsoon
Alsop
Alsophila
also-ran
Alstead
Alston
Alstonia
alstonidine
alstonine
alstonite
Alstroemeria
alsweill
alswith
Alsworth
alt
alt.
Alta
Alta.
Altadena
Altaf
Altai
Altay
Altaian
Altaic
Altaid
Altair
altaite
Altaloma
altaltissimo
Altamahaw
Altamira
Altamont
altar
altarage
altared
altarist
altarlet
altarpiece
altarpieces
altars
altar's
altarwise
Altavista
altazimuth
Altdorf
Altdorfer
Alten
Altenburg
alter
alterability
alterable
alterableness
alterably
alterant
alterants
alterate
alteration
alterations
alteration's
alterative
alteratively
altercate
altercated
altercating
altercation
altercations
altercation's
altercative
altered
alteregoism
alteregoistic
alterer
alterers
altering
alterity
alterius
alterman
altern
alternacy
alternamente
alternance
alternant
Alternanthera
Alternaria
alternariose
alternat
alternate
alternated
alternate-leaved
alternately
alternateness
alternater
alternates
alternating
alternatingly
alternation
alternationist
alternations
alternative
alternatively
alternativeness
alternatives
alternativity
alternativo
alternator
alternators
alternator's
alterne
alterni-
alternifoliate
alternipetalous
alternipinnate
alternisepalous
alternity
alternize
alterocentric
alters
alterum
Altes
altesse
alteza
altezza
Altgeld
Altha
Althaea
althaeas
althaein
Althaemenes
Althea
altheas
Althee
Altheimer
althein
altheine
Altheta
Althing
althionic
altho
althorn
althorns
although
alti-
Altica
Alticamelus
altify
altigraph
altilik
altiloquence
altiloquent
altimeter
altimeters
altimetry
altimetrical
altimetrically
altimettrically
altin
altincar
Altingiaceae
altingiaceous
altininck
altiplanicie
Altiplano
alti-rilievi
Altis
altiscope
altisonant
altisonous
altissimo
altitonant
altitude
altitudes
altitudinal
altitudinarian
altitudinous
Altman
Altmar
alto
alto-
altocumulus
alto-cumulus
alto-cumulus-castellatus
altogether
altogetherness
altoist
altoists
altometer
Alton
Altona
Altoona
alto-relievo
alto-relievos
alto-rilievo
altos
alto's
altostratus
alto-stratus
altoun
altrices
altricial
Altrincham
Altro
altropathy
altrose
altruism
altruisms
altruist
altruistic
altruistically
altruists
alts
altschin
altumal
altun
Altura
Alturas
alture
Altus
ALU
Aluco
Aluconidae
Aluconinae
aludel
aludels
Aludra
Aluin
Aluino
alula
alulae
alular
alulet
Alulim
alum
alum.
Alumbank
alumbloom
alumbrado
Alumel
alumen
alumetize
alumian
alumic
alumiferous
alumin
alumina
aluminaphone
aluminas
aluminate
alumine
alumines
aluminic
aluminide
aluminiferous
aluminiform
aluminyl
aluminio-
aluminise
aluminised
aluminish
aluminising
aluminite
aluminium
aluminize
aluminized
aluminizes
aluminizing
alumino-
aluminoferric
aluminography
aluminographic
aluminose
aluminosilicate
aluminosis
aluminosity
aluminothermy
aluminothermic
aluminothermics
aluminotype
aluminous
alumins
aluminum
aluminums
alumish
alumite
alumium
alumna
alumnae
alumnal
alumna's
alumni
alumniate
Alumnol
alumnus
alumohydrocalcite
alumroot
alumroots
alums
alumstone
alun-alun
Alundum
aluniferous
alunite
alunites
alunogen
alupag
Alur
Alurd
alure
alurgite
Alurta
alushtite
aluta
alutaceous
al-Uzza
Alva
Alvada
Alvadore
Alvah
Alvan
Alvar
Alvarado
Alvarez
Alvaro
Alvaton
alveary
alvearies
alvearium
alveated
alvelos
alveloz
alveola
alveolae
alveolar
alveolary
alveolariform
alveolarly
alveolars
alveolate
alveolated
alveolation
alveole
alveolectomy
alveoli
alveoliform
alveolite
Alveolites
alveolitis
alveolo-
alveoloclasia
alveolocondylean
alveolodental
alveololabial
alveololingual
alveolonasal
alveolosubnasal
alveolotomy
alveolus
Alver
Alvera
Alverda
Alverson
Alverta
Alverton
Alves
Alveta
alveus
Alvy
alvia
Alviani
alviducous
Alvie
Alvin
Alvina
alvine
Alvinia
Alvino
Alvira
Alvis
Alviso
Alviss
Alvissmal
Alvita
alvite
Alvito
Alvo
Alvord
Alvordton
alvus
alw
alway
always
Alwin
Alwyn
alwise
alwite
Alwitt
Alzada
alzheimer
AM
Am.
AMA
amaas
Amabel
Amabella
Amabelle
Amabil
amabile
amability
amable
amacratic
amacrinal
amacrine
AMACS
amadan
Amadas
amadavat
amadavats
amadelphous
Amadeo
Amadeus
Amadi
Amadis
Amado
Amador
amadou
amadous
Amadus
Amaethon
Amafingo
amaga
Amagansett
Amagasaki
Amagon
amah
amahs
Amahuaca
amay
Amaya
Amaigbo
amain
amaine
amaist
amaister
amakebe
Amakosa
Amal
amala
amalaita
amalaka
Amalbena
Amalberga
Amalbergas
Amalburga
Amalea
Amalee
Amalek
Amalekite
Amaleta
amalett
Amalfian
Amalfitan
amalg
amalgam
amalgamable
amalgamate
amalgamated
amalgamater
amalgamates
amalgamating
amalgamation
amalgamationist
amalgamations
amalgamative
amalgamatize
amalgamator
amalgamators
amalgamist
amalgamization
amalgamize
amalgams
amalgam's
Amalia
amalic
Amalie
Amalings
Amalita
Amalle
Amalrician
amaltas
Amalthaea
Amalthea
Amaltheia
amamau
Amampondo
Aman
Amana
Amand
Amanda
amande
Amandi
Amandy
Amandie
amandin
amandine
Amando
Amandus
amang
amani
amania
Amanist
Amanita
amanitas
amanitin
amanitine
amanitins
Amanitopsis
Amann
amanori
amanous
amant
amantadine
amante
amantillo
amanuenses
amanuensis
Amap
Amapa
Amapondo
Amar
Amara
amaracus
Amara-kosha
Amaral
Amarant
Amarantaceae
amarantaceous
amaranth
Amaranthaceae
amaranthaceous
amaranthine
amaranthoid
amaranth-purple
amaranths
Amaranthus
amarantine
amarantite
Amarantus
Amaras
AMARC
amarelle
amarelles
Amarette
amaretto
amarettos
amarevole
Amargo
amargosa
amargoso
amargosos
Amari
Amary
Amaryl
Amarillas
amaryllid
Amaryllidaceae
amaryllidaceous
amaryllideous
Amarillis
Amaryllis
amaryllises
Amarillo
amarillos
amarin
Amarynceus
amarine
Amaris
amarity
amaritude
Amarna
amaroid
amaroidal
amarth
amarthritis
amarvel
amas
Amasa
AMASE
amasesis
Amasias
amass
amassable
amassed
amasser
amassers
amasses
amassette
amassing
amassment
amassments
Amasta
amasthenic
amasty
amastia
AMAT
Amata
amate
amated
Amatembu
Amaterasu
amaterialistic
amateur
amateurish
amateurishly
amateurishness
amateurism
amateurisms
amateurs
amateur's
amateurship
Amathi
Amathist
Amathiste
amathophobia
Amati
Amaty
amating
amatito
amative
amatively
amativeness
Amato
amatol
amatols
amatory
amatorial
amatorially
amatorian
amatories
amatorio
amatorious
AMATPS
amatrice
Amatruda
Amatsumara
amatungula
amaurosis
amaurotic
amaut
Amawalk
amaxomania
amaze
amazed
amazedly
amazedness
amazeful
amazement
amazements
amazer
amazers
amazes
amazia
Amaziah
Amazilia
amazing
amazingly
Amazon
Amazona
Amazonas
Amazonia
Amazonian
Amazonis
Amazonism
amazonite
Amazonomachia
amazons
amazon's
amazonstone
Amazulu
Amb
AMBA
ambach
ambage
ambages
ambagiosity
ambagious
ambagiously
ambagiousness
ambagitory
ambay
Ambala
ambalam
amban
ambar
ambaree
ambarella
ambari
ambary
ambaries
ambaris
ambas
ambash
ambassade
Ambassadeur
ambassador
ambassador-at-large
ambassadorial
ambassadorially
ambassadors
ambassador's
ambassadors-at-large
ambassadorship
ambassadorships
ambassadress
ambassage
ambassy
ambassiate
ambatch
ambatoarinite
ambe
Ambedkar
ambeer
ambeers
Amber
amber-clear
amber-colored
amber-days
amber-dropping
amberfish
amberfishes
Amberg
ambergrease
ambergris
ambergrises
amber-headed
amber-hued
ambery
amberies
amberiferous
amber-yielding
amberina
amberite
amberjack
amberjacks
Amberley
Amberly
amberlike
amber-locked
amberoid
amberoids
amberous
ambers
Amberson
Ambert
amber-tinted
amber-tipped
amber-weeping
amber-white
Amby
ambi-
Ambia
ambiance
ambiances
ambicolorate
ambicoloration
ambidexter
ambidexterity
ambidexterities
ambidexterous
ambidextral
ambidextrous
ambidextrously
ambidextrousness
Ambie
ambience
ambiences
ambiency
ambiens
ambient
ambients
ambier
ambigenal
ambigenous
ambigu
ambiguity
ambiguities
ambiguity's
ambiguous
ambiguously
ambiguousness
ambilaevous
ambil-anak
ambilateral
ambilateralaterally
ambilaterality
ambilaterally
ambilevous
ambilian
ambilogy
ambiopia
ambiparous
ambisextrous
ambisexual
ambisexuality
ambisexualities
ambisyllabic
ambisinister
ambisinistrous
ambisporangiate
Ambystoma
Ambystomidae
ambit
ambital
ambitendency
ambitendencies
ambitendent
ambition
ambitioned
ambitioning
ambitionist
ambitionless
ambitionlessly
ambitions
ambition's
ambitious
ambitiously
ambitiousness
ambits
ambitty
ambitus
ambivalence
ambivalences
ambivalency
ambivalent
ambivalently
ambiversion
ambiversive
ambivert
ambiverts
Amble
ambled
ambleocarpus
Ambler
amblers
ambles
amblyacousia
amblyaphia
Amblycephalidae
Amblycephalus
amblychromatic
Amblydactyla
amblygeusia
amblygon
amblygonal
amblygonite
ambling
amblingly
amblyocarpous
Amblyomma
amblyope
amblyopia
amblyopic
Amblyopsidae
Amblyopsis
amblyoscope
amblypod
Amblypoda
amblypodous
Amblyrhynchus
amblystegite
Amblystoma
amblosis
amblotic
ambo
amboceptoid
amboceptor
Ambocoelia
ambodexter
Amboy
Amboina
amboyna
amboinas
amboynas
Amboinese
Amboise
ambolic
ambomalleal
Ambon
ambones
ambonite
Ambonnay
ambos
ambosexous
ambosexual
ambracan
ambrain
ambreate
ambreic
ambrein
ambrette
ambrettolide
ambry
Ambrica
ambries
ambrite
Ambrogino
Ambrogio
ambroid
ambroids
Ambroise
ambrology
Ambros
Ambrosane
Ambrose
Ambrosi
Ambrosia
ambrosiac
Ambrosiaceae
ambrosiaceous
ambrosial
ambrosially
Ambrosian
ambrosias
ambrosiate
ambrosin
Ambrosine
Ambrosio
Ambrosius
ambrosterol
ambrotype
ambsace
ambs-ace
ambsaces
ambulacra
ambulacral
ambulacriform
ambulacrum
ambulance
ambulanced
ambulancer
ambulances
ambulance's
ambulancing
ambulant
ambulante
ambulantes
ambulate
ambulated
ambulates
ambulating
ambulatio
ambulation
ambulative
ambulator
ambulatory
Ambulatoria
ambulatorial
ambulatories
ambulatorily
ambulatorium
ambulatoriums
ambulators
ambulia
ambuling
ambulomancy
Ambur
amburbial
Amburgey
ambury
ambuscade
ambuscaded
ambuscader
ambuscades
ambuscading
ambuscado
ambuscadoed
ambuscados
ambush
ambushed
ambusher
ambushers
ambushes
ambushing
ambushlike
ambushment
ambustion
AMC
Amchitka
amchoor
AMD
amdahl
AMDG
amdt
AME
Ameagle
ameba
amebae
ameban
amebas
amebean
amebian
amebiasis
amebic
amebicidal
amebicide
amebid
amebiform
amebobacter
amebocyte
ameboid
ameboidism
amebous
amebula
Amedeo
AMEDS
ameed
ameen
ameer
ameerate
ameerates
ameers
ameiosis
ameiotic
Ameiuridae
Ameiurus
Ameiva
Ameizoeira
amel
Amelanchier
ameland
amelcorn
amelcorns
amelet
Amelia
Amelie
amelification
Amelina
Ameline
ameliorable
ameliorableness
ameliorant
ameliorate
ameliorated
ameliorates
ameliorating
amelioration
ameliorations
ameliorativ
ameliorative
amelioratively
ameliorator
amelioratory
Amelita
amellus
ameloblast
ameloblastic
amelu
amelus
Amen
Amena
amenability
amenable
amenableness
amenably
amenage
amenance
Amend
amendable
amendableness
amendatory
amende
amended
amende-honorable
amender
amenders
amending
amendment
amendments
amendment's
amends
amene
Amenia
Amenism
Amenite
amenity
amenities
amenorrhea
amenorrheal
amenorrheic
amenorrho
amenorrhoea
amenorrhoeal
amenorrhoeic
Amen-Ra
amens
ament
amenta
amentaceous
amental
Amenti
amenty
amentia
amentias
Amentiferae
amentiferous
amentiform
aments
amentula
amentulum
amentum
amenuse
Amer
Amer.
Amerada
amerce
amerceable
amerced
amercement
amercements
amercer
amercers
amerces
amerciable
amerciament
amercing
Amery
America
American
Americana
Americanese
Americanisation
Americanise
Americanised
Americaniser
Americanising
Americanism
americanisms
Americanist
Americanistic
Americanitis
Americanization
Americanize
Americanized
Americanizer
americanizes
Americanizing
Americanly
Americano
Americano-european
Americanoid
Americanos
americans
american's
americanum
americanumancestors
americas
america's
Americaward
Americawards
americium
americo-
Americomania
Americophobe
Americus
Amerigo
Amerika
amerikani
Amerimnon
AmerInd
Amerindian
amerindians
Amerindic
amerinds
amerism
ameristic
AMERITECH
Amero
Amersfoort
Amersham
AmerSp
amerveil
Ames
amesace
ames-ace
amesaces
Amesbury
amesite
Ameslan
amess
Amesville
Ametabola
ametabole
ametaboly
ametabolia
ametabolian
ametabolic
ametabolism
ametabolous
ametallous
Amethi
Amethist
Amethyst
amethystine
amethystlike
amethysts
amethodical
amethodically
ametoecious
ametria
ametrometer
ametrope
ametropia
ametropic
ametrous
AMEX
Amfortas
amgarn
amhar
Amhara
Amharic
Amherst
Amherstdale
amherstite
amhran
AMI
Amy
Amia
amiability
amiabilities
amiable
amiableness
amiably
amiant
amianth
amianthiform
amianthine
Amianthium
amianthoid
amianthoidal
amianthus
amiantus
amiantuses
Amias
Amyas
amyatonic
amic
amicability
amicabilities
amicable
amicableness
amicably
amical
AMICE
amiced
amices
AMIChemE
amici
amicicide
Amick
Amyclaean
Amyclas
amicous
amicrobic
amicron
amicronucleate
amyctic
amictus
amicus
Amycus
amid
amid-
Amida
Amidah
amidase
amidases
amidate
amidated
amidating
amidation
amide
amides
amidic
amidid
amidide
amidin
amidine
amidines
amidins
Amidism
Amidist
amidmost
amido
amido-
amidoacetal
amidoacetic
amidoacetophenone
amidoaldehyde
amidoazo
amidoazobenzene
amidoazobenzol
amidocaffeine
amidocapric
amidocyanogen
amidofluorid
amidofluoride
amidogen
amidogens
amidoguaiacol
amidohexose
amidoketone
Amidol
amidols
amidomyelin
Amidon
amydon
amidone
amidones
amidophenol
amidophosphoric
amidopyrine
amidoplast
amidoplastid
amidosuccinamic
amidosulphonal
amidothiazole
amido-urea
amidoxy
amidoxyl
amidoxime
amidrazone
amids
amidship
amidships
amidst
amidstream
amidulin
amidward
Amie
Amye
Amiel
amyelencephalia
amyelencephalic
amyelencephalous
amyelia
amyelic
amyelinic
amyelonic
amyelotrophy
amyelous
Amiens
amies
Amieva
amiga
amigas
amygdal
amygdala
Amygdalaceae
amygdalaceous
amygdalae
amygdalase
amygdalate
amygdale
amygdalectomy
amygdales
amygdalic
amygdaliferous
amygdaliform
amygdalin
amygdaline
amygdalinic
amygdalitis
amygdaloid
amygdaloidal
amygdalolith
amygdaloncus
amygdalopathy
amygdalothripsis
amygdalotome
amygdalotomy
amygdalo-uvular
Amygdalus
amygdonitrile
amygdophenin
amygdule
amygdules
Amigen
amigo
amigos
Amii
Amiidae
Amil
amyl
amyl-
amylaceous
amylamine
amylan
amylase
amylases
amylate
Amilcare
amildar
amylemia
amylene
amylenes
amylenol
Amiles
amylic
amylidene
amyliferous
amylin
amylo
amylo-
amylocellulose
amyloclastic
amylocoagulase
amylodextrin
amylodyspepsia
amylogen
amylogenesis
amylogenic
amylogens
amylohydrolysis
amylohydrolytic
amyloid
amyloidal
amyloidoses
amyloidosis
amyloids
amyloleucite
amylolysis
amylolytic
amylom
amylome
amylometer
amylon
amylopectin
amylophagia
amylophosphate
amylophosphoric
amyloplast
amyloplastic
amyloplastid
amylopsase
amylopsin
amylose
amyloses
amylosynthesis
amylosis
Amiloun
amyls
amylum
amylums
amyluria
AMIMechE
amimia
amimide
Amymone
Amin
amin-
aminase
aminate
aminated
aminating
amination
aminded
amine
amines
amini
aminic
aminish
aminity
aminities
aminization
aminize
amino
amino-
aminoacetal
aminoacetanilide
aminoacetic
aminoacetone
aminoacetophenetidine
aminoacetophenone
aminoacidemia
aminoaciduria
aminoanthraquinone
aminoazo
aminoazobenzene
aminobarbituric
aminobenzaldehyde
aminobenzamide
aminobenzene
aminobenzine
aminobenzoic
aminocaproic
aminodiphenyl
Amynodon
amynodont
aminoethionic
aminoformic
aminogen
aminoglutaric
aminoguanidine
aminoid
aminoketone
aminolipin
aminolysis
aminolytic
aminomalonic
aminomyelin
amino-oxypurin
aminopeptidase
aminophenol
aminopherase
aminophylline
aminopyrine
aminoplast
aminoplastic
aminopolypeptidase
aminopropionic
aminopurine
aminoquin
aminoquinoline
aminosis
aminosuccinamic
aminosulphonic
aminothiophen
aminotransferase
aminotriazole
aminovaleric
aminoxylol
amins
Aminta
Amintor
Amyntor
Amintore
Amioidei
amyosthenia
amyosthenic
amyotaxia
amyotonia
amyotrophy
amyotrophia
amyotrophic
amyous
Amir
amiray
amiral
Amyraldism
Amyraldist
Amiranha
amirate
amirates
amire
Amiret
Amyridaceae
amyrin
Amyris
amyrol
amyroot
amirs
amirship
Amis
Amish
Amishgo
amiss
amissibility
amissible
amissing
amission
amissness
Amissville
Amistad
amit
Amita
Amitabha
Amytal
amitate
Amite
Amythaon
Amity
Amitie
amities
Amityville
amitoses
amitosis
amitotic
amitotically
amitriptyline
amitrole
amitroles
Amittai
amitular
amixia
amyxorrhea
amyxorrhoea
Amizilis
amla
amlacra
amlet
amli
amlikar
Amlin
Amling
amlong
AMLS
Amma
Ammadas
Ammadis
Ammamaria
Amman
Ammanati
Ammanite
Ammann
ammelide
ammelin
ammeline
ammeos
ammer
Ammerman
ammeter
ammeters
Ammi
Ammiaceae
ammiaceous
Ammianus
AmMIEE
ammine
ammines
ammino
amminochloride
amminolysis
amminolytic
ammiolite
ammiral
Ammisaddai
Ammishaddai
ammites
ammo
ammo-
Ammobium
ammocete
ammocetes
ammochaeta
ammochaetae
ammochryse
ammocoete
ammocoetes
ammocoetid
Ammocoetidae
ammocoetiform
ammocoetoid
ammodyte
Ammodytes
Ammodytidae
ammodytoid
Ammon
ammonal
ammonals
ammonate
ammonation
Ammonea
ammonia
ammoniac
ammoniacal
ammoniaco-
ammoniacs
ammoniacum
ammoniaemia
ammonias
ammoniate
ammoniated
ammoniating
ammoniation
ammonic
ammonical
ammoniemia
ammonify
ammonification
ammonified
ammonifier
ammonifies
ammonifying
ammonio-
ammoniojarosite
ammonion
ammonionitrate
Ammonite
Ammonites
Ammonitess
ammonitic
ammoniticone
ammonitiferous
Ammonitish
ammonitoid
Ammonitoidea
ammonium
ammoniums
ammoniuret
ammoniureted
ammoniuria
ammonization
ammono
ammonobasic
ammonocarbonic
ammonocarbonous
ammonoid
Ammonoidea
ammonoidean
ammonoids
ammonolyses
ammonolysis
ammonolitic
ammonolytic
ammonolyze
ammonolyzed
ammonolyzing
Ammophila
ammophilous
ammoresinol
ammoreslinol
ammos
ammotherapy
ammu
ammunition
ammunitions
amnemonic
amnesia
amnesiac
amnesiacs
amnesias
amnesic
amnesics
amnesty
amnestic
amnestied
amnesties
amnestying
amnia
amniac
amniatic
amnic
Amnigenia
amninia
amninions
amnioallantoic
amniocentesis
amniochorial
amnioclepsis
amniomancy
amnion
Amnionata
amnionate
amnionia
amnionic
amnions
amniorrhea
amnios
Amniota
amniote
amniotes
amniotic
amniotin
amniotitis
amniotome
amn't
Amo
Amoakuh
amobarbital
amober
amobyr
Amoco
amoeba
amoebae
Amoebaea
amoebaean
amoebaeum
amoebalike
amoeban
amoebas
amoeba's
amoebean
amoebeum
amoebian
amoebiasis
amoebic
amoebicidal
amoebicide
amoebid
Amoebida
Amoebidae
amoebiform
Amoebobacter
Amoebobacterieae
amoebocyte
Amoebogeniae
amoeboid
amoeboidism
amoebous
amoebula
Amoy
Amoyan
amoibite
Amoyese
amoinder
amok
amoke
amoks
amole
amoles
amolilla
amolish
amollish
amomal
Amomales
Amomis
amomum
Amon
Amonate
among
amongst
Amon-Ra
amontillado
amontillados
Amopaon
Amor
Amora
amorado
amoraic
amoraim
amoral
amoralism
amoralist
amorality
amoralize
amorally
AMORC
Amores
Amoret
Amoreta
Amorete
Amorette
Amoretti
amoretto
amorettos
Amoreuxia
Amorgos
Amory
amorini
amorino
amorism
amorist
amoristic
amorists
Amorita
Amorite
Amoritic
Amoritish
Amoritta
amornings
amorosa
amorosity
amoroso
amorous
amorously
amorousness
amorousnesses
amorph
Amorpha
amorphi
amorphy
amorphia
amorphic
amorphinism
amorphism
amorpho-
Amorphophallus
amorphophyte
amorphotae
amorphous
amorphously
amorphousness
amorphozoa
amorphus
a-morrow
amort
amortisable
amortise
amortised
amortises
amortising
amortissement
amortisseur
amortizable
amortization
amortizations
amortize
amortized
amortizement
amortizes
amortizing
Amorua
Amos
amosite
Amoskeag
amotion
amotions
amotus
Amou
amouli
amount
amounted
amounter
amounters
amounting
amounts
amour
amouret
amourette
amourist
amour-propre
amours
amovability
amovable
amove
amoved
amoving
amowt
AMP
amp.
ampalaya
ampalea
ampangabeite
amparo
AMPAS
ampasimenite
ampassy
Ampelidaceae
ampelidaceous
Ampelidae
ampelideous
Ampelis
ampelite
ampelitic
ampelography
ampelographist
ampelograpny
ampelopsidin
ampelopsin
Ampelopsis
Ampelos
Ampelosicyos
ampelotherapy
amper
amperage
amperages
Ampere
ampere-foot
ampere-hour
amperemeter
ampere-minute
amperes
ampere-second
ampere-turn
ampery
Amperian
amperometer
amperometric
ampersand
ampersands
ampersand's
Ampex
amphanthia
amphanthium
ampheclexis
ampherotoky
ampherotokous
amphetamine
amphetamines
amphi
amphi-
Amphiaraus
amphiarthrodial
amphiarthroses
amphiarthrosis
amphiaster
amphib
amphibali
amphibalus
Amphibia
amphibial
amphibian
amphibians
amphibian's
amphibichnite
amphibiety
amphibiology
amphibiological
amphibion
amphibiontic
amphibiotic
Amphibiotica
amphibious
amphibiously
amphibiousness
amphibium
amphiblastic
amphiblastula
amphiblestritis
Amphibola
amphibole
amphiboles
amphiboly
amphibolia
amphibolic
amphibolies
amphiboliferous
amphiboline
amphibolite
amphibolitic
amphibology
amphibological
amphibologically
amphibologies
amphibologism
amphibolostylous
amphibolous
amphibrach
amphibrachic
amphibryous
Amphicarpa
Amphicarpaea
amphicarpia
amphicarpic
amphicarpium
amphicarpogenous
amphicarpous
amphicarpus
amphicentric
amphichroic
amphichrom
amphichromatic
amphichrome
amphichromy
Amphicyon
Amphicyonidae
amphicyrtic
amphicyrtous
amphicytula
amphicoelian
amphicoelous
amphicome
Amphicondyla
amphicondylous
amphicrania
amphicreatinine
amphicribral
Amphictyon
amphictyony
amphictyonian
amphictyonic
amphictyonies
amphictyons
amphid
Amphidamas
amphide
amphidesmous
amphidetic
amphidiarthrosis
amphidiploid
amphidiploidy
amphidisc
Amphidiscophora
amphidiscophoran
amphidisk
amphidromia
amphidromic
amphierotic
amphierotism
Amphigaea
amphigaean
amphigam
Amphigamae
amphigamous
amphigastria
amphigastrium
amphigastrula
amphigean
amphigen
amphigene
amphigenesis
amphigenetic
amphigenous
amphigenously
amphigony
amphigonia
amphigonic
amphigonium
amphigonous
amphigory
amphigoric
amphigories
amphigouri
amphigouris
amphikaryon
amphikaryotic
Amphilochus
amphilogy
amphilogism
amphimacer
Amphimachus
Amphimarus
amphimictic
amphimictical
amphimictically
amphimixes
amphimixis
amphimorula
amphimorulae
Amphinesian
Amphineura
amphineurous
Amphinome
Amphinomus
amphinucleus
Amphion
Amphionic
Amphioxi
Amphioxidae
Amphioxides
Amphioxididae
amphioxis
amphioxus
amphioxuses
amphipeptone
amphiphithyra
amphiphloic
amphipyrenin
amphiplatyan
Amphipleura
amphiploid
amphiploidy
amphipneust
Amphipneusta
amphipneustic
Amphipnous
amphipod
Amphipoda
amphipodal
amphipodan
amphipodiform
amphipodous
amphipods
amphiprostylar
amphiprostyle
amphiprotic
Amphirhina
amphirhinal
amphirhine
amphisarca
amphisbaena
amphisbaenae
amphisbaenas
amphisbaenian
amphisbaenic
amphisbaenid
Amphisbaenidae
amphisbaenoid
amphisbaenous
amphiscians
amphiscii
Amphisile
Amphisilidae
amphispermous
amphisporangiate
amphispore
Amphissa
Amphissus
amphistylar
amphistyly
amphistylic
Amphistoma
amphistomatic
amphistome
amphistomoid
amphistomous
Amphistomum
amphitene
amphithalami
amphithalamus
amphithalmi
amphitheater
amphitheatered
amphitheaters
amphitheater's
amphitheatral
amphitheatre
amphitheatric
amphitheatrical
amphitheatrically
amphitheccia
amphithecia
amphithecial
amphithecium
amphithect
Amphithemis
amphithere
amphithyra
amphithyron
amphithyrons
amphithura
amphithuron
amphithurons
amphithurthura
amphitokal
amphitoky
amphitokous
amphitriaene
amphitricha
amphitrichate
amphitrichous
Amphitryon
Amphitrite
amphitron
amphitropal
amphitropous
Amphitruo
Amphiuma
Amphiumidae
Amphius
amphivasal
amphivorous
Amphizoidae
amphodarch
amphodelite
amphodiplopia
amphogeny
amphogenic
amphogenous
ampholyte
ampholytic
amphopeptone
amphophil
amphophile
amphophilic
amphophilous
amphora
amphorae
amphoral
amphoras
amphore
amphorette
amphoric
amphoricity
amphoriloquy
amphoriskoi
amphoriskos
amphorophony
amphorous
amphoteric
amphotericin
Amphoterus
Amphrysian
ampyces
Ampycides
ampicillin
Ampycus
ampitheater
Ampyx
ampyxes
ample
amplect
amplectant
ampleness
ampler
amplest
amplex
amplexation
amplexicaudate
amplexicaul
amplexicauline
amplexifoliate
amplexus
amplexuses
amply
ampliate
ampliation
ampliative
amplication
amplicative
amplidyne
amplify
amplifiable
amplificate
amplification
amplifications
amplificative
amplificator
amplificatory
amplified
amplifier
amplifiers
amplifies
amplifying
amplitude
amplitudes
amplitude's
amplitudinous
ampollosity
ampongue
ampoule
ampoules
ampoule's
AMPS
ampul
ampulate
ampulated
ampulating
ampule
ampules
ampulla
ampullaceous
ampullae
ampullar
ampullary
Ampullaria
Ampullariidae
ampullate
ampullated
ampulliform
ampullitis
ampullosity
ampullula
ampullulae
ampuls
ampus-and
amputate
amputated
amputates
amputating
amputation
amputational
amputations
amputative
amputator
amputee
amputees
Amr
amra
AMRAAM
Amram
Amratian
Amravati
amreeta
amreetas
amrelle
Amri
amrit
Amrita
amritas
Amritsar
Amroati
AMROC
AMS
AMSAT
amsath
Amschel
Amsden
amsel
Amsha-spand
Amsha-spend
Amsonia
Amsterdam
Amsterdamer
Amston
AMSW
AMT
amt.
amtman
amtmen
Amtorg
amtrac
amtrack
amtracks
amtracs
Amtrak
AMU
Amuchco
amuck
amucks
Amueixa
amugis
amuguis
amuyon
amuyong
amula
amulae
amulas
amulet
amuletic
amulets
Amulius
amulla
amunam
Amund
Amundsen
Amur
amurca
amurcosity
amurcous
Amurru
amus
amusable
amuse
amused
amusedly
amusee
amusement
amusements
amusement's
amuser
amusers
amuses
amusette
Amusgo
amusia
amusias
amusing
amusingly
amusingness
amusive
amusively
amusiveness
amutter
amuze
amuzzle
AMVET
amvis
Amvrakikos
amzel
an
an-
an.
ana
ana-
an'a
Anabaena
anabaenas
Anabal
anabantid
Anabantidae
Anabaptism
Anabaptist
Anabaptistic
Anabaptistical
Anabaptistically
Anabaptistry
anabaptists
anabaptist's
anabaptize
anabaptized
anabaptizing
Anabas
Anabase
anabases
anabasin
anabasine
anabasis
anabasse
anabata
anabathmoi
anabathmos
anabathrum
anabatic
Anabel
Anabella
Anabelle
anaberoga
anabia
anabibazon
anabiosis
anabiotic
Anablepidae
Anableps
anablepses
anabo
anabohitsite
anaboly
anabolic
anabolin
anabolism
anabolite
anabolitic
anabolize
anabong
anabranch
anabrosis
anabrotic
ANAC
anacahuita
anacahuite
anacalypsis
anacampsis
anacamptic
anacamptically
anacamptics
anacamptometer
anacanth
anacanthine
Anacanthini
anacanthous
anacara
anacard
Anacardiaceae
anacardiaceous
anacardic
Anacardium
anacatadidymus
anacatharsis
anacathartic
anacephalaeosis
anacephalize
Anaces
Anacharis
anachoret
anachorism
anachromasis
anachronic
anachronical
anachronically
anachronism
anachronismatical
anachronisms
anachronism's
anachronist
anachronistic
anachronistical
anachronistically
anachronize
anachronous
anachronously
anachueta
Anacyclus
anacid
anacidity
Anacin
anack
anaclasis
anaclastic
anaclastics
Anaclete
anacletica
anacleticum
Anacletus
anaclinal
anaclisis
anaclitic
Anacoco
anacoenoses
anacoenosis
anacolutha
anacoluthia
anacoluthic
anacoluthically
anacoluthon
anacoluthons
anacoluttha
Anaconda
anacondas
Anacortes
Anacostia
anacoustic
Anacreon
Anacreontic
Anacreontically
anacrisis
Anacrogynae
anacrogynous
anacromyodian
anacrotic
anacrotism
anacruses
anacrusis
anacrustic
anacrustically
anaculture
anacusia
anacusic
anacusis
Anadarko
anadem
anadems
anadenia
anadesm
anadicrotic
anadicrotism
anadidymus
Anadyomene
anadiplosis
anadipsia
anadipsic
Anadyr
anadrom
anadromous
anaematosis
anaemia
anaemias
anaemic
anaemotropy
anaeretic
anaerobation
anaerobe
anaerobes
anaerobia
anaerobian
anaerobic
anaerobically
anaerobies
anaerobion
anaerobiont
anaerobiosis
anaerobiotic
anaerobiotically
anaerobious
anaerobism
anaerobium
anaerophyte
anaeroplasty
anaeroplastic
anaesthatic
anaesthesia
anaesthesiant
anaesthesiology
anaesthesiologist
anaesthesis
anaesthetic
anaesthetically
anaesthetics
anaesthetist
anaesthetization
anaesthetize
anaesthetized
anaesthetizer
anaesthetizing
anaesthyl
anaetiological
anagalactic
Anagallis
anagap
anagenesis
anagenetic
anagenetical
anagennesis
anagep
anagignoskomena
anagyrin
anagyrine
Anagyris
anaglyph
anaglyphy
anaglyphic
anaglyphical
anaglyphics
anaglyphoscope
anaglyphs
anaglypta
anaglyptic
anaglyptical
anaglyptics
anaglyptograph
anaglyptography
anaglyptographic
anaglypton
Anagni
anagnorises
anagnorisis
Anagnos
anagnost
anagnostes
anagoge
anagoges
anagogy
anagogic
anagogical
anagogically
anagogics
anagogies
anagram
anagrammatic
anagrammatical
anagrammatically
anagrammatise
anagrammatised
anagrammatising
anagrammatism
anagrammatist
anagrammatization
anagrammatize
anagrammatized
anagrammatizing
anagrammed
anagramming
anagrams
anagram's
anagraph
anagua
anahao
anahau
Anaheim
Anahita
Anahola
Anahuac
anay
Anaitis
Anakes
Anakim
anakinesis
anakinetic
anakinetomer
anakinetomeric
anakoluthia
anakrousis
anaktoron
anal
anal.
analabos
analagous
analav
analcime
analcimes
analcimic
analcimite
analcite
analcites
analcitite
analecta
analectic
analects
analemma
analemmas
analemmata
analemmatic
analepses
analepsy
analepsis
analeptic
analeptical
analgen
analgene
analgesia
analgesic
analgesics
Analgesidae
analgesis
analgesist
analgetic
analgia
analgias
analgic
analgize
Analiese
analysability
analysable
analysand
analysands
analysation
Analise
analyse
analysed
analyser
analysers
analyses
analysing
analysis
analyst
analysts
analyst's
analyt
anality
analytic
analytical
analytically
analyticity
analyticities
analytico-architectural
analytics
analities
analytique
analyzability
analyzable
analyzation
analyze
analyzed
analyzer
analyzers
analyzes
analyzing
analkalinity
anallagmatic
anallagmatis
anallantoic
Anallantoidea
anallantoidean
anallergic
Anallese
anally
Anallise
analog
analoga
analogal
analogy
analogia
analogic
analogical
analogically
analogicalness
analogice
analogies
analogion
analogions
analogy's
analogise
analogised
analogising
analogism
analogist
analogistic
analogize
analogized
analogizing
analogon
analogous
analogously
analogousness
analogs
analogue
analogues
analogue's
Analomink
analphabet
analphabete
analphabetic
analphabetical
analphabetism
Anam
anama
Anambra
Anamelech
anamesite
anametadromous
Anamirta
anamirtin
Anamite
Anammelech
anammonid
anammonide
anamneses
Anamnesis
anamnestic
anamnestically
Anamnia
Anamniata
Anamnionata
anamnionic
Anamniota
anamniote
anamniotic
Anamoose
anamorphic
anamorphism
anamorphoscope
anamorphose
anamorphoses
anamorphosis
anamorphote
anamorphous
Anamosa
anan
Anana
ananaplas
ananaples
ananas
Anand
Ananda
anandrarious
anandria
anandrious
anandrous
ananepionic
anangioid
anangular
Ananias
ananym
Ananism
Ananite
anankastic
ananke
anankes
Ananna
Anansi
Ananta
ananter
anantherate
anantherous
ananthous
ananthropism
anapaest
anapaestic
anapaestical
anapaestically
anapaests
anapaganize
anapaite
anapanapa
anapeiratic
anapes
anapest
anapestic
anapestically
anapests
anaphalantiasis
Anaphalis
anaphase
anaphases
anaphasic
Anaphe
anaphia
anaphylactic
anaphylactically
anaphylactin
anaphylactogen
anaphylactogenic
anaphylactoid
anaphylatoxin
anaphylaxis
anaphyte
anaphora
anaphoral
anaphoras
anaphoria
anaphoric
anaphorical
anaphorically
anaphrodisia
anaphrodisiac
anaphroditic
anaphroditous
anaplasia
anaplasis
anaplasm
Anaplasma
anaplasmoses
anaplasmosis
anaplasty
anaplastic
anapleroses
anaplerosis
anaplerotic
anapnea
anapneic
anapnoeic
anapnograph
anapnoic
anapnometer
anapodeictic
Anapolis
anapophyses
anapophysial
anapophysis
anapsid
Anapsida
anapsidan
Anapterygota
anapterygote
anapterygotism
anapterygotous
anaptychi
anaptychus
anaptyctic
anaptyctical
anaptyxes
anaptyxis
Anaptomorphidae
Anaptomorphus
anaptotic
Anapurna
anaqua
anarcestean
Anarcestes
anarch
anarchal
anarchy
anarchial
anarchic
anarchical
anarchically
anarchies
anarchism
anarchisms
anarchist
anarchistic
anarchists
anarchist's
anarchize
anarcho
anarchoindividualist
anarchosyndicalism
anarcho-syndicalism
anarchosyndicalist
anarcho-syndicalist
anarchosocialist
anarchs
anarcotin
anareta
anaretic
anaretical
anargyroi
anargyros
anarya
Anaryan
anarithia
anarithmia
anarthria
anarthric
anarthropod
Anarthropoda
anarthropodous
anarthrosis
anarthrous
anarthrously
anarthrousness
anartismos
Anas
Anasa
anasarca
anasarcas
anasarcous
Anasazi
Anasazis
anaschistic
Anasco
anaseismic
Anasitch
anaspadias
anaspalin
anaspid
Anaspida
Anaspidacea
Anaspides
anastalsis
anastaltic
Anastas
Anastase
anastases
Anastasia
Anastasian
Anastasie
anastasimon
anastasimos
Anastasio
anastasis
Anastasius
Anastassia
anastate
anastatic
Anastatica
Anastatius
Anastatus
Anastice
anastigmat
anastigmatic
anastomos
anastomose
anastomosed
anastomoses
anastomosing
anastomosis
anastomotic
Anastomus
Anastos
anastrophe
anastrophy
Anastrophia
Anat
anat.
anatabine
anatase
anatases
anatexes
anatexis
anathem
anathema
anathemas
anathemata
anathematic
anathematical
anathematically
anathematisation
anathematise
anathematised
anathematiser
anathematising
anathematism
anathematization
anathematize
anathematized
anathematizer
anathematizes
anathematizing
anatheme
anathemize
Anatherum
Anatidae
anatifa
Anatifae
anatifer
anatiferous
Anatinacea
Anatinae
anatine
anatira
anatman
anatocism
Anatol
Anatola
Anatole
anatoly
Anatolia
Anatolian
Anatolic
Anatolio
Anatollo
anatomy
anatomic
anatomical
anatomically
anatomicals
anatomico-
anatomicobiological
anatomicochirurgical
anatomicomedical
anatomicopathologic
anatomicopathological
anatomicophysiologic
anatomicophysiological
anatomicosurgical
anatomies
anatomiless
anatomisable
anatomisation
anatomise
anatomised
anatomiser
anatomising
anatomism
anatomist
anatomists
anatomizable
anatomization
anatomize
anatomized
anatomizer
anatomizes
anatomizing
anatomopathologic
anatomopathological
Anatone
anatopism
anatosaurus
anatox
anatoxin
anatoxins
anatreptic
anatripsis
anatripsology
anatriptic
anatron
anatropal
anatropia
anatropous
anatta
anatto
anattos
Anatum
anaudia
anaudic
anaunter
anaunters
anauxite
Anawalt
Anax
Anaxagoras
Anaxagorean
Anaxagorize
Anaxarete
anaxial
Anaxibia
Anaximander
Anaximandrian
Anaximenes
Anaxo
anaxon
anaxone
Anaxonia
anazoturia
anba
anbury
ANC
Ancaeus
Ancalin
ance
Ancel
Ancelin
Anceline
Ancell
Ancerata
ancestor
ancestorial
ancestorially
ancestors
ancestor's
ancestral
ancestrally
ancestress
ancestresses
ancestry
ancestrial
ancestrian
ancestries
Ancha
Anchat
Anchesmius
Anchiale
Anchie
Anchietea
anchietin
anchietine
anchieutectic
anchylose
anchylosed
anchylosing
anchylosis
anchylotic
anchimonomineral
Anchinoe
Anchisaurus
Anchises
Anchistea
Anchistopoda
anchithere
anchitherioid
anchoic
Anchong-Ni
anchor
anchorable
Anchorage
anchorages
anchorage's
anchorate
anchored
anchorer
anchoress
anchoresses
anchoret
anchoretic
anchoretical
anchoretish
anchoretism
anchorets
anchorhold
anchory
anchoring
anchorite
anchorites
anchoritess
anchoritic
anchoritical
anchoritically
anchoritish
anchoritism
anchorless
anchorlike
anchorman
anchormen
anchors
anchor-shaped
Anchorville
anchorwise
anchoveta
anchovy
anchovies
Anchtherium
Anchusa
anchusas
anchusin
anchusine
anchusins
ancy
ancien
ancience
anciency
anciennete
anciens
ancient
ancienter
ancientest
ancienty
ancientism
anciently
ancientness
ancientry
ancients
Ancier
ancile
ancilia
Ancilin
ancilla
ancillae
ancillary
ancillaries
ancillas
ancille
Ancyloceras
Ancylocladus
Ancylodactyla
ancylopod
Ancylopoda
ancylose
Ancylostoma
ancylostome
ancylostomiasis
Ancylostomum
Ancylus
ancipital
ancipitous
Ancyrean
Ancyrene
ancyroid
Ancistrocladaceae
ancistrocladaceous
Ancistrocladus
ancistrodon
ancistroid
Ancius
ancle
Anco
ancodont
Ancohuma
ancoly
ancome
Ancon
Ancona
anconad
anconagra
anconal
anconas
ancone
anconeal
anconei
anconeous
ancones
anconeus
ancony
anconitis
anconoid
ancor
ancora
ancoral
Ancram
Ancramdale
ancraophobia
ancre
ancress
ancresses
and
and-
and/or
anda
anda-assu
andabata
andabatarian
andabatism
Andale
Andalusia
Andalusian
andalusite
Andaman
Andamanese
andamenta
andamento
andamentos
andante
andantes
andantini
andantino
andantinos
Andaqui
Andaquian
Andarko
Andaste
Ande
Andean
anded
Andee
Andeee
Andel
Andelee
Ander
Anderea
Anderegg
Anderer
Anderlecht
Anders
Andersen
Anderson
Andersonville
Anderssen
Anderstorp
Andert
anderun
Andes
Andesic
andesine
andesinite
andesite
andesyte
andesites
andesytes
andesitic
Andevo
ANDF
Andhra
Andi
Andy
andia
Andian
Andie
Andikithira
Andine
anding
Andy-over
Andira
andirin
andirine
andiroba
andiron
andirons
Andizhan
Ando
Andoche
Andoke
Andonis
andor
andorite
andoroba
Andorobo
Andorra
Andorran
Andorre
andouille
andouillet
andouillette
Andover
Andr
andr-
Andra
Andrade
andradite
andragogy
andranatomy
andrarchy
Andras
Andrassy
Andre
Andrea
Andreaea
Andreaeaceae
Andreaeales
Andreana
Andreas
Andree
Andrei
Andrey
Andreyev
Andreyevka
Andrej
Andrel
Andrena
andrenid
Andrenidae
Andreotti
Andres
Andrew
andrewartha
Andrewes
Andrews
andrewsite
Andri
andry
Andria
Andriana
Andrias
Andric
Andryc
Andrien
andries
Andriette
Andrija
Andris
andrite
andro-
androcentric
androcephalous
androcephalum
androcyte
androclclinia
Androclea
Androcles
androclinia
androclinium
Androclus
androconia
androconium
androcracy
Androcrates
androcratic
androdynamous
androdioecious
androdioecism
androeccia
androecia
androecial
androecium
androgametangium
androgametophore
androgamone
androgen
androgenesis
androgenetic
androgenic
androgenous
androgens
Androgeus
androgyn
androgynal
androgynary
androgyne
androgyneity
androgyny
androgynia
androgynic
androgynies
androgynism
androginous
androgynous
androgynus
androgone
androgonia
androgonial
androgonidium
androgonium
Andrographis
andrographolide
android
androidal
androides
androids
androkinin
androl
androlepsy
androlepsia
Andromache
Andromada
andromania
Andromaque
andromed
Andromeda
Andromede
andromedotoxin
andromonoecious
andromonoecism
andromorphous
Andron
Andronicus
andronitis
andropetalar
andropetalous
androphagous
androphyll
androphobia
androphonomania
Androphonos
androphore
androphorous
androphorum
Andropogon
Andros
Androsace
Androscoggin
androseme
androsin
androsphinges
androsphinx
androsphinxes
androsporangium
androspore
androsterone
androtauric
androtomy
Androuet
androus
Androw
Andrsy
Andrus
ands
Andvar
Andvare
Andvari
ane
Aneale
anear
aneared
anearing
anears
aneath
anecdysis
anecdota
anecdotage
anecdotal
anecdotalism
anecdotalist
anecdotally
anecdote
anecdotes
anecdote's
anecdotic
anecdotical
anecdotically
anecdotist
anecdotists
anechoic
Aney
anelace
anelastic
anelasticity
anele
anelectric
anelectrode
anelectrotonic
anelectrotonus
aneled
aneles
aneling
anelytrous
anem-
anematize
anematized
anematizing
anematosis
Anemia
anemias
anemic
anemically
anemious
anemo-
anemobiagraph
anemochord
anemochore
anemochoric
anemochorous
anemoclastic
anemogram
anemograph
anemography
anemographic
anemographically
anemology
anemologic
anemological
anemometer
anemometers
anemometer's
anemometry
anemometric
anemometrical
anemometrically
anemometrograph
anemometrographic
anemometrographically
anemonal
anemone
Anemonella
anemones
anemony
anemonin
anemonol
anemopathy
anemophile
anemophily
anemophilous
Anemopsis
anemoscope
anemoses
anemosis
anemotactic
anemotaxis
Anemotis
anemotropic
anemotropism
anencephaly
anencephalia
anencephalic
anencephalotrophia
anencephalous
anencephalus
anend
an-end
anenergia
anenst
anent
anenterous
anepia
anepigraphic
anepigraphous
anepiploic
anepithymia
anerethisia
aneretic
anergy
anergia
anergias
anergic
anergies
anerythroplasia
anerythroplastic
anerly
aneroid
aneroidograph
aneroids
anerotic
anes
Anesidora
anesis
anesone
Anestassia
anesthesia
anesthesiant
anesthesias
anesthesimeter
anesthesiology
anesthesiologies
anesthesiologist
anesthesiologists
anesthesiometer
anesthesis
anesthetic
anesthetically
anesthetics
anesthetic's
anesthetist
anesthetists
anesthetization
anesthetize
anesthetized
anesthetizer
anesthetizes
anesthetizing
anesthyl
anestri
anestrous
anestrus
Anet
Aneta
Aneth
anethene
anethol
anethole
anetholes
anethols
Anethum
anetic
anetiological
Aneto
Anett
Anetta
Anette
aneuch
aneuploid
aneuploidy
aneuria
aneuric
aneurilemmic
Aneurin
aneurine
aneurins
aneurism
aneurysm
aneurismal
aneurysmal
aneurismally
aneurysmally
aneurismatic
aneurysmatic
aneurisms
aneurysms
anew
Anezeh
ANF
anfeeld
anfract
anfractuose
anfractuosity
anfractuous
anfractuousness
anfracture
Anfuso
ANG
anga
Angadreme
Angadresma
angakok
angakoks
angakut
Angami
Angami-naga
Angang
Angara
angaralite
angareb
angareeb
angarep
angary
angaria
angarias
angariation
angaries
Angarsk
Angarstroi
angas
Angdistis
Ange
angeyok
angekkok
angekok
angekut
Angel
Angela
angelate
angel-borne
angel-bright
angel-builded
angeldom
Angele
angeled
angeleen
angel-eyed
angeleyes
Angeleno
Angelenos
Angeles
angelet
angel-faced
angelfish
angelfishes
angel-guarded
angel-heralded
angelhood
Angeli
Angelia
Angelic
Angelica
Angelical
angelically
angelicalness
Angelican
angelica-root
angelicas
angelicic
angelicize
angelicness
Angelico
Angelika
angelim
angelin
Angelyn
Angelina
Angeline
angelinformal
angeling
Angelique
Angelis
Angelita
angelito
angelize
angelized
angelizing
Angell
Angelle
angellike
angel-noble
Angelo
angelocracy
angelographer
angelolater
angelolatry
angelology
angelologic
angelological
angelomachy
angelon
Angelonia
angelophany
angelophanic
angelot
angels
angel's
angel-seeming
angelship
angels-on-horseback
angel's-trumpet
Angelus
angeluses
angel-warned
anger
Angerboda
angered
angering
angerless
angerly
Angerona
Angeronalia
Angeronia
Angers
Angetenar
Angevin
Angevine
Angi
Angy
angi-
angia
angiasthenia
angico
Angie
angiectasis
angiectopia
angiemphraxis
Angier
angiitis
Angil
angild
angili
angilo
angina
anginal
anginas
anginiform
anginoid
anginophobia
anginose
anginous
angio-
angioasthenia
angioataxia
angioblast
angioblastic
angiocardiography
angiocardiographic
angiocardiographies
angiocarditis
angiocarp
angiocarpy
angiocarpian
angiocarpic
angiocarpous
angiocavernous
angiocholecystitis
angiocholitis
angiochondroma
angiocyst
angioclast
angiodermatitis
angiodiascopy
angioelephantiasis
angiofibroma
angiogenesis
angiogeny
angiogenic
angioglioma
angiogram
angiograph
angiography
angiographic
angiohemophilia
angiohyalinosis
angiohydrotomy
angiohypertonia
angiohypotonia
angioid
angiokeratoma
angiokinesis
angiokinetic
angioleucitis
angiolymphitis
angiolymphoma
angiolipoma
angiolith
angiology
angioma
angiomalacia
angiomas
angiomata
angiomatosis
angiomatous
angiomegaly
angiometer
angiomyocardiac
angiomyoma
angiomyosarcoma
angioneoplasm
angioneurosis
angioneurotic
angionoma
angionosis
angioparalysis
angioparalytic
angioparesis
angiopathy
angiophorous
angioplany
angioplasty
angioplerosis
angiopoietic
angiopressure
angiorrhagia
angiorrhaphy
angiorrhea
angiorrhexis
angiosarcoma
angiosclerosis
angiosclerotic
angioscope
angiosymphysis
angiosis
angiospasm
angiospastic
angiosperm
Angiospermae
angiospermal
angiospermatous
angiospermic
angiospermous
angiosperms
angiosporous
angiostegnosis
angiostenosis
angiosteosis
angiostomy
angiostomize
angiostrophy
angiotasis
angiotelectasia
angiotenosis
angiotensin
angiotensinase
angiothlipsis
angiotome
angiotomy
angiotonase
angiotonic
angiotonin
angiotribe
angiotripsy
angiotrophic
angiport
Angka
angkhak
ang-khak
Angkor
Angl
Angl.
anglaise
Angle
angleberry
angled
angledog
Angledozer
angled-toothed
anglehook
Angleinlet
anglemeter
angle-off
anglepod
anglepods
angler
anglers
Angles
Anglesey
anglesite
anglesmith
Angleton
angletouch
angletwitch
anglewing
anglewise
angleworm
angleworms
Anglia
angliae
Anglian
anglians
Anglic
Anglican
Anglicanism
anglicanisms
Anglicanize
Anglicanly
anglicans
Anglicanum
Anglice
Anglicisation
Anglicise
Anglicised
Anglicising
Anglicism
anglicisms
Anglicist
Anglicization
Anglicize
Anglicized
anglicizes
Anglicizing
Anglify
Anglification
Anglified
Anglifying
Anglim
anglimaniac
angling
anglings
Anglish
Anglist
Anglistics
Anglo
Anglo-
Anglo-abyssinian
Anglo-afghan
Anglo-african
Anglo-america
Anglo-American
Anglo-Americanism
Anglo-asian
Anglo-asiatic
Anglo-australian
Anglo-austrian
Anglo-belgian
Anglo-boer
Anglo-brazilian
Anglo-canadian
Anglo-Catholic
AngloCatholicism
Anglo-Catholicism
Anglo-chinese
Anglo-danish
Anglo-dutch
Anglo-dutchman
Anglo-ecclesiastical
Anglo-ecuadorian
Anglo-egyptian
Anglo-French
Anglogaea
Anglogaean
Anglo-Gallic
Anglo-german
Anglo-greek
Anglo-hibernian
angloid
Anglo-Indian
Anglo-Irish
Anglo-irishism
Anglo-israel
Anglo-israelism
Anglo-israelite
Anglo-italian
Anglo-japanese
Anglo-jewish
Anglo-judaic
Anglo-latin
Anglo-maltese
Angloman
Anglomane
Anglomania
Anglomaniac
Anglomaniacal
Anglo-manx
Anglo-mexican
Anglo-mohammedan
Anglo-Norman
Anglo-norwegian
Anglo-nubian
Anglo-persian
Anglophil
Anglophile
anglophiles
anglophily
Anglophilia
Anglophiliac
Anglophilic
anglophilism
Anglophobe
anglophobes
Anglophobia
Anglophobiac
Anglophobic
Anglophobist
Anglophone
Anglo-portuguese
Anglo-russian
Anglos
Anglo-Saxon
Anglo-saxondom
Anglo-saxonic
Anglo-saxonism
Anglo-scottish
Anglo-serbian
Anglo-soviet
Anglo-spanish
Anglo-swedish
Anglo-swiss
Anglo-teutonic
Anglo-turkish
Anglo-venetian
ango
angoise
Angola
angolan
angolans
angolar
Angolese
angor
Angora
angoras
Angostura
Angouleme
Angoumian
Angoumois
Angraecum
Angrbodha
angry
angry-eyed
angrier
angriest
angrily
angry-looking
angriness
Angrist
angrite
angst
angster
Angstrom
angstroms
angsts
anguid
Anguidae
Anguier
anguiform
Anguilla
Anguillaria
anguille
Anguillidae
anguilliform
anguilloid
Anguillula
anguillule
Anguillulidae
Anguimorpha
anguine
anguineal
anguineous
Anguinidae
anguiped
Anguis
anguish
anguished
anguishes
anguishful
anguishing
anguishous
anguishously
angula
angular
angulare
angularia
angularity
angularities
angularization
angularize
angularly
angularness
angular-toothed
angulate
angulated
angulately
angulateness
angulates
angulating
angulation
angulato-
angulatogibbous
angulatosinuous
angule
anguliferous
angulinerved
angulo-
Anguloa
angulodentate
angulometer
angulose
angulosity
anguloso-
angulosplenial
angulous
angulus
Angurboda
anguria
Angus
anguses
angust
angustate
angusti-
angustia
angusticlave
angustifoliate
angustifolious
angustirostrate
angustisellate
angustiseptal
angustiseptate
angustura
angwantibo
angwich
Angwin
Anh
anhaematopoiesis
anhaematosis
anhaemolytic
anhalamine
anhaline
anhalonidine
anhalonin
anhalonine
Anhalonium
anhalouidine
Anhalt
anhang
Anhanga
anharmonic
anhedonia
anhedonic
anhedral
anhedron
anhelation
anhele
anhelose
anhelous
anhematopoiesis
anhematosis
anhemitonic
anhemolytic
Anheuser
anhyd
anhydraemia
anhydraemic
anhydrate
anhydrated
anhydrating
anhydration
anhydremia
anhydremic
anhydric
anhydride
anhydrides
anhydridization
anhydridize
anhydrite
anhydrization
anhydrize
anhydro-
anhydroglocose
anhydromyelia
anhidrosis
anhydrosis
anhidrotic
anhydrotic
anhydrous
anhydrously
anhydroxime
anhima
Anhimae
Anhimidae
anhinga
anhingas
anhysteretic
anhistic
anhistous
anhungered
anhungry
Anhwei
ANI
Any
Ania
Anya
Anyah
Aniak
Aniakchak
Aniakudo
Anyang
Aniba
anybody
anybodyd
anybody'd
anybodies
Anica
anicca
Anice
Anicetus
Anychia
aniconic
aniconism
anicular
anicut
anidian
anidiomatic
anidiomatical
anidrosis
Aniela
Aniellidae
aniente
anientise
ANIF
anigh
anight
anights
anyhow
any-kyn
Anil
anilao
anilau
anile
anileness
anilic
anilid
anilide
anilidic
anilidoxime
aniliid
anilin
anilinctus
aniline
anilines
anilingus
anilinism
anilino
anilinophile
anilinophilous
anilins
anility
anilities
anilla
anilopyrin
anilopyrine
anils
anim
anim.
anima
animability
animable
animableness
animacule
animadversal
animadversion
animadversional
animadversions
animadversive
animadversiveness
animadvert
animadverted
animadverter
animadverting
animadverts
animal
animala
animalcula
animalculae
animalcular
animalcule
animalcules
animalculine
animalculism
animalculist
animalculous
animalculum
animalhood
Animalia
animalian
animalic
animalier
animalillio
animalisation
animalise
animalised
animalish
animalising
animalism
animalist
animalistic
animality
animalities
Animalivora
animalivore
animalivorous
animalization
animalize
animalized
animalizing
animally
animallike
animalness
animals
animal's
animal-sized
animando
animant
Animas
animastic
animastical
animate
animated
animatedly
animately
animateness
animater
animaters
animates
animating
animatingly
animation
animations
animatism
animatist
animatistic
animative
animato
animatograph
animator
animators
animator's
anime
animes
animetta
animi
Animikean
animikite
animine
animis
animism
animisms
animist
animistic
animists
animize
animized
animo
anymore
animose
animoseness
animosity
animosities
animoso
animotheism
animous
animus
animuses
anion
anyone
anionic
anionically
anionics
anions
anion's
anyplace
aniridia
Anis
anis-
anisado
anisal
anisalcohol
anisaldehyde
anisaldoxime
anisamide
anisandrous
anisanilide
anisanthous
anisate
anisated
anischuria
anise
aniseed
aniseeds
aniseikonia
aniseikonic
aniselike
aniseroot
anises
anisette
anisettes
anisic
anisidin
anisidine
anisidino
anisil
anisyl
anisilic
anisylidene
aniso-
anisobranchiate
anisocarpic
anisocarpous
anisocercal
anisochromatic
anisochromia
anisocycle
anisocytosis
anisocoria
anisocotyledonous
anisocotyly
anisocratic
anisodactyl
Anisodactyla
anisodactyle
Anisodactyli
anisodactylic
anisodactylous
anisodont
anisogamete
anisogametes
anisogametic
anisogamy
anisogamic
anisogamous
anisogeny
anisogenous
anisogynous
anisognathism
anisognathous
anisoiconia
anisoyl
anisoin
anisokonia
anisol
anisole
anisoles
anisoleucocytosis
Anisomeles
anisomelia
anisomelus
anisomeric
anisomerous
anisometric
anisometrope
anisometropia
anisometropic
anisomyarian
Anisomyodi
anisomyodian
anisomyodous
anisopetalous
anisophylly
anisophyllous
anisopia
anisopleural
anisopleurous
anisopod
Anisopoda
anisopodal
anisopodous
anisopogonous
Anisoptera
anisopteran
anisopterous
anisosepalous
anisospore
anisostaminous
anisostemonous
anisosthenic
anisostichous
Anisostichus
anisostomous
anisotonic
anisotropal
anisotrope
anisotropy
anisotropic
anisotropical
anisotropically
anisotropies
anisotropism
anisotropous
Anissa
Anystidae
anisum
anisuria
Anita
anither
anything
anythingarian
anythingarianism
anythings
anytime
anitinstitutionalism
anitos
Anitra
anitrogenous
Anius
Aniwa
anyway
anyways
Aniweta
anywhen
anywhence
anywhere
anywhereness
anywheres
anywhy
anywhither
anywise
anywither
Anjali
anjan
Anjanette
Anjela
Anjou
Ankara
ankaramite
ankaratrite
ankee
Ankeny
anker
ankerhold
ankerite
ankerites
ankh
ankhs
ankylenteron
ankyloblepharon
ankylocheilia
ankylodactylia
ankylodontia
ankyloglossia
ankylomele
ankylomerism
ankylophobia
ankylopodia
ankylopoietic
ankyloproctia
ankylorrhinia
ankylos
ankylosaur
Ankylosaurus
ankylose
ankylosed
ankyloses
ankylosing
ankylosis
ankylostoma
ankylostomiasis
ankylotia
ankylotic
ankylotome
ankylotomy
ankylurethria
Anking
ankyroid
ankle
anklebone
anklebones
ankled
ankle-deep
anklejack
ankle-jacked
ankles
ankle's
anklet
anklets
ankling
anklong
anklung
Ankney
Ankoli
Ankou
ankus
ankuses
ankush
ankusha
ankushes
ANL
anlace
anlaces
Anlage
anlagen
anlages
anlas
anlases
anlaut
anlaute
anlet
anlia
anmia
Anmoore
Ann
ann.
Anna
Annaba
Annabal
Annabel
Annabela
Annabell
Annabella
Annabelle
annabergite
Annada
Annadiana
Anna-Diana
Annadiane
Anna-Diane
annal
Annale
Annalee
Annalen
annaly
annalia
Annaliese
annaline
Annalise
annalism
annalist
annalistic
annalistically
annalists
annalize
annals
Annam
Annamaria
Anna-Maria
Annamarie
Annamese
Annamite
Annamitic
Annam-Muong
Annandale
Annapolis
Annapurna
Annarbor
annard
annary
annas
annat
annates
Annatol
annats
annatto
annattos
Annawan
Anne
anneal
annealed
annealer
annealers
annealing
anneals
Annecy
Annecorinne
Anne-Corinne
annect
annectant
annectent
annection
annelid
Annelida
annelidan
Annelides
annelidian
annelidous
annelids
Anneliese
Annelise
annelism
Annellata
anneloid
Annemanie
Annemarie
Anne-Marie
Annenski
Annensky
annerodite
annerre
Anneslia
annet
Annetta
Annette
annex
annexa
annexable
annexal
annexation
annexational
annexationism
annexationist
annexations
annexe
annexed
annexer
annexes
annexing
annexion
annexionist
annexitis
annexive
annexment
annexure
Annfwn
Anni
Anny
Annia
Annibale
Annice
annicut
annidalin
Annie
Anniellidae
annihil
annihilability
annihilable
annihilate
annihilated
annihilates
annihilating
annihilation
annihilationism
annihilationist
annihilationistic
annihilationistical
annihilations
annihilative
annihilator
annihilatory
annihilators
Anniken
Annis
Annissa
Annist
Anniston
annite
anniv
anniversalily
anniversary
anniversaries
anniversarily
anniversariness
anniversary's
anniverse
Annmaria
Annmarie
Ann-Marie
Annnora
anno
annodated
annoy
annoyance
annoyancer
annoyances
annoyance's
annoyed
annoyer
annoyers
annoyful
annoying
annoyingly
annoyingness
annoyment
annoyous
annoyously
annoys
annominate
annomination
Annona
Annonaceae
annonaceous
annonce
Annora
Annorah
annot
annotate
annotated
annotater
annotates
annotating
annotation
annotations
annotative
annotatively
annotativeness
annotator
annotatory
annotators
annotine
annotinous
annotto
announce
announceable
announced
announcement
announcements
announcement's
announcer
announcers
announces
announcing
annual
annualist
annualize
annualized
annually
annuals
annuary
annuation
annueler
annueller
annuent
annuisance
annuitant
annuitants
annuity
annuities
annul
annular
annulary
Annularia
annularity
annularly
Annulata
annulate
annulated
annulately
annulation
annulations
annule
annuler
annulet
annulets
annulettee
annuli
annulism
annullable
annullate
annullation
annulled
annuller
annulli
annulling
annulment
annulments
annulment's
annuloid
Annuloida
Annulosa
annulosan
annulose
annuls
annulus
annuluses
annum
annumerate
annunciable
annunciade
Annunciata
annunciate
annunciated
annunciates
annunciating
Annunciation
annunciations
annunciative
annunciator
annunciatory
annunciators
Annunziata
annus
Annville
Annwfn
Annwn
ano-
anoa
anoas
Anobiidae
anobing
anocarpous
anocathartic
anociassociation
anociation
anocithesia
anococcygeal
anodal
anodally
anode
anodendron
anodes
anode's
anodic
anodically
anodine
anodyne
anodynes
anodynia
anodynic
anodynous
anodization
anodize
anodized
anodizes
anodizing
Anodon
Anodonta
anodontia
anodos
anoegenetic
anoesia
anoesis
anoestrous
anoestrum
anoestrus
anoetic
anogenic
anogenital
Anogra
anoia
anoil
anoine
anoint
anointed
anointer
anointers
anointing
anointment
anointments
anoints
Anoka
anole
anoles
anoli
anolian
Anolympiad
Anolis
anolyte
anolytes
anomal
Anomala
anomaly
anomalies
anomaliflorous
anomaliped
anomalipod
anomaly's
anomalism
anomalist
anomalistic
anomalistical
anomalistically
anomalo-
anomalocephalus
anomaloflorous
Anomalogonatae
anomalogonatous
Anomalon
anomalonomy
Anomalopteryx
anomaloscope
anomalotrophy
anomalous
anomalously
anomalousness
anomalure
Anomaluridae
Anomalurus
Anomatheca
anomer
anomy
Anomia
Anomiacea
anomic
anomie
anomies
Anomiidae
anomite
anomo-
anomocarpous
anomodont
Anomodontia
Anomoean
Anomoeanism
anomoeomery
anomophyllous
anomorhomboid
anomorhomboidal
anomouran
anomphalous
Anomura
anomural
anomuran
anomurous
anon
anon.
anonaceous
anonad
anonang
anoncillo
anonychia
anonym
anonyma
anonyme
anonymity
anonymities
anonymous
anonymously
anonymousness
anonyms
anonymuncule
anonol
anoopsia
anoopsias
anoperineal
anophele
Anopheles
Anophelinae
anopheline
anophyte
anophoria
anophthalmia
anophthalmos
Anophthalmus
anopia
anopias
anopisthograph
anopisthographic
anopisthographically
Anopla
Anoplanthus
anoplocephalic
anoplonemertean
Anoplonemertini
anoplothere
Anoplotheriidae
anoplotherioid
Anoplotherium
anoplotheroid
Anoplura
anopluriform
anopsy
anopsia
anopsias
anopubic
Anora
anorak
anoraks
anorchi
anorchia
anorchism
anorchous
anorchus
anorectal
anorectic
anorectous
anoretic
anorexy
anorexia
anorexiant
anorexias
anorexic
anorexics
anorexies
anorexigenic
anorgana
anorganic
anorganism
anorganology
anormal
anormality
anorn
anorogenic
anorth
anorthic
anorthite
anorthite-basalt
anorthitic
anorthitite
anorthoclase
anorthography
anorthographic
anorthographical
anorthographically
anorthophyre
anorthopia
anorthoscope
anorthose
anorthosite
anoscope
anoscopy
Anosia
anosmatic
anosmia
anosmias
anosmic
anosognosia
anosphrasia
anosphresia
anospinal
anostosis
Anostraca
anoterite
Another
another-gates
anotherguess
another-guess
another-guise
anotherkins
another's
anotia
anotropia
anotta
anotto
anotus
Anouilh
anounou
anour
anoura
anoure
anourous
Anous
ANOVA
anovesical
anovulant
anovular
anovulatory
anoxaemia
anoxaemic
anoxemia
anoxemias
anoxemic
anoxia
anoxias
anoxybiosis
anoxybiotic
anoxic
anoxidative
anoxyscope
anp-
ANPA
anquera
anre
ans
ansa
ansae
Ansar
Ansarian
Ansarie
ansate
ansated
ansation
Anschauung
Anschluss
Anse
Anseis
Ansel
Ansela
Ansell
Anselm
Anselma
Anselme
Anselmi
Anselmian
Anselmo
Anser
anserated
Anseres
Anseriformes
anserin
Anserinae
anserine
anserines
Ansermet
anserous
Ansgarius
Anshan
Anshar
ANSI
Ansilma
Ansilme
Ansley
Anson
Ansonia
Ansonville
anspessade
Ansted
Anstice
anstoss
anstosse
Anstus
ansu
ansulate
answer
answerability
answerable
answerableness
answerably
answer-back
answered
answerer
answerers
answering
answeringly
answerless
answerlessly
answers
ant
ant-
an't
ant.
ANTA
Antabus
Antabuse
antacid
antacids
antacrid
antadiform
antae
Antaea
Antaean
Antaeus
antagony
antagonisable
antagonisation
antagonise
antagonised
antagonising
antagonism
antagonisms
antagonist
antagonistic
antagonistical
antagonistically
antagonists
antagonist's
antagonizable
antagonization
antagonize
antagonized
antagonizer
antagonizes
antagonizing
Antagoras
Antaimerina
Antaios
Antaiva
Antakya
Antakiya
Antal
antalgesic
antalgic
antalgics
antalgol
Antalya
antalkali
antalkalies
antalkaline
antalkalis
antambulacral
antanacathartic
antanaclasis
antanagoge
Antananarivo
Antanandro
antanemic
antapex
antapexes
antaphrodisiac
antaphroditic
antapices
antapocha
antapodosis
antapology
antapoplectic
Antar
Antara
antarala
antaranga
antarchy
antarchism
antarchist
antarchistic
antarchistical
Antarctalia
Antarctalian
Antarctic
Antarctica
antarctical
antarctically
Antarctogaea
Antarctogaean
Antares
antarthritic
antas
antasphyctic
antasthenic
antasthmatic
antatrophic
antbird
antdom
ante
ante-
anteact
ante-acted
anteal
anteambulate
anteambulation
ante-ambulo
anteater
ant-eater
anteaters
anteater's
Ante-babylonish
antebaptismal
antebath
antebellum
ante-bellum
Antebi
antebrachia
antebrachial
antebrachium
antebridal
antecabinet
antecaecal
antecardium
antecavern
antecedal
antecedaneous
antecedaneously
antecede
anteceded
antecedence
antecedency
antecedent
antecedental
antecedently
antecedents
antecedent's
antecedes
anteceding
antecell
antecessor
antechamber
antechambers
antechapel
ante-chapel
Antechinomys
antechoir
antechoirs
Ante-christian
ante-Christum
antechurch
anteclassical
antecloset
antecolic
antecommunion
anteconsonantal
antecornu
antecourt
antecoxal
antecubital
antecurvature
Ante-cuvierian
anted
antedate
antedated
antedates
antedating
antedawn
antediluvial
antediluvially
antediluvian
Antedon
antedonin
antedorsal
ante-ecclesiastical
anteed
ante-eternity
antefact
antefebrile
antefix
antefixa
antefixal
antefixes
anteflected
anteflexed
anteflexion
antefurca
antefurcae
antefurcal
antefuture
antegarden
Ante-gothic
antegrade
antehall
Ante-hieronymian
antehypophysis
antehistoric
antehuman
anteing
anteinitial
antejentacular
antejudiciary
antejuramentum
Ante-justinian
antelabium
antelation
antelegal
antelocation
antelope
antelopes
antelope's
antelopian
antelopine
antelucan
antelude
anteluminary
antemarginal
antemarital
antemask
antemedial
antemeridian
antemetallic
antemetic
antemillennial
antemingent
antemortal
antemortem
ante-mortem
Ante-mosaic
Ante-mosaical
antemundane
antemural
antenarial
antenatal
antenatalitial
antenati
antenatus
antenave
ante-Nicaean
Ante-nicene
antenna
antennae
antennal
antennary
Antennaria
antennariid
Antennariidae
Antennarius
antennas
antenna's
Antennata
antennate
antennifer
antenniferous
antenniform
antennula
antennular
antennulary
antennule
antenodal
antenoon
Antenor
Ante-norman
antenumber
antenuptial
anteoccupation
anteocular
anteopercle
anteoperculum
anteorbital
ante-orbital
Antep
antepagment
antepagmenta
antepagments
antepalatal
antepartum
ante-partum
antepaschal
antepaschel
antepast
antepasts
antepatriarchal
antepectoral
antepectus
antependia
antependium
antependiums
antepenuit
antepenult
antepenultima
antepenultimate
antepenults
antephialtic
antepileptic
antepyretic
antepirrhema
antepone
anteporch
anteport
anteportico
anteporticoes
anteporticos
anteposition
anteposthumous
anteprandial
antepredicament
antepredicamental
antepreterit
antepretonic
anteprohibition
anteprostate
anteprostatic
antequalm
antereformation
antereformational
anteresurrection
anterethic
anterevolutional
anterevolutionary
antergic
anteri
anteriad
anterin
anterioyancer
anterior
anteriority
anteriorly
anteriorness
anteriors
antero-
anteroclusion
anterodorsal
anteroexternal
anterofixation
anteroflexion
anterofrontal
anterograde
anteroinferior
anterointerior
anterointernal
anterolateral
anterolaterally
anteromedial
anteromedian
anteroom
ante-room
anterooms
anteroparietal
anteropygal
anteroposterior
anteroposteriorly
Anteros
anterospinal
anterosuperior
anteroventral
anteroventrally
Anterus
antes
antescript
Antesfort
antesignani
antesignanus
antespring
antestature
antesternal
antesternum
antesunrise
antesuperior
antetemple
ante-temple
antethem
antetype
antetypes
Anteva
antevenient
anteversion
antevert
anteverted
anteverting
anteverts
Ante-victorian
antevocalic
Antevorta
antewar
anth-
Anthas
anthdia
Anthe
Anthea
anthecology
anthecological
anthecologist
Antheia
Antheil
anthela
anthelae
anthelia
anthelices
anthelion
anthelions
anthelix
Anthelme
anthelminthic
anthelmintic
anthem
anthema
anthemas
anthemata
anthemed
anthemene
anthemy
anthemia
Anthemideae
antheming
anthemion
Anthemis
anthems
anthem's
anthemwise
anther
Antheraea
antheral
Anthericum
antherid
antheridia
antheridial
antheridiophore
antheridium
antherids
antheriferous
antheriform
antherine
antherless
antherogenous
antheroid
antherozoid
antherozoidal
antherozooid
antherozooidal
anthers
antheses
anthesis
Anthesteria
Anthesteriac
anthesterin
Anthesterion
anthesterol
Antheus
antheximeter
Anthia
Anthiathia
Anthicidae
Anthidium
anthill
Anthyllis
anthills
Anthinae
anthine
anthypnotic
anthypophora
anthypophoretic
antho-
anthobian
anthobiology
anthocarp
anthocarpous
anthocephalous
Anthoceros
Anthocerotaceae
Anthocerotales
anthocerote
anthochlor
anthochlorine
anthocyan
anthocyanidin
anthocyanin
anthoclinium
anthodia
anthodium
anthoecology
anthoecological
anthoecologist
anthogenesis
anthogenetic
anthogenous
anthography
anthoid
anthokyan
anthol
antholysis
antholite
Antholyza
anthology
anthological
anthologically
anthologies
anthologion
anthologise
anthologised
anthologising
anthologist
anthologists
anthologize
anthologized
anthologizer
anthologizes
anthologizing
anthomania
anthomaniac
Anthomedusae
anthomedusan
Anthomyia
anthomyiid
Anthomyiidae
Anthon
Anthony
Anthonin
Anthonomus
anthood
anthophagy
anthophagous
Anthophila
anthophile
anthophilian
anthophyllite
anthophyllitic
anthophilous
Anthophyta
anthophyte
anthophobia
Anthophora
anthophore
Anthophoridae
anthophorous
anthorine
anthos
anthosiderite
Anthospermum
anthotaxy
anthotaxis
anthotropic
anthotropism
anthoxanthin
Anthoxanthum
Anthozoa
anthozoan
anthozoic
anthozooid
anthozoon
anthra-
anthracaemia
anthracemia
anthracene
anthraceniferous
anthraces
anthrachrysone
anthracia
anthracic
anthraciferous
anthracyl
anthracin
anthracite
anthracites
anthracitic
anthracitiferous
anthracitious
anthracitism
anthracitization
anthracitous
anthracnose
anthracnosis
anthracocide
anthracoid
anthracolithic
anthracomancy
Anthracomarti
anthracomartian
Anthracomartus
anthracometer
anthracometric
anthraconecrosis
anthraconite
Anthracosaurus
anthracosilicosis
anthracosis
anthracothere
Anthracotheriidae
Anthracotherium
anthracotic
anthracoxen
anthradiol
anthradiquinone
anthraflavic
anthragallol
anthrahydroquinone
anthralin
anthramin
anthramine
anthranil
anthranyl
anthranilate
anthranilic
anthranoyl
anthranol
anthranone
anthraphenone
anthrapyridine
anthrapurpurin
anthraquinol
anthraquinone
anthraquinonyl
anthrarufin
anthrasilicosis
anthratetrol
anthrathiophene
anthratriol
anthrax
anthraxylon
anthraxolite
Anthrenus
anthribid
Anthribidae
anthryl
anthrylene
Anthriscus
anthrohopobiological
anthroic
anthrol
anthrone
anthrop
anthrop-
anthrop.
anthrophore
anthropic
anthropical
Anthropidae
anthropo-
anthropobiology
anthropobiologist
anthropocentric
anthropocentrically
anthropocentricity
anthropocentrism
anthropoclimatology
anthropoclimatologist
anthropocosmic
anthropodeoxycholic
Anthropodus
anthropogenesis
anthropogenetic
anthropogeny
anthropogenic
anthropogenist
anthropogenous
anthropogeographer
anthropogeography
anthropogeographic
anthropogeographical
anthropoglot
anthropogony
anthropography
anthropographic
anthropoid
anthropoidal
Anthropoidea
anthropoidean
anthropoids
anthropol
anthropol.
anthropolater
anthropolatry
anthropolatric
anthropolite
anthropolith
anthropolithic
anthropolitic
anthropology
anthropologic
anthropological
anthropologically
anthropologies
anthropologist
anthropologists
anthropologist's
anthropomancy
anthropomantic
anthropomantist
anthropometer
anthropometry
anthropometric
anthropometrical
anthropometrically
anthropometrist
anthropomophitism
anthropomorph
Anthropomorpha
anthropomorphic
anthropomorphical
anthropomorphically
Anthropomorphidae
anthropomorphisation
anthropomorphise
anthropomorphised
anthropomorphising
anthropomorphism
anthropomorphisms
anthropomorphist
anthropomorphite
anthropomorphitic
anthropomorphitical
anthropomorphitism
anthropomorphization
anthropomorphize
anthropomorphized
anthropomorphizing
anthropomorphology
anthropomorphological
anthropomorphologically
anthropomorphosis
anthropomorphotheist
anthropomorphous
anthropomorphously
anthroponym
anthroponomy
anthroponomical
anthroponomics
anthroponomist
anthropopathy
anthropopathia
anthropopathic
anthropopathically
anthropopathism
anthropopathite
anthropophagi
anthropophagy
anthropophagic
anthropophagical
anthropophaginian
anthropophagism
anthropophagist
anthropophagistic
anthropophagit
anthropophagite
anthropophagize
anthropophagous
anthropophagously
anthropophagus
anthropophilous
anthropophysiography
anthropophysite
anthropophobia
anthropophuism
anthropophuistic
Anthropopithecus
anthropopsychic
anthropopsychism
Anthropos
anthroposcopy
anthroposociology
anthroposociologist
anthroposomatology
anthroposophy
anthroposophic
anthroposophical
anthroposophist
anthropoteleoclogy
anthropoteleological
anthropotheism
anthropotheist
anthropotheistic
anthropotomy
anthropotomical
anthropotomist
anthropotoxin
Anthropozoic
anthropurgic
anthroropolith
anthroxan
anthroxanic
anththeridia
Anthurium
Anthus
Anti
anti-
Antia
antiabolitionist
antiabortion
antiabrasion
antiabrin
antiabsolutist
antiacademic
antiacid
anti-acid
antiadiaphorist
antiaditis
antiadministration
antiae
antiaesthetic
antiager
antiagglutinant
antiagglutinating
antiagglutination
antiagglutinative
antiagglutinin
antiaggression
antiaggressionist
antiaggressive
antiaggressively
antiaggressiveness
antiaircraft
anti-aircraft
antialbumid
antialbumin
antialbumose
antialcoholic
antialcoholism
antialcoholist
antialdoxime
antialexin
antialien
Anti-ally
Anti-allied
antiamboceptor
Anti-american
Anti-americanism
antiamylase
antiamusement
antianaphylactogen
antianaphylaxis
antianarchic
antianarchist
Anti-anglican
antiangular
antiannexation
antiannexationist
antianopheline
antianthrax
antianthropocentric
antianthropomorphism
antiantibody
antiantidote
antiantienzyme
antiantitoxin
antianxiety
antiapartheid
antiaphrodisiac
antiaphthic
antiapoplectic
antiapostle
antiaquatic
antiar
Anti-arab
Antiarcha
Antiarchi
Anti-arian
antiarin
antiarins
Antiaris
antiaristocracy
antiaristocracies
antiaristocrat
antiaristocratic
antiaristocratical
antiaristocratically
Anti-aristotelian
anti-Aristotelianism
Anti-armenian
Anti-arminian
Anti-arminianism
antiarrhythmic
antiars
antiarthritic
antiascetic
antiasthmatic
antiastronomical
Anti-athanasian
antiatheism
antiatheist
antiatheistic
antiatheistical
antiatheistically
Anti-athenian
antiatom
antiatoms
antiatonement
antiattrition
anti-attrition
anti-Australian
anti-Austria
Anti-austrian
antiauthoritarian
antiauthoritarianism
antiautolysin
antiauxin
Anti-babylonianism
antibacchic
antibacchii
antibacchius
antibacterial
antibacteriolytic
antiballistic
antiballooner
antibalm
antibank
antibaryon
Anti-bartholomew
antibasilican
antibenzaldoxime
antiberiberin
Antibes
antibias
anti-Bible
Anti-biblic
Anti-biblical
anti-Biblically
antibibliolatry
antibigotry
antibilious
antibiont
antibiosis
antibiotic
antibiotically
antibiotics
Anti-birmingham
antibishop
antiblack
antiblackism
antiblastic
antiblennorrhagic
antiblock
antiblue
antibody
antibodies
Anti-bohemian
antiboycott
Anti-bolshevik
anti-Bolshevism
Anti-bolshevist
anti-Bolshevistic
Anti-bonapartist
antiboss
antibourgeois
antiboxing
antibrachial
antibreakage
antibridal
Anti-british
Anti-britishism
antibromic
antibubonic
antibug
antibureaucratic
Antiburgher
antiburglar
antiburglary
antibusiness
antibusing
antic
antica
anticachectic
Anti-caesar
antical
anticalcimine
anticalculous
antically
anticalligraphic
Anti-calvinism
Anti-calvinist
Anti-calvinistic
anti-Calvinistical
Anti-calvinistically
anticamera
anticancer
anticancerous
anticapital
anticapitalism
anticapitalist
anticapitalistic
anticapitalistically
anticapitalists
anticar
anticardiac
anticardium
anticarious
anticarnivorous
anticaste
anticatalase
anticatalyst
anticatalytic
anticatalytically
anticatalyzer
anticatarrhal
Anti-cathedralist
anticathexis
anticathode
anticatholic
Anti-catholic
anti-Catholicism
anticausotic
anticaustic
anticensorial
anticensorious
anticensoriously
anticensoriousness
anticensorship
anticentralism
anticentralist
anticentralization
anticephalalgic
anticeremonial
anticeremonialism
anticeremonialist
anticeremonially
anticeremonious
anticeremoniously
anticeremoniousness
antichamber
antichance
anticheater
antichymosin
antichlor
antichlorine
antichloristic
antichlorotic
anticholagogue
anticholinergic
anticholinesterase
antichoromanic
antichorus
antichreses
antichresis
antichretic
Antichrist
antichristian
Anti-christian
antichristianism
Anti-christianism
antichristianity
Anti-christianity
Anti-christianize
antichristianly
Anti-christianly
antichrists
antichrome
antichronical
antichronically
antichronism
antichthon
antichthones
antichurch
antichurchian
anticyclic
anticyclical
anticyclically
anticyclogenesis
anticyclolysis
anticyclone
anticyclones
anticyclonic
anticyclonically
anticigarette
anticynic
anticynical
anticynically
anticynicism
anticipant
anticipatable
anticipate
anticipated
anticipates
anticipating
anticipatingly
anticipation
anticipations
anticipative
anticipatively
anticipator
anticipatory
anticipatorily
anticipators
anticity
anticytolysin
anticytotoxin
anticivic
anticivil
anticivilian
anticivism
anticize
antick
anticked
anticker
anticking
anticks
antickt
anticlactic
anticlassical
anticlassicalism
anticlassicalist
anticlassically
anticlassicalness
anticlassicism
anticlassicist
anticlastic
Anticlea
anticlergy
anticlerical
anticlericalism
anticlericalist
anticly
anticlimactic
anticlimactical
anticlimactically
anticlimax
anticlimaxes
anticlinal
anticline
anticlines
anticlinoria
anticlinorium
anticlnoria
anticlockwise
anticlogging
anticnemion
anticness
anticoagulan
anticoagulant
anticoagulants
anticoagulate
anticoagulating
anticoagulation
anticoagulative
anticoagulator
anticoagulin
anticodon
anticogitative
anticoincidence
anticold
anticolic
anticollision
anticolonial
anticombination
anticomet
anticomment
anticommercial
anticommercialism
anticommercialist
anticommercialistic
anticommerciality
anticommercially
anticommercialness
anticommunism
anticommunist
anticommunistic
anticommunistical
anticommunistically
anticommunists
anticommutative
anticompetitive
anticomplement
anticomplementary
anticomplex
anticonceptionist
anticonductor
anticonfederationism
anticonfederationist
anticonfederative
anticonformist
anticonformity
anticonformities
anticonscience
anticonscription
anticonscriptive
anticonservation
anticonservationist
anticonservatism
anticonservative
anticonservatively
anticonservativeness
anticonstitution
anticonstitutional
anticonstitutionalism
anticonstitutionalist
anticonstitutionally
anticonsumer
anticontagion
anticontagionist
anticontagious
anticontagiously
anticontagiousness
anticonvellent
anticonvention
anticonventional
anticonventionalism
anticonventionalist
anticonventionally
anticonvulsant
anticonvulsive
anticor
anticorn
anticorona
anticorrosion
anticorrosive
anticorrosively
anticorrosiveness
anticorrosives
anticorruption
anticorset
anticosine
anticosmetic
anticosmetics
Anticosti
anticouncil
anticourt
anticourtier
anticous
anticovenanter
anticovenanting
anticreation
anticreational
anticreationism
anticreationist
anticreative
anticreatively
anticreativeness
anticreativity
anticreator
anticreep
anticreeper
anticreeping
anticrepuscular
anticrepuscule
anticrime
anticryptic
anticryptically
anticrisis
anticritic
anticritical
anticritically
anticriticalness
anticritique
anticrochet
anticrotalic
anticruelty
antics
antic's
anticularia
anticult
anticultural
anticum
anticus
antidactyl
antidancing
antidandruff
anti-Darwin
Anti-darwinian
Anti-darwinism
anti-Darwinist
antidecalogue
antideflation
antidemocracy
antidemocracies
antidemocrat
antidemocratic
antidemocratical
antidemocratically
antidemoniac
antidepressant
anti-depressant
antidepressants
antidepressive
antiderivative
antidetonant
antidetonating
antidiabetic
antidiastase
Antidicomarian
Antidicomarianite
antidictionary
antidiffuser
antidynamic
antidynasty
antidynastic
antidynastical
antidynastically
antidinic
antidiphtheria
antidiphtheric
antidiphtherin
antidiphtheritic
antidisciplinarian
antidyscratic
antidiscrimination
antidysenteric
antidisestablishmentarian
antidisestablishmentarianism
antidysuric
antidiuretic
antidivine
antidivorce
Antido
Anti-docetae
antidogmatic
antidogmatical
antidogmatically
antidogmatism
antidogmatist
antidomestic
antidomestically
antidominican
antidora
Antidorcas
antidoron
antidotal
antidotally
antidotary
antidote
antidoted
antidotes
antidote's
antidotical
antidotically
antidoting
antidotism
antidraft
antidrag
Anti-dreyfusard
antidromal
antidromy
antidromic
antidromically
antidromous
antidrug
antiduke
antidumping
antieavesdropping
antiecclesiastic
antiecclesiastical
antiecclesiastically
antiecclesiasticism
antiedemic
antieducation
antieducational
antieducationalist
antieducationally
antieducationist
antiegoism
antiegoist
antiegoistic
antiegoistical
antiegoistically
antiegotism
antiegotist
antiegotistic
antiegotistical
antiegotistically
antieyestrain
antiejaculation
antielectron
antielectrons
antiemetic
anti-emetic
antiemetics
antiemperor
antiempiric
antiempirical
antiempirically
antiempiricism
antiempiricist
antiendotoxin
antiendowment
antienergistic
Anti-english
antient
Anti-entente
antienthusiasm
antienthusiast
antienthusiastic
antienthusiastically
antienvironmentalism
antienvironmentalist
antienvironmentalists
antienzymatic
antienzyme
antienzymic
antiepicenter
antiepileptic
antiepiscopal
antiepiscopist
antiepithelial
antierysipelas
antierosion
antierosive
antiestablishment
Antietam
anti-ethmc
antiethnic
antieugenic
anti-Europe
Anti-european
anti-Europeanism
antievangelical
antievolution
antievolutional
antievolutionally
antievolutionary
antievolutionist
antievolutionistic
antiexpansion
antiexpansionism
antiexpansionist
antiexporting
antiexpressionism
antiexpressionist
antiexpressionistic
antiexpressive
antiexpressively
antiexpressiveness
antiextreme
antiface
antifaction
antifame
antifanatic
antifascism
Anti-fascism
antifascist
Anti-fascist
Anti-fascisti
antifascists
antifat
antifatigue
antifebrile
antifebrin
antifederal
Antifederalism
Antifederalist
anti-federalist
antifelon
antifelony
antifemale
antifeminine
antifeminism
antifeminist
antifeministic
antiferment
antifermentative
antiferroelectric
antiferromagnet
antiferromagnetic
antiferromagnetism
antifertility
antifertilizer
antifeudal
antifeudalism
antifeudalist
antifeudalistic
antifeudalization
antifibrinolysin
antifibrinolysis
antifideism
antifire
antiflash
antiflattering
antiflatulent
antiflux
antifoam
antifoaming
antifoggant
antifogmatic
antiforeign
antiforeigner
antiforeignism
antiformant
antiformin
antifouler
antifouling
Anti-fourierist
antifowl
anti-France
antifraud
antifreeze
antifreezes
antifreezing
Anti-french
anti-Freud
Anti-freudian
anti-Freudianism
antifriction
antifrictional
antifrost
antifundamentalism
antifundamentalist
antifungal
antifungin
antifungus
antigay
antigalactagogue
antigalactic
anti-gallic
Anti-gallican
anti-gallicanism
antigambling
antiganting
antigen
antigene
antigenes
antigenic
antigenically
antigenicity
antigens
antigen's
Anti-german
anti-Germanic
Anti-germanism
anti-Germanization
antighostism
antigigmanic
antigyrous
antiglare
antiglyoxalase
antiglobulin
antignostic
Anti-gnostic
antignostical
Antigo
antigod
anti-god
Antigone
antigonococcic
Antigonon
antigonorrheal
antigonorrheic
Antigonus
antigorite
Anti-gothicist
antigovernment
antigovernmental
antigovernmentally
antigraft
antigrammatical
antigrammatically
antigrammaticalness
antigraph
antigraphy
antigravitate
antigravitation
antigravitational
antigravitationally
antigravity
anti-Greece
anti-Greek
antigropelos
antigrowth
Antigua
Antiguan
antiguerilla
antiguggler
anti-guggler
antigun
antihalation
Anti-hanoverian
antiharmonist
antihectic
antihelices
antihelix
antihelixes
antihelminthic
antihemagglutinin
antihemisphere
antihemoglobin
antihemolysin
antihemolytic
antihemophilic
antihemorrhagic
antihemorrheidal
antihero
anti-hero
antiheroes
antiheroic
anti-heroic
antiheroism
antiheterolysin
antihydrophobic
antihydropic
antihydropin
antihidrotic
antihierarchal
antihierarchy
antihierarchic
antihierarchical
antihierarchically
antihierarchies
antihierarchism
antihierarchist
antihygienic
antihygienically
antihijack
antihylist
antihypertensive
antihypertensives
antihypnotic
antihypnotically
antihypochondriac
antihypophora
antihistamine
antihistamines
antihistaminic
antihysteric
antihistorical
anti-hog-cholera
antiholiday
antihomosexual
antihormone
antihuff
antihum
antihuman
antihumanism
antihumanist
antihumanistic
antihumanity
antihumbuggist
antihunting
Anti-ibsenite
anti-icer
anti-icteric
anti-idealism
anti-idealist
anti-idealistic
anti-idealistically
anti-idolatrous
anti-immigration
anti-immigrationist
anti-immune
anti-imperialism
anti-imperialist
anti-imperialistic
anti-incrustator
anti-indemnity
anti-induction
anti-inductive
anti-inductively
anti-inductiveness
anti-infallibilist
anti-infantal
antiinflammatory
antiinflammatories
anti-innovationist
antiinstitutionalist
antiinstitutionalists
antiinsurrectionally
antiinsurrectionists
anti-intellectual
anti-intellectualism
anti-intellectualist
anti-intellectuality
anti-intermediary
anti-Irish
Anti-irishism
anti-isolation
anti-isolationism
anti-isolationist
anti-isolysin
Anti-italian
anti-Italianism
anti-jacobin
anti-jacobinism
antijam
antijamming
Anti-jansenist
Anti-japanese
Anti-japanism
Anti-jesuit
anti-Jesuitic
anti-Jesuitical
anti-Jesuitically
anti-Jesuitism
anti-Jesuitry
Anti-jewish
Anti-judaic
Anti-judaism
anti-Judaist
anti-Judaistic
Antikamnia
antikathode
antikenotoxin
antiketogen
antiketogenesis
antiketogenic
antikinase
antiking
antikings
Antikythera
Anti-klan
Anti-klanism
antiknock
antiknocks
antilabor
antilaborist
antilacrosse
antilacrosser
antilactase
anti-laissez-faire
Anti-lamarckian
antilapsarian
antilapse
Anti-latin
anti-Latinism
Anti-laudism
antileague
anti-leaguer
antileak
Anti-Lebanon
anti-lecomption
anti-lecomptom
antileft
antilegalist
antilegomena
antilemic
antilens
antilepsis
antileptic
antilepton
antilethargic
antileukemic
antileveling
antilevelling
Antilia
antiliberal
Anti-liberal
antiliberalism
antiliberalist
antiliberalistic
antiliberally
antiliberalness
antiliberals
antilibration
antilife
antilift
antilynching
antilipase
antilipoid
antiliquor
antilysin
antilysis
antilyssic
antilithic
antilytic
antilitter
antilittering
antiliturgy
antiliturgic
antiliturgical
antiliturgically
antiliturgist
Antillean
Antilles
antilobium
Antilocapra
Antilocapridae
Antilochus
antiloemic
antilog
antilogarithm
antilogarithmic
antilogarithms
antilogy
antilogic
antilogical
antilogies
antilogism
antilogistic
antilogistically
antilogous
antilogs
antiloimic
Antilope
Antilopinae
antilopine
antiloquy
antilottery
antiluetic
antiluetin
antimacassar
antimacassars
Anti-macedonian
Anti-macedonianism
antimachination
antimachine
antimachinery
Antimachus
antimagistratical
antimagnetic
antimalaria
antimalarial
antimale
antimallein
Anti-malthusian
anti-Malthusianism
antiman
antimanagement
antimaniac
antimaniacal
anti-maniacal
Antimarian
antimark
antimartyr
antimask
antimasker
antimasks
Antimason
Anti-Mason
Antimasonic
Anti-Masonic
Antimasonry
Anti-Masonry
antimasque
antimasquer
antimasquerade
antimaterialism
antimaterialist
antimaterialistic
antimaterialistically
antimatrimonial
antimatrimonialist
antimatter
antimechanism
antimechanist
antimechanistic
antimechanistically
antimechanization
antimediaeval
antimediaevalism
antimediaevalist
antimediaevally
antimedical
antimedically
antimedication
antimedicative
antimedicine
antimedieval
antimedievalism
antimedievalist
antimedievally
antimelancholic
antimellin
antimeningococcic
antimensia
antimension
antimensium
antimephitic
antimere
antimeres
antimerger
antimerging
antimeric
Antimerina
antimerism
antimeristem
antimesia
antimeson
Anti-messiah
antimetabole
antimetabolite
antimetathesis
antimetathetic
antimeter
antimethod
antimethodic
antimethodical
antimethodically
antimethodicalness
antimetrical
antimetropia
antimetropic
Anti-mexican
antimiasmatic
antimycotic
antimicrobial
antimicrobic
antimilitary
antimilitarism
antimilitarist
antimilitaristic
antimilitaristically
antiministerial
antiministerialist
antiministerially
antiminsia
antiminsion
antimiscegenation
antimissile
antimission
antimissionary
antimissioner
antimystic
antimystical
antimystically
antimysticalness
antimysticism
antimythic
antimythical
antimitotic
antimixing
antimnemonic
antimodel
antimodern
antimodernism
antimodernist
antimodernistic
antimodernization
antimodernly
antimodernness
Anti-mohammedan
antimonarch
antimonarchal
antimonarchally
antimonarchy
antimonarchial
antimonarchic
antimonarchical
antimonarchically
antimonarchicalness
antimonarchism
antimonarchist
antimonarchistic
antimonarchists
antimonate
Anti-mongolian
antimony
antimonial
antimoniate
antimoniated
antimonic
antimonid
antimonide
antimonies
antimoniferous
anti-mony-yellow
antimonyl
antimonioso-
antimonious
antimonite
antimonium
antimoniuret
antimoniureted
antimoniuretted
antimonopoly
antimonopolism
antimonopolist
antimonopolistic
antimonopolization
antimonous
antimonsoon
antimoral
antimoralism
antimoralist
antimoralistic
antimorality
Anti-mosaical
antimosquito
antimusical
antimusically
antimusicalness
Antin
antinarcotic
antinarcotics
antinarrative
antinational
antinationalism
antinationalist
Anti-nationalist
antinationalistic
antinationalistically
antinationalists
antinationalization
antinationally
antinatural
antinaturalism
antinaturalist
antinaturalistic
antinaturally
antinaturalness
anti-nebraska
antinegro
anti-Negro
anti-Negroes
antinegroism
anti-Negroism
antineologian
antineoplastic
antinephritic
antinepotic
antineuralgic
antineuritic
antineurotoxin
antineutral
antineutralism
antineutrality
antineutrally
antineutrino
antineutrinos
antineutron
antineutrons
anting
anting-anting
antings
antinial
anti-nicaean
antinicotine
antinihilism
antinihilist
Anti-nihilist
antinihilistic
antinion
Anti-noahite
antinodal
antinode
antinodes
antinoise
antinome
antinomy
antinomian
antinomianism
antinomians
antinomic
antinomical
antinomies
antinomist
antinoness
Anti-nordic
antinormal
antinormality
antinormalness
Antinos
antinosarian
Antinous
antinovel
anti-novel
antinovelist
anti-novelist
antinovels
antinucleon
antinucleons
antinuke
antiobesity
Antioch
Antiochene
Antiochian
Antiochianism
Antiochus
antiodont
antiodontalgic
anti-odontalgic
Antiope
antiopelmous
anti-open-shop
antiophthalmic
antiopium
antiopiumist
antiopiumite
antioptimism
antioptimist
antioptimistic
antioptimistical
antioptimistically
antioptionist
antiorgastic
anti-orgastic
Anti-oriental
anti-Orientalism
anti-Orientalist
antiorthodox
antiorthodoxy
antiorthodoxly
anti-over
antioxidant
antioxidants
antioxidase
antioxidizer
antioxidizing
antioxygen
antioxygenating
antioxygenation
antioxygenator
antioxygenic
antiozonant
antipacifism
antipacifist
antipacifistic
antipacifists
antipapacy
antipapal
antipapalist
antipapism
antipapist
antipapistic
antipapistical
antiparabema
antiparabemata
antiparagraphe
antiparagraphic
antiparalytic
antiparalytical
antiparallel
antiparallelogram
antiparasitic
antiparasitical
antiparasitically
antiparastatitis
antiparliament
antiparliamental
antiparliamentary
antiparliamentarian
antiparliamentarians
antiparliamentarist
antiparliamenteer
antipart
antiparticle
antiparticles
Antipas
Antipasch
Antipascha
antipass
antipasti
antipastic
antipasto
antipastos
Antipater
Antipatharia
antipatharian
antipathetic
antipathetical
antipathetically
antipatheticalness
antipathy
antipathic
Antipathida
antipathies
antipathist
antipathize
antipathogen
antipathogene
antipathogenic
antipatriarch
antipatriarchal
antipatriarchally
antipatriarchy
antipatriot
antipatriotic
antipatriotically
antipatriotism
Anti-paul
Anti-pauline
antipedal
Antipedobaptism
Antipedobaptist
antipeduncular
Anti-pelagian
antipellagric
antipendium
antipepsin
antipeptone
antiperiodic
antiperistalsis
antiperistaltic
antiperistasis
antiperistatic
antiperistatical
antiperistatically
antipersonnel
antiperspirant
antiperspirants
antiperthite
antipestilence
antipestilent
antipestilential
antipestilently
antipetalous
antipewism
antiphagocytic
antipharisaic
antipharmic
Antiphas
antiphase
Antiphates
Anti-philippizing
antiphylloxeric
antiphilosophy
antiphilosophic
antiphilosophical
antiphilosophically
antiphilosophies
antiphilosophism
antiphysic
antiphysical
antiphysically
antiphysicalness
antiphysician
antiphlogistian
antiphlogistic
antiphlogistin
antiphon
antiphona
antiphonal
antiphonally
antiphonary
antiphonaries
antiphoner
antiphonetic
antiphony
antiphonic
antiphonical
antiphonically
antiphonies
antiphonon
antiphons
antiphrases
antiphrasis
antiphrastic
antiphrastical
antiphrastically
antiphthisic
antiphthisical
Antiphus
antipyic
antipyics
antipill
antipyonin
antipyresis
antipyretic
antipyretics
antipyryl
antipyrin
Antipyrine
antipyrotic
antiplague
antiplanet
antiplastic
antiplatelet
anti-Plato
Anti-platonic
anti-Platonically
anti-Platonism
anti-Platonist
antipleion
antiplenist
antiplethoric
antipleuritic
antiplurality
antipneumococcic
antipodagric
antipodagron
antipodal
antipode
antipodean
antipodeans
Antipodes
antipode's
antipodic
antipodism
antipodist
Antipoenus
antipoetic
antipoetical
antipoetically
antipoints
antipolar
antipole
antipolemist
antipoles
antipolice
antipolygamy
antipolyneuritic
Anti-polish
antipolitical
antipolitically
antipolitics
antipollution
antipolo
antipool
antipooling
antipope
antipopery
antipopes
antipopular
antipopularization
antipopulationist
antipopulism
anti-Populist
antipornography
antipornographic
antiportable
antiposition
antipot
antipoverty
antipragmatic
antipragmatical
antipragmatically
antipragmaticism
antipragmatism
antipragmatist
antiprecipitin
antipredeterminant
anti-pre-existentiary
antiprelate
antiprelatic
antiprelatism
antiprelatist
antipreparedness
antiprestidigitation
antipriest
antipriestcraft
antipriesthood
antiprime
antiprimer
antipriming
antiprinciple
antiprism
antiproductionist
antiproductive
antiproductively
antiproductiveness
antiproductivity
antiprofiteering
antiprogressive
antiprohibition
antiprohibitionist
antiprojectivity
antiprophet
antiprostate
antiprostatic
antiprostitution
antiprotease
antiproteolysis
Anti-protestant
anti-Protestantism
antiproton
antiprotons
antiprotozoal
antiprudential
antipruritic
antipsalmist
antipsychiatry
antipsychotic
antipsoric
antiptosis
antipudic
antipuritan
anti-Puritan
anti-Puritanism
Antipus
antiputrefaction
antiputrefactive
antiputrescent
antiputrid
antiq
antiq.
antiqua
antiquary
antiquarian
antiquarianism
antiquarianize
antiquarianly
antiquarians
antiquarian's
antiquaries
antiquarism
antiquarium
antiquartan
antiquate
antiquated
antiquatedness
antiquates
antiquating
antiquation
antique
antiqued
antiquely
antiqueness
antiquer
antiquers
antiques
antique's
antiquing
antiquist
antiquitarian
antiquity
antiquities
antiquum
antirabic
antirabies
antiracemate
antiracer
antirachitic
antirachitically
antiracial
antiracially
antiracing
antiracism
antiracketeering
antiradiant
antiradiating
antiradiation
antiradical
antiradicalism
antiradically
antiradicals
antirailwayist
antirape
antirational
antirationalism
antirationalist
antirationalistic
antirationality
antirationally
antirattler
antireacting
antireaction
antireactionary
antireactionaries
antireactive
antirealism
antirealist
antirealistic
antirealistically
antireality
antirebating
antirecession
antirecruiting
antired
antiredeposition
antireducer
antireducing
antireduction
antireductive
antireflexive
antireform
antireformer
antireforming
antireformist
antireligion
antireligionist
antireligiosity
antireligious
antireligiously
Antiremonstrant
antirennet
antirennin
antirent
antirenter
antirentism
antirepublican
Anti-republican
antirepublicanism
antireservationist
antiresonance
antiresonator
antirestoration
antireticular
antirevisionist
antirevolution
antirevolutionary
antirevolutionaries
antirevolutionist
antirheumatic
antiricin
antirickets
antiriot
antiritual
antiritualism
antiritualist
antiritualistic
antirobbery
antirobin
antiroyal
antiroyalism
antiroyalist
antiroll
Anti-roman
antiromance
Anti-romanist
antiromantic
antiromanticism
antiromanticist
Antirrhinum
antirumor
antirun
Anti-ruskinian
anti-Russia
Anti-russian
antirust
antirusts
antis
antisabbatarian
Anti-sabbatarian
Anti-sabian
antisacerdotal
antisacerdotalist
antisag
antisaloon
antisalooner
Antisana
antisavage
Anti-saxonism
antiscabious
antiscale
anti-Scandinavia
antisceptic
antisceptical
antiscepticism
antischolastic
antischolastically
antischolasticism
antischool
antiscia
antiscians
antiscience
antiscientific
antiscientifically
antiscii
antiscion
antiscolic
antiscorbutic
antiscorbutical
antiscriptural
Anti-scriptural
anti-Scripture
antiscripturism
Anti-scripturism
Anti-scripturist
antiscrofulous
antisegregation
antiseismic
antiselene
antisemite
Anti-semite
antisemitic
Anti-semitic
Anti-semitically
antisemitism
Anti-semitism
antisensitivity
antisensitizer
antisensitizing
antisensuality
antisensuous
antisensuously
antisensuousness
antisepalous
antisepsin
antisepsis
antiseptic
antiseptical
antiseptically
antisepticise
antisepticised
antisepticising
antisepticism
antisepticist
antisepticize
antisepticized
antisepticizing
antiseptics
antiseption
antiseptize
antisera
Anti-serb
antiserum
antiserums
antiserumsera
antisex
antisexist
antisexual
Anti-shelleyan
Anti-shemite
Anti-shemitic
Anti-shemitism
antiship
antishipping
antishoplifting
Antisi
antisialagogue
antisialic
antisiccative
antisideric
antisilverite
antisymmetry
antisymmetric
antisymmetrical
antisimoniacal
antisyndicalism
antisyndicalist
antisyndication
antisine
antisynod
antisyphilitic
antisyphillis
antisiphon
antisiphonal
antiskeptic
antiskeptical
antiskepticism
antiskid
antiskidding
Anti-slav
antislavery
antislaveryism
anti-Slavic
antislickens
antislip
Anti-slovene
antismog
antismoking
antismuggling
antismut
antisnapper
antisnob
antisocial
antisocialist
antisocialistic
antisocialistically
antisociality
antisocially
Anti-socinian
anti-Socrates
anti-Socratic
antisolar
antisophism
antisophist
antisophistic
antisophistication
antisophistry
antisoporific
Anti-soviet
antispace
antispadix
anti-Spain
Anti-spanish
antispasis
antispasmodic
antispasmodics
antispast
antispastic
antispectroscopic
antispeculation
antispending
antispermotoxin
antispiritual
antispiritualism
antispiritualist
antispiritualistic
antispiritually
antispirochetic
antisplasher
antisplenetic
antisplitting
antispreader
antispreading
antisquama
antisquatting
antistadholder
antistadholderian
antistalling
antistaphylococcic
antistat
antistate
antistater
antistatic
antistatism
antistatist
antisteapsin
antisterility
antistes
Antisthenes
antistimulant
antistimulation
antistock
antistreptococcal
antistreptococcic
antistreptococcin
antistreptococcus
antistrike
antistriker
antistrophal
antistrophe
antistrophic
antistrophically
antistrophize
antistrophon
antistrumatic
antistrumous
antistudent
antisubmarine
antisubstance
antisubversion
antisubversive
antisudoral
antisudorific
antisuffrage
antisuffragist
antisuicide
antisun
antisupernatural
antisupernaturalism
antisupernaturalist
antisupernaturalistic
antisurplician
anti-Sweden
anti-Swedish
antitabetic
antitabloid
antitangent
antitank
antitarnish
antitarnishing
antitartaric
antitax
antitaxation
antitechnology
antitechnological
antiteetotalism
antitegula
antitemperance
antiterrorism
antiterrorist
antitetanic
antitetanolysin
Anti-teuton
Anti-teutonic
antithalian
antitheft
antitheism
antitheist
antitheistic
antitheistical
antitheistically
antithenar
antitheology
antitheologian
antitheological
antitheologizing
antithermic
antithermin
antitheses
antithesis
antithesism
antithesize
antithet
antithetic
antithetical
antithetically
antithetics
antithyroid
antithrombic
antithrombin
antitintinnabularian
antitypal
antitype
antitypes
antityphoid
antitypy
antitypic
antitypical
antitypically
antitypous
antityrosinase
antitobacco
antitobacconal
antitobacconist
antitonic
antitorpedo
antitotalitarian
antitoxic
antitoxin
antitoxine
antitoxins
antitoxin's
antitrade
anti-trade
antitrades
antitradition
antitraditional
antitraditionalist
antitraditionally
antitragal
antitragi
antitragic
antitragicus
antitragus
Anti-tribonian
antitrinitarian
Anti-trinitarian
anti-Trinitarianism
antitrypsin
antitryptic
antitrismus
antitrochanter
antitropal
antitrope
antitropy
antitropic
antitropical
antitropous
antitrust
antitruster
antitubercular
antituberculin
antituberculosis
antituberculotic
antituberculous
antitumor
antitumoral
Anti-turkish
antiturnpikeism
antitussive
antitwilight
antiuating
antiulcer
antiunemployment
antiunion
antiunionist
Anti-unitarian
antiuniversity
antiuratic
antiurban
antiurease
antiusurious
antiutilitarian
antiutilitarianism
antivaccination
antivaccinationist
antivaccinator
antivaccinist
antivandalism
antivariolous
antivenefic
antivenene
antivenereal
antivenin
antivenine
antivenins
Anti-venizelist
antivenom
antivenomous
antivermicular
antivibrating
antivibrator
antivibratory
antivice
antiviolence
antiviral
antivirotic
antivirus
antivitalist
antivitalistic
antivitamin
antivivisection
antivivisectionist
antivivisectionists
antivolition
Anti-volstead
Anti-volsteadian
antiwar
antiwarlike
antiwaste
antiwear
antiwedge
antiweed
Anti-whig
antiwhite
antiwhitism
Anti-wycliffist
Anti-wycliffite
antiwiretapping
antiwit
antiwoman
antiworld
anti-worlds
antixerophthalmic
antizealot
antizymic
antizymotic
Anti-zionism
Anti-zionist
antizoea
Anti-zwinglian
antjar
antler
antlered
antlerite
antlerless
Antlers
Antlia
Antliae
antliate
Antlid
antlike
antling
antlion
antlions
antlophobia
antluetic
Antntonioni
antocular
antodontalgic
antoeci
antoecian
antoecians
Antofagasta
Antoine
Antoinetta
Antoinette
Anton
Antonchico
Antone
Antonella
Antonescu
Antonet
Antonetta
Antoni
Antony
Antonia
Antonie
Antonietta
antonym
antonymy
antonymic
antonymies
antonymous
antonyms
Antonin
Antonina
antoniniani
antoninianus
Antonino
Antoninus
Antonio
Antony-over
Antonito
Antonius
antonomasy
antonomasia
antonomastic
antonomastical
antonomastically
Antonovich
antonovics
Antons
antorbital
antozone
antozonite
ant-pipit
antproof
antra
antral
antralgia
antre
antrectomy
antres
Antrim
antrin
antritis
antrocele
antronasal
antrophore
antrophose
antrorse
antrorsely
antroscope
antroscopy
Antrostomus
antrotympanic
antrotympanitis
antrotome
antrotomy
antroversion
antrovert
antrum
antrums
antrustion
antrustionship
ants
ant's
antship
antshrike
antsy
antsier
antsiest
antsigne
antsy-pantsy
Antsirane
antthrush
ant-thrush
ANTU
Antum
Antung
Antwerp
Antwerpen
antwise
ANU
anubin
anubing
Anubis
anucleate
anucleated
anukabiet
Anukit
anuloma
Anunaki
anunder
Anunnaki
Anura
Anuradhapura
Anurag
anural
anuran
anurans
anureses
anuresis
anuretic
anury
anuria
anurias
anuric
anurous
anus
anuses
anusim
Anuska
anusvara
anutraminosa
anvasser
Anvers
Anvik
anvil
anvil-drilling
anviled
anvil-faced
anvil-facing
anvil-headed
anviling
anvilled
anvilling
anvils
anvil's
anvilsmith
anviltop
anviltops
anxiety
anxieties
anxietude
anxiolytic
anxious
anxiously
anxiousness
Anza
Anzac
Anzanian
Anzanite
Anzengruber
Anzio
Anzovin
ANZUS
AO
AOA
aob
AOCS
Aoede
aogiri
Aoide
Aoife
A-OK
Aoki
AOL
aoli
Aomori
aonach
A-one
Aonian
AOP
AOPA
AOQ
aor
Aorangi
aorist
aoristic
aoristically
aorists
Aornis
Aornum
aorta
aortae
aortal
aortarctia
aortas
aortectasia
aortectasis
aortic
aorticorenal
aortism
aortitis
aortoclasia
aortoclasis
aortography
aortographic
aortographies
aortoiliac
aortolith
aortomalacia
aortomalaxis
aortopathy
aortoptosia
aortoptosis
aortorrhaphy
aortosclerosis
aortostenosis
aortotomy
AOS
aosmic
AOSS
Aosta
Aotea
Aotearoa
Aotes
Aotus
AOU
aouad
aouads
aoudad
aoudads
Aouellimiden
Aoul
AOW
AP
ap-
APA
apabhramsa
apace
Apache
Apaches
Apachette
apachism
apachite
apadana
apaesthesia
apaesthetic
apaesthetize
apaestically
apagoge
apagoges
apagogic
apagogical
apagogically
apagogue
apay
Apayao
apaid
apair
apaise
Apalachee
Apalachicola
Apalachin
apalit
Apama
apanage
apanaged
apanages
apanaging
apandry
Apanteles
Apantesis
apanthropy
apanthropia
apar
apar-
Aparai
aparaphysate
aparavidya
apardon
aparejo
aparejos
Apargia
aparithmesis
Aparri
apart
apartado
Apartheid
apartheids
aparthrosis
apartment
apartmental
apartments
apartment's
apartness
apasote
apass
apast
apastra
apastron
apasttra
apatan
Apatela
apatetic
apathaton
apatheia
apathetic
apathetical
apathetically
apathy
apathia
apathic
apathies
apathism
apathist
apathistical
apathize
apathogenic
Apathus
apatite
apatites
Apatornis
Apatosaurus
Apaturia
APB
APC
APDA
APDU
APE
apeak
apectomy
aped
apedom
apeek
ape-headed
apehood
apeiron
apeirophobia
apel-
Apeldoorn
apelet
apelike
apeling
Apelles
apellous
apeman
ape-man
Apemantus
ape-men
Apemius
Apemosyne
apen-
Apennine
Apennines
apenteric
Apepi
apepsy
apepsia
apepsinia
apeptic
aper
aper-
aperch
apercu
apercus
aperea
apery
aperient
aperients
aperies
aperiodic
aperiodically
aperiodicity
aperispermic
aperistalsis
aperitif
aperitifs
aperitive
apers
apersee
apert
apertion
apertly
apertness
apertometer
apertum
apertural
aperture
apertured
apertures
Aperu
aperulosid
apes
apesthesia
apesthetic
apesthetize
apet-
Apetalae
apetaly
apetalies
apetaloid
apetalose
apetalous
apetalousness
apex
apexed
apexes
apexing
Apfel
Apfelstadt
APG
Apgar
aph
aph-
aphacia
aphacial
aphacic
aphaeresis
aphaeretic
aphagia
aphagias
aphakia
aphakial
aphakic
Aphanapteryx
Aphanes
aphanesite
Aphaniptera
aphanipterous
aphanisia
aphanisis
aphanite
aphanites
aphanitic
aphanitism
Aphanomyces
aphanophyre
aphanozygous
Aphareus
Apharsathacites
aphasia
aphasiac
aphasiacs
aphasias
aphasic
aphasics
aphasiology
Aphelandra
Aphelenchus
aphelia
aphelian
aphelilia
aphelilions
Aphelinus
aphelion
apheliotropic
apheliotropically
apheliotropism
Aphelops
aphemia
aphemic
aphengescope
aphengoscope
aphenoscope
apheresis
apheretic
apheses
aphesis
Aphesius
apheta
aphetic
aphetically
aphetism
aphetize
aphicidal
aphicide
aphid
Aphidas
aphides
aphidian
aphidians
aphidicide
aphidicolous
aphidid
Aphididae
Aphidiinae
aphidious
Aphidius
aphidivorous
aphidlion
aphid-lion
aphidolysin
aphidophagous
aphidozer
aphydrotropic
aphydrotropism
aphids
aphid's
aphilanthropy
aphylly
aphyllies
aphyllose
aphyllous
aphyric
Aphis
aphislion
aphis-lion
aphizog
aphlaston
aphlebia
aphlogistic
aphnology
aphodal
aphodi
aphodian
Aphodius
aphodus
apholate
apholates
aphony
aphonia
aphonias
aphonic
aphonics
aphonous
aphoria
aphorise
aphorised
aphoriser
aphorises
aphorising
aphorism
aphorismatic
aphorismer
aphorismic
aphorismical
aphorismos
aphorisms
aphorism's
aphorist
aphoristic
aphoristical
aphoristically
aphorists
aphorize
aphorized
aphorizer
aphorizes
aphorizing
Aphoruridae
aphotaxis
aphotic
aphototactic
aphototaxis
aphototropic
aphototropism
Aphra
aphrasia
aphrite
aphrizite
aphrodesiac
aphrodisia
aphrodisiac
aphrodisiacal
aphrodisiacs
aphrodisian
aphrodisiomania
aphrodisiomaniac
aphrodisiomaniacal
Aphrodision
Aphrodistic
Aphrodite
Aphroditeum
aphroditic
Aphroditidae
aphroditous
Aphrogeneia
aphrolite
aphronia
aphronitre
aphrosiderite
aphtha
aphthae
Aphthartodocetae
Aphthartodocetic
Aphthartodocetism
aphthic
aphthitalite
aphthoid
aphthong
aphthongal
aphthongia
aphthonite
aphthous
API
Apia
Apiaca
Apiaceae
apiaceous
Apiales
apian
Apianus
apiararies
apiary
apiarian
apiarians
apiaries
apiarist
apiarists
apiator
apicad
apical
apically
apicals
Apicella
apices
apicial
Apician
apicifixed
apicilar
apicillary
apicitis
apickaback
apickback
apickpack
apico-alveolar
apico-dental
apicoectomy
apicolysis
APICS
apicula
apicular
apiculate
apiculated
apiculation
apiculi
apicultural
apiculture
apiculturist
apiculus
Apidae
apiece
apieces
a-pieces
Apiezon
apigenin
apii
apiin
apikores
apikoros
apikorsim
apilary
apili
apimania
apimanias
Apina
Apinae
Apinage
apinch
a-pinch
aping
apinoid
apio
Apioceridae
apiocrinite
apioid
apioidal
apiol
apiole
apiolin
apiology
apiologies
apiologist
apyonin
apionol
Apios
apiose
Apiosoma
apiphobia
apyrase
apyrases
apyrene
apyretic
apyrexy
apyrexia
apyrexial
apyrotype
apyrous
Apis
apish
apishamore
apishly
apishness
apism
Apison
apitong
apitpat
Apium
apivorous
APJ
apjohnite
Apl
aplace
aplacental
Aplacentalia
Aplacentaria
Aplacophora
aplacophoran
aplacophorous
aplanat
aplanatic
aplanatically
aplanatism
Aplanobacter
aplanogamete
aplanospore
aplasia
aplasias
aplastic
Aplectrum
aplenty
a-plenty
Aplington
Aplysia
aplite
aplites
aplitic
aplobasalt
aplodiorite
Aplodontia
Aplodontiidae
aplomb
aplombs
aplome
Aplopappus
aploperistomatous
aplostemonous
aplotaxene
aplotomy
Apluda
aplustra
aplustre
aplustria
APM
apnea
apneal
apneas
apneic
apneumatic
apneumatosis
Apneumona
apneumonous
apneusis
apneustic
apnoea
apnoeal
apnoeas
apnoeic
APO
apo-
apoaconitine
apoapsides
apoapsis
apoatropine
apobiotic
apoblast
Apoc
Apoc.
apocaffeine
Apocalypse
apocalypses
apocalypst
apocalypt
apocalyptic
apocalyptical
apocalyptically
apocalypticism
apocalyptism
apocalyptist
apocamphoric
apocarp
apocarpy
apocarpies
apocarpous
apocarps
apocatastasis
apocatastatic
apocatharsis
apocathartic
apocenter
apocentre
apocentric
apocentricity
apocha
apochae
apocholic
apochromat
apochromatic
apochromatism
Apocynaceae
apocynaceous
apocinchonine
apocyneous
apocynthion
apocynthions
Apocynum
apocyte
apocodeine
apocopate
apocopated
apocopating
apocopation
apocope
apocopes
apocopic
Apocr
apocrenic
apocrine
apocryph
Apocrypha
apocryphal
apocryphalist
apocryphally
apocryphalness
apocryphate
apocryphon
apocrisiary
Apocrita
apocrustic
apod
Apoda
apodal
apodan
apodedeipna
apodeictic
apodeictical
apodeictically
apodeipna
apodeipnon
apodeixis
apodema
apodemal
apodemas
apodemata
apodematal
apodeme
Apodes
Apodia
apodiabolosis
apodictic
apodictical
apodictically
apodictive
Apodidae
apodioxis
Apodis
apodyteria
apodyterium
apodixis
apodoses
apodosis
apodous
apods
apoembryony
apoenzyme
apofenchene
apoferritin
apogaeic
apogaic
apogalacteum
apogamy
apogamic
apogamically
apogamies
apogamous
apogamously
apogeal
apogean
apogee
apogees
apogeic
apogeny
apogenous
apogeotropic
apogeotropically
apogeotropism
Apogon
apogonid
Apogonidae
apograph
apographal
apographic
apographical
apoharmine
apohyal
Apoidea
apoikia
apoious
apoise
apojove
apokatastasis
apokatastatic
apokrea
apokreos
apolar
apolarity
apolaustic
A-pole
apolegamic
Apolysin
apolysis
Apolista
Apolistan
apolitical
apolitically
apolytikion
Apollinaire
Apollinarian
Apollinarianism
Apollinaris
Apolline
apollinian
Apollyon
Apollo
Apollon
Apollonia
Apollonian
Apollonic
apollonicon
Apollonistic
Apollonius
Apollos
Apolloship
Apollus
apolog
apologal
apologer
apologete
apologetic
apologetical
apologetically
apologetics
apology
apologia
apologiae
apologias
apological
apologies
apology's
apologise
apologised
apologiser
apologising
apologist
apologists
apologist's
apologize
apologized
apologizer
apologizers
apologizes
apologizing
apologs
apologue
apologues
apolousis
apolune
apolunes
apolusis
apomecometer
apomecometry
apometaboly
apometabolic
apometabolism
apometabolous
apomict
apomictic
apomictical
apomictically
apomicts
Apomyius
apomixes
apomixis
apomorphia
apomorphin
apomorphine
aponeurology
aponeurorrhaphy
aponeuroses
aponeurosis
aponeurositis
aponeurotic
aponeurotome
aponeurotomy
aponia
aponic
Aponogeton
Aponogetonaceae
aponogetonaceous
apoop
a-poop
apopemptic
apopenptic
apopetalous
apophantic
apophasis
apophatic
apophyeeal
apophyge
apophyges
apophylactic
apophylaxis
apophyllite
apophyllous
Apophis
apophysary
apophysate
apophyseal
apophyses
apophysial
apophysis
apophysitis
apophlegm
apophlegmatic
apophlegmatism
apophony
apophonia
apophonic
apophonies
apophorometer
apophthegm
apophthegmatic
apophthegmatical
apophthegmatist
apopyle
Apopka
apoplasmodial
apoplastogamous
apoplectic
apoplectical
apoplectically
apoplectiform
apoplectoid
apoplex
apoplexy
apoplexies
apoplexious
apoquinamine
apoquinine
aporetic
aporetical
aporhyolite
aporia
aporiae
aporias
Aporobranchia
aporobranchian
Aporobranchiata
Aporocactus
Aporosa
aporose
aporphin
aporphine
Aporrhaidae
Aporrhais
aporrhaoid
aporrhea
aporrhegma
aporrhiegma
aporrhoea
aport
aportlast
aportoise
aposafranine
aposaturn
aposaturnium
aposelene
aposematic
aposematically
aposepalous
aposia
aposiopeses
aposiopesis
aposiopestic
aposiopetic
apositia
apositic
aposoro
apospory
aposporic
apospories
aposporogony
aposporous
apostacy
apostacies
apostacize
apostasy
apostasies
apostasis
apostate
apostates
apostatic
apostatical
apostatically
apostatise
apostatised
apostatising
apostatism
apostatize
apostatized
apostatizes
apostatizing
apostaxis
apostem
apostemate
apostematic
apostemation
apostematous
aposteme
aposteriori
aposthia
aposthume
apostil
apostille
apostils
apostle
apostlehood
Apostles
apostle's
apostleship
apostleships
apostoile
apostolate
apostoless
apostoli
Apostolian
Apostolic
apostolical
apostolically
apostolicalness
Apostolici
apostolicism
apostolicity
apostolize
Apostolos
apostrophal
apostrophation
apostrophe
apostrophes
apostrophi
Apostrophia
apostrophic
apostrophied
apostrophise
apostrophised
apostrophising
apostrophize
apostrophized
apostrophizes
apostrophizing
apostrophus
apostume
Apotactic
Apotactici
apotactite
apotelesm
apotelesmatic
apotelesmatical
apothec
apothecal
apothecarcaries
apothecary
apothecaries
apothecaryship
apothece
apotheces
apothecia
apothecial
apothecium
apothegm
apothegmatic
apothegmatical
apothegmatically
apothegmatist
apothegmatize
apothegms
apothem
apothems
apotheose
apotheoses
apotheosis
apotheosise
apotheosised
apotheosising
apotheosize
apotheosized
apotheosizing
apothesine
apothesis
apothgm
apotihecal
apotype
apotypic
apotome
apotracheal
apotropaic
apotropaically
apotropaion
apotropaism
apotropous
apoturmeric
apout
apoxesis
Apoxyomenos
apozem
apozema
apozemical
apozymase
APP
app.
appay
appair
appal
Appalachia
Appalachian
Appalachians
appale
appall
appalled
appalling
appallingly
appallingness
appallment
appalls
appalment
Appaloosa
appaloosas
appals
appalto
appanage
appanaged
appanages
appanaging
appanagist
appar
apparail
apparance
apparat
apparatchik
apparatchiki
apparatchiks
apparation
apparats
apparatus
apparatuses
apparel
appareled
appareling
apparelled
apparelling
apparelment
apparels
apparence
apparency
apparencies
apparens
apparent
apparentation
apparentement
apparentements
apparently
apparentness
apparition
apparitional
apparitions
apparition's
apparitor
appartement
appassionata
appassionatamente
appassionate
appassionato
appast
appaume
appaumee
APPC
appd
appeach
appeacher
appeachment
appeal
appealability
appealable
appealed
appealer
appealers
appealing
appealingly
appealingness
appeals
appear
appearance
appearanced
appearances
appeared
appearer
appearers
appearing
appears
appeasable
appeasableness
appeasably
appease
appeased
appeasement
appeasements
appeaser
appeasers
appeases
appeasing
appeasingly
appeasive
Appel
appellability
appellable
appellancy
appellant
appellants
appellant's
appellate
appellation
appellational
appellations
appellative
appellatived
appellatively
appellativeness
appellatory
appellee
appellees
appellor
appellors
appels
appenage
append
appendage
appendaged
appendages
appendage's
appendalgia
appendance
appendancy
appendant
appendectomy
appendectomies
appended
appendence
appendency
appendent
appender
appenders
appendical
appendicalgia
appendicate
appendice
appendiceal
appendicectasis
appendicectomy
appendicectomies
appendices
appendicial
appendicious
appendicitis
appendicle
appendicocaecostomy
appendico-enterostomy
appendicostomy
appendicular
Appendicularia
appendicularian
Appendiculariidae
Appendiculata
appendiculate
appendiculated
appending
appenditious
appendix
appendixed
appendixes
appendixing
appendix's
appendorontgenography
appendotome
appends
appennage
appense
appentice
Appenzell
apperceive
apperceived
apperceiving
apperception
apperceptionism
apperceptionist
apperceptionistic
apperceptive
apperceptively
appercipient
appere
apperil
appersonation
appersonification
appert
appertain
appertained
appertaining
appertainment
appertains
appertinent
appertise
appestat
appestats
appet
appete
appetence
appetency
appetencies
appetent
appetently
appetibility
appetible
appetibleness
appetiser
appetising
appetisse
appetit
appetite
appetites
appetite's
appetition
appetitional
appetitious
appetitive
appetitiveness
appetitost
appetize
appetized
appetizement
appetizer
appetizers
appetizing
appetizingly
Appia
Appian
appinite
Appius
appl
applanate
applanation
applaud
applaudable
applaudably
applauded
applauder
applauders
applauding
applaudingly
applauds
applause
applauses
applausive
applausively
Apple
appleberry
Appleby
appleblossom
applecart
apple-cheeked
appled
Appledorf
appledrane
appledrone
apple-eating
apple-faced
apple-fallow
Applegate
applegrower
applejack
applejacks
applejohn
apple-john
applemonger
applenut
apple-pie
apple-polish
apple-polisher
apple-polishing
appleringy
appleringie
appleroot
apples
apple's
applesauce
apple-scented
Appleseed
apple-shaped
applesnits
apple-stealing
Appleton
apple-twig
applewife
applewoman
applewood
apply
appliable
appliableness
appliably
appliance
appliances
appliance's
appliant
applicability
applicabilities
applicable
applicableness
applicably
applicancy
applicancies
applicant
applicants
applicant's
applicate
application
applications
application's
applicative
applicatively
applicator
applicatory
applicatorily
applicators
applicator's
applied
appliedly
applier
appliers
applies
applying
applyingly
applyment
Appling
applique
appliqued
appliqueing
appliques
applosion
applosive
applot
applotment
appmt
appoggiatura
appoggiaturas
appoggiature
appoint
appointable
appointe
appointed
appointee
appointees
appointee's
appointer
appointers
appointing
appointive
appointively
appointment
appointments
appointment's
appointor
appoints
Appolonia
Appomatox
Appomattoc
Appomattox
apport
apportion
apportionable
apportionate
apportioned
apportioner
apportioning
apportionment
apportionments
apportions
apposability
apposable
appose
apposed
apposer
apposers
apposes
apposing
apposiopestic
apposite
appositely
appositeness
apposition
appositional
appositionally
appositions
appositive
appositively
apppetible
appraisable
appraisal
appraisals
appraisal's
appraise
appraised
appraisement
appraiser
appraisers
appraises
appraising
appraisingly
appraisive
apprecate
appreciable
appreciably
appreciant
appreciate
appreciated
appreciates
appreciating
appreciatingly
appreciation
appreciational
appreciations
appreciativ
appreciative
appreciatively
appreciativeness
appreciator
appreciatory
appreciatorily
appreciators
appredicate
apprehend
apprehendable
apprehended
apprehender
apprehending
apprehendingly
apprehends
apprehensibility
apprehensible
apprehensibly
apprehension
apprehensions
apprehension's
apprehensive
apprehensively
apprehensiveness
apprehensivenesses
apprend
apprense
apprentice
apprenticed
apprenticehood
apprenticement
apprentices
apprenticeship
apprenticeships
apprenticing
appress
appressed
appressor
appressoria
appressorial
appressorium
apprest
appreteur
appreve
apprise
apprised
appriser
apprisers
apprises
apprising
apprizal
apprize
apprized
apprizement
apprizer
apprizers
apprizes
apprizing
appro
approach
approachability
approachabl
approachable
approachableness
approached
approacher
approachers
approaches
approaching
approachless
approachment
approbate
approbated
approbating
approbation
approbations
approbative
approbativeness
approbator
approbatory
apprompt
approof
appropinquate
appropinquation
appropinquity
appropre
appropriable
appropriament
appropriate
appropriated
appropriately
appropriateness
appropriates
appropriating
appropriation
Appropriations
appropriative
appropriativeness
appropriator
appropriators
appropriator's
approvability
approvable
approvableness
approvably
approval
approvals
approval's
approvance
approve
approved
approvedly
approvedness
approvement
approver
approvers
approves
approving
approvingly
approx
approx.
approximable
approximal
approximant
approximants
approximate
approximated
approximately
approximates
approximating
approximation
approximations
approximative
approximatively
approximativeness
approximator
Apps
appt
apptd
appui
appulse
appulses
appulsion
appulsive
appulsively
appunctuation
appurtenance
appurtenances
appurtenant
APR
Apr.
APRA
apractic
apraxia
apraxias
apraxic
apreynte
aprendiz
apres
Apresoline
apricate
aprication
aprickle
apricot
apricot-kernal
apricots
apricot's
April
Aprile
Aprilesque
Aprilette
April-gowk
Apriline
Aprilis
apriori
apriorism
apriorist
aprioristic
aprioristically
apriority
apritif
Aprocta
aproctia
aproctous
apron
aproned
aproneer
apronful
aproning
apronless
apronlike
aprons
apron's
apron-squire
apronstring
apron-string
apropos
aprosexia
aprosopia
aprosopous
aproterodont
aprowl
APS
APSA
Apsaras
Apsarases
APSE
apselaphesia
apselaphesis
apses
apsychia
apsychical
apsid
apsidal
apsidally
apsides
apsidiole
apsinthion
Apsyrtus
apsis
Apsu
APT
apt.
Aptal
aptate
Aptenodytes
apter
Aptera
apteral
apteran
apteria
apterial
Apteryges
apterygial
Apterygidae
Apterygiformes
Apterygogenea
Apterygota
apterygote
apterygotous
apteryla
apterium
Apteryx
apteryxes
apteroid
apterous
aptest
Apthorp
aptyalia
aptyalism
Aptian
Aptiana
aptychus
aptitude
aptitudes
aptitudinal
aptitudinally
aptly
aptness
aptnesses
Aptos
aptote
aptotic
apts
APU
Apul
Apuleius
Apulia
Apulian
apulmonic
apulse
Apure
Apurimac
apurpose
Apus
apx
AQ
Aqaba
AQL
aqua
aquabelle
aquabib
aquacade
aquacades
aquacultural
aquaculture
aquadag
aquaduct
aquaducts
aquae
aquaemanale
aquaemanalia
aquafer
aquafortis
aquafortist
aquage
aquagreen
aquake
aqualung
Aqua-Lung
aqualunger
aquamanale
aquamanalia
aquamanile
aquamaniles
aquamanilia
aquamarine
aquamarines
aquameter
aquanaut
aquanauts
aquaphobia
aquaplane
aquaplaned
aquaplaner
aquaplanes
aquaplaning
aquapuncture
aquaregia
aquarelle
aquarelles
aquarellist
aquaria
aquarial
Aquarian
aquarians
Aquarid
Aquarii
aquariia
aquariist
aquariiums
aquarist
aquarists
aquarium
aquariums
Aquarius
aquarter
a-quarter
aquas
Aquasco
aquascope
aquascutum
Aquashicola
aquashow
aquate
aquatic
aquatical
aquatically
aquatics
aquatile
aquatint
aquatinta
aquatinted
aquatinter
aquatinting
aquatintist
aquatints
aquation
aquativeness
aquatone
aquatones
aquavalent
aquavit
aqua-vitae
aquavits
Aquebogue
aqueduct
aqueducts
aqueduct's
aqueity
aquench
aqueo-
aqueoglacial
aqueoigneous
aqueomercurial
aqueous
aqueously
aqueousness
aquerne
Aqueus
aquiclude
aquicolous
aquicultural
aquiculture
aquiculturist
aquifer
aquiferous
aquifers
Aquifoliaceae
aquifoliaceous
aquiform
aquifuge
Aquila
Aquilae
Aquilaria
aquilawood
aquilege
Aquilegia
Aquileia
aquilia
Aquilian
Aquilid
aquiline
aquiline-nosed
aquilinity
aquilino
Aquilla
Aquilo
aquilon
Aquinas
aquincubital
aquincubitalism
Aquinist
aquintocubital
aquintocubitalism
aquiparous
Aquitaine
Aquitania
Aquitanian
aquiver
a-quiver
aquo
aquocapsulitis
aquocarbonic
aquocellolitis
aquo-ion
Aquone
aquopentamminecobaltic
aquose
aquosity
aquotization
aquotize
ar
ar-
Ar.
ARA
Arab
Arab.
araba
araban
arabana
Arabeila
Arabel
Arabela
Arabele
Arabella
Arabelle
arabesk
arabesks
Arabesque
arabesquely
arabesquerie
arabesques
Arabi
Araby
Arabia
Arabian
Arabianize
arabians
Arabic
arabica
Arabicism
Arabicize
Arabidopsis
arabiyeh
arability
arabin
arabine
arabinic
arabinose
arabinosic
arabinoside
Arabis
Arabism
Arabist
arabit
arabite
arabitol
Arabize
arabized
arabizes
arabizing
arable
arables
Arabo-byzantine
Arabophil
arabs
arab's
araca
Aracaj
Aracaju
Aracana
aracanga
aracari
Aracatuba
arace
Araceae
araceous
arach
arache
arachic
arachide
arachidic
arachidonic
arachin
Arachis
arachnactis
Arachne
arachnean
arachnephobia
arachnid
Arachnida
arachnidan
arachnidial
arachnidism
arachnidium
arachnids
arachnid's
arachnism
Arachnites
arachnitis
arachnoid
arachnoidal
Arachnoidea
arachnoidean
arachnoiditis
arachnology
arachnological
arachnologist
Arachnomorphae
arachnophagous
arachnopia
Arad
aradid
Aradidae
arado
Arae
araeometer
araeosystyle
araeostyle
araeotic
Arafat
Arafura
Aragallus
Aragats
arage
Arago
Aragon
Aragonese
Aragonian
aragonite
aragonitic
aragonspath
Araguaia
Araguaya
araguane
Araguari
araguato
araignee
arain
arayne
Arains
araire
araise
Arak
Arakan
Arakanese
Arakawa
arakawaite
arake
a-rake
Araks
Aralac
Araldo
Arales
Aralia
Araliaceae
araliaceous
araliad
Araliaephyllum
aralie
Araliophyllum
aralkyl
aralkylated
Arallu
Aralu
Aram
Aramaean
Aramaic
Aramaicize
aramayoite
Aramaism
Aramanta
Aramburu
Aramean
Aramen
Aramenta
aramid
Aramidae
aramids
aramina
Araminta
ARAMIS
Aramitess
Aramu
Aramus
Aran
Arand
Aranda
Arandas
Aranea
Araneae
araneid
Araneida
araneidal
araneidan
araneids
araneiform
Araneiformes
Araneiformia
aranein
Araneina
Araneoidea
araneology
araneologist
araneose
araneous
aranga
arango
arangoes
Aranha
Arany
Aranyaka
Aranyaprathet
arank
aranzada
arapahite
Arapaho
Arapahoe
Arapahoes
Arapahos
arapaima
arapaimas
Arapesh
Arapeshes
araphorostic
araphostic
araponga
arapunga
Araquaju
arar
Arara
araracanga
ararao
Ararat
ararauna
arariba
araroba
ararobas
araru
Aras
arase
Arathorn
arati
aratinga
aration
aratory
Aratus
Araua
Arauan
Araucan
Araucania
Araucanian
Araucano
Araucaria
Araucariaceae
araucarian
Araucarioxylon
Araujia
Arauna
Arawa
Arawak
Arawakan
Arawakian
Arawaks
Arawn
Araxa
Araxes
arb
arba
Arbacia
arbacin
arbalest
arbalester
arbalestre
arbalestrier
arbalests
arbalist
arbalister
arbalists
arbalo
arbalos
Arbe
Arbela
Arbela-Gaugamela
arbelest
Arber
Arbil
arbinose
Arbyrd
arbiter
arbiters
arbiter's
arbith
arbitrable
arbitrage
arbitrager
arbitragers
arbitrages
arbitrageur
arbitragist
arbitral
arbitrament
arbitraments
arbitrary
arbitraries
arbitrarily
arbitrariness
arbitrarinesses
arbitrate
arbitrated
arbitrates
arbitrating
arbitration
arbitrational
arbitrationist
arbitrations
arbitrative
arbitrator
arbitrators
arbitrator's
arbitratorship
arbitratrix
arbitre
arbitrement
arbitrer
arbitress
arbitry
Arblay
arblast
Arboles
arboloco
Arbon
arbor
arboraceous
arboral
arborary
arborator
arborea
arboreal
arboreally
arborean
arbored
arboreous
arborer
arbores
arborescence
arborescent
arborescently
arboresque
arboret
arboreta
arboretum
arboretums
arbory
arborical
arboricole
arboricoline
arboricolous
arboricultural
arboriculture
arboriculturist
arboriform
arborise
arborist
arborists
arborization
arborize
arborized
arborizes
arborizing
arboroid
arborolater
arborolatry
arborous
arbors
arbor's
arborvitae
arborvitaes
arborway
arbota
arbour
arboured
arbours
Arbovale
arbovirus
Arbroath
arbs
arbtrn
Arbuckle
arbuscle
arbuscles
arbuscula
arbuscular
arbuscule
arbust
arbusta
arbusterin
arbusterol
arbustum
arbutase
arbute
arbutean
arbutes
Arbuthnot
arbutin
arbutinase
arbutus
arbutuses
ARC
arca
arcabucero
Arcacea
arcade
arcaded
arcades
arcade's
Arcady
Arcadia
Arcadian
Arcadianism
Arcadianly
arcadians
arcadias
Arcadic
arcading
arcadings
arcae
arcana
arcanal
arcane
Arcangelo
arcanist
arcanite
Arcanum
arcanums
Arcaro
Arcas
Arcata
arcate
arcato
arcature
arcatures
arc-back
arcboutant
arc-boutant
arccos
arccosine
Arce
arced
Arcella
arces
Arcesilaus
Arcesius
Arceuthobium
arcform
arch
arch-
Arch.
archabomination
archae
archae-
Archaean
archaecraniate
archaeo-
Archaeoceti
Archaeocyathid
Archaeocyathidae
Archaeocyathus
archaeocyte
archaeogeology
archaeography
archaeographic
archaeographical
archaeohippus
archaeol
archaeol.
archaeolater
archaeolatry
archaeolith
archaeolithic
archaeologer
archaeology
archaeologian
archaeologic
archaeological
archaeologically
archaeologies
archaeologist
archaeologists
archaeologist's
archaeomagnetism
Archaeopithecus
Archaeopterygiformes
Archaeopteris
Archaeopteryx
Archaeornis
Archaeornithes
archaeostoma
Archaeostomata
archaeostomatous
archaeotherium
Archaeozoic
archaeus
archagitator
archai
Archaic
archaical
archaically
archaicism
archaicness
Archaimbaud
archaise
archaised
archaiser
archaises
archaising
archaism
archaisms
archaist
archaistic
archaists
archaize
archaized
archaizer
archaizes
archaizing
Archambault
Ar-chang
Archangel
archangelic
Archangelica
archangelical
archangels
archangel's
archangelship
archantagonist
archanthropine
archantiquary
archapostate
archapostle
archarchitect
archarios
archartist
Archbald
archbanc
archbancs
archband
archbeacon
archbeadle
archbishop
archbishopess
archbishopry
archbishopric
archbishoprics
archbishops
Archbold
archbotcher
archboutefeu
Archbp
arch-brahman
archbuffoon
archbuilder
arch-butler
arch-buttress
Archcape
archchampion
arch-chanter
archchaplain
archcharlatan
archcheater
archchemic
archchief
arch-christendom
arch-christianity
archchronicler
archcity
archconfraternity
archconfraternities
archconsoler
archconspirator
archcorrupter
archcorsair
archcount
archcozener
archcriminal
archcritic
archcrown
archcupbearer
Archd
archdapifer
archdapifership
archdeacon
archdeaconate
archdeaconess
archdeaconry
archdeaconries
archdeacons
archdeaconship
archdean
archdeanery
archdeceiver
archdefender
archdemon
archdepredator
archdespot
archdetective
archdevil
archdiocesan
archdiocese
archdioceses
archdiplomatist
archdissembler
archdisturber
archdivine
archdogmatist
archdolt
archdruid
archducal
archduchess
archduchesses
archduchy
archduchies
archduke
archdukedom
archdukes
archduxe
arche
archeal
Archean
archearl
archebanc
archebancs
archebiosis
archecclesiastic
archecentric
arched
archegay
Archegetes
archegone
archegony
archegonia
archegonial
Archegoniata
Archegoniatae
archegoniate
archegoniophore
archegonium
Archegosaurus
archeion
Archelaus
Archelenis
Archelochus
archelogy
Archelon
archemastry
Archemorus
archemperor
Archencephala
archencephalic
archenemy
arch-enemy
archenemies
archengineer
archenia
archenteric
archenteron
archeocyte
archeol
archeolithic
archeology
archeologian
archeologic
archeological
archeologically
archeologies
archeologist
archeopteryx
archeostome
Archeozoic
Archeptolemus
Archer
archeress
archerfish
archerfishes
archery
archeries
archers
archership
Arches
arches-court
archespore
archespores
archesporia
archesporial
archesporium
archespsporia
archest
archetypal
archetypally
archetype
archetypes
archetypic
archetypical
archetypically
archetypist
archetto
archettos
archeunuch
archeus
archexorcist
archfelon
Archfiend
arch-fiend
archfiends
archfire
archflamen
arch-flamen
archflatterer
archfoe
arch-foe
archfool
archform
archfounder
archfriend
archgenethliac
archgod
archgomeral
archgovernor
archgunner
archhead
archheart
archheresy
archheretic
arch-heretic
archhypocrisy
archhypocrite
archhost
archhouse
archhumbug
archy
archi-
Archiannelida
Archias
archiater
Archibald
Archibaldo
archibenthal
archibenthic
archibenthos
archiblast
archiblastic
archiblastoma
archiblastula
Archibold
Archibuteo
archical
archicantor
archicarp
archicerebra
archicerebrum
Archichlamydeae
archichlamydeous
archicyte
archicytula
archicleistogamy
archicleistogamous
archicoele
archicontinent
Archidamus
Archidiaceae
archidiaconal
archidiaconate
archididascalian
archididascalos
Archidiskodon
Archidium
archidome
archidoxis
Archie
archiepiscopacy
archiepiscopal
archiepiscopality
archiepiscopally
archiepiscopate
archiereus
archigaster
archigastrula
archigenesis
archigony
archigonic
archigonocyte
archiheretical
archikaryon
archil
archilithic
archilla
Archilochian
Archilochus
archilowe
archils
archilute
archimage
Archimago
archimagus
archimandrite
archimandrites
Archimedean
Archimedes
Archimycetes
archimime
archimorphic
archimorula
archimperial
archimperialism
archimperialist
archimperialistic
archimpressionist
archin
archine
archines
archineuron
archinfamy
archinformer
arching
archings
archipallial
archipallium
archipelagian
archipelagic
archipelago
archipelagoes
archipelagos
Archipenko
archiphoneme
archipin
archiplasm
archiplasmic
Archiplata
archiprelatical
archipresbyter
archipterygial
archipterygium
archisymbolical
archisynagogue
archisperm
Archispermae
archisphere
archispore
archistome
archisupreme
archit
archit.
Archytas
architect
architective
architectonic
Architectonica
architectonically
architectonics
architectress
architects
architect's
architectural
architecturalist
architecturally
architecture
architectures
architecture's
architecturesque
architecure
Architeuthis
architypographer
architis
architraval
architrave
architraved
architraves
architricline
archival
archivault
archive
archived
archiver
archivers
archives
archiving
archivist
archivists
archivolt
archizoic
archjockey
archking
archknave
Archle
archleader
archlecher
archlet
archleveler
archlexicographer
archly
archliar
archlute
archmachine
archmagician
archmagirist
archmarshal
archmediocrity
archmessenger
archmilitarist
archmime
archminister
archmystagogue
archmock
archmocker
archmockery
archmonarch
archmonarchy
archmonarchist
archmugwump
archmurderer
archness
archnesses
archocele
archocystosyrinx
archology
archon
archons
archonship
archonships
archont
archontate
Archontia
archontic
archoplasm
archoplasma
archoplasmic
archoptoma
archoptosis
archorrhagia
archorrhea
archosyrinx
archostegnosis
archostenosis
archoverseer
archpall
archpapist
archpastor
archpatriarch
archpatron
archphylarch
archphilosopher
archpiece
archpilferer
archpillar
archpirate
archplagiary
archplagiarist
archplayer
archplotter
archplunderer
archplutocrat
archpoet
arch-poet
archpolitician
archpontiff
archpractice
archprelate
arch-prelate
archprelatic
archprelatical
archpresbyter
arch-presbyter
archpresbyterate
archpresbytery
archpretender
archpriest
archpriesthood
archpriestship
archprimate
archprince
archprophet
arch-protestant
archprotopope
archprototype
archpublican
archpuritan
archradical
archrascal
archreactionary
archrebel
archregent
archrepresentative
archrobber
archrogue
archruler
archsacrificator
archsacrificer
archsaint
archsatrap
archscoundrel
arch-sea
archseducer
archsee
archsewer
archshepherd
archsin
archsynagogue
archsnob
archspy
archspirit
archsteward
archswindler
archt
archt.
archtempter
archthief
archtyrant
archtraitor
arch-traitor
archtreasurer
archtreasurership
archturncoat
archurger
archvagabond
archvampire
archvestryman
archvillain
arch-villain
archvillainy
archvisitor
archwag
archway
archways
archwench
arch-whig
archwife
archwise
archworker
archworkmaster
Arcidae
Arcifera
arciferous
arcifinious
arciform
Arcimboldi
arcing
Arciniegas
Arcite
arcked
arcking
arclength
arclike
ARCM
ARCNET
ARCO
arcocentrous
arcocentrum
arcograph
Arcola
Arcos
arcose
arcosolia
arcosoliulia
arcosolium
arc-over
ARCS
arcs-boutants
arc-shaped
arcsin
arcsine
arcsines
Arctalia
Arctalian
Arctamerican
arctan
arctangent
arctation
Arctia
arctian
Arctic
arctically
arctician
arcticize
arcticized
arcticizing
arctico-altaic
arcticology
arcticologist
arctics
arcticward
arcticwards
arctiid
Arctiidae
Arctisca
arctitude
Arctium
Arctocephalus
Arctogaea
Arctogaeal
Arctogaean
Arctogaeic
Arctogea
Arctogean
Arctogeic
arctoid
Arctoidea
arctoidean
Arctomys
Arctos
Arctosis
Arctostaphylos
Arcturia
Arcturian
Arcturus
arcual
arcuale
arcualia
arcuate
arcuated
arcuately
arcuation
arcubalist
arcubalister
arcubos
arcula
arculite
arcus
arcuses
ard
Arda
Ardara
ardass
ardassine
Ardath
Arde
Ardea
Ardeae
ardeb
ardebs
Ardeche
Ardeen
Ardeha
Ardehs
ardeid
Ardeidae
Ardel
Ardelia
ardelio
Ardelis
Ardell
Ardella
ardellae
Ardelle
Arden
ardency
ardencies
Ardene
Ardenia
Ardennes
ardennite
ardent
ardently
ardentness
Ardenvoir
arder
Ardeth
Ardhamagadhi
Ardhanari
Ardy
Ardyce
Ardie
Ardi-ea
ardilla
Ardin
Ardine
Ardis
Ardys
ardish
Ardisia
Ardisiaceae
Ardisj
Ardith
Ardyth
arditi
ardito
Ardme
Ardmore
Ardmored
Ardoch
ardoise
Ardolino
ardor
ardors
ardour
ardours
Ardra
Ardrey
ardri
ardrigh
Ardsley
ardu
arduinite
arduous
arduously
arduousness
arduousnesses
ardure
ardurous
Ardussi
ARE
area
areach
aread
aready
areae
areal
areality
areally
Arean
arear
areas
area's
areason
areasoner
areaway
areaways
areawide
Areca
Arecaceae
arecaceous
arecaidin
arecaidine
arecain
arecaine
Arecales
arecas
areche
Arecibo
arecolidin
arecolidine
arecolin
arecoline
Arecuna
ared
Aredale
areek
areel
arefact
arefaction
arefy
areg
aregenerative
aregeneratory
areic
Areithous
areito
Areius
Arel
Arela
Arelia
Arella
Arelus
aren
ARENA
arenaceo-
arenaceous
arenae
Arenaria
arenariae
arenarious
arenas
arena's
arenation
arend
arendalite
arendator
Arends
Arendt
Arendtsville
Arene
areng
Arenga
Arenicola
arenicole
arenicolite
arenicolor
arenicolous
Arenig
arenilitic
arenite
arenites
arenoid
arenose
arenosity
arenoso-
arenous
Arensky
arent
aren't
arenulous
Arenzville
areo-
areocentric
areographer
areography
areographic
areographical
areographically
areola
areolae
areolar
areolas
areolate
areolated
areolation
areole
areoles
areolet
areology
areologic
areological
areologically
areologies
areologist
areometer
areometry
areometric
areometrical
areopagy
Areopagist
Areopagite
Areopagitic
Areopagitica
Areopagus
areosystyle
areostyle
areotectonics
Arequipa
arere
arerola
areroscope
Ares
Areskutan
arest
Aret
Areta
aretaics
aretalogy
Arete
aretes
Aretha
Arethusa
arethusas
Arethuse
Aretina
Aretinian
Aretino
Aretta
Arette
Aretus
Areus
arew
Arezzini
Arezzo
ARF
arfillite
arfs
arfvedsonite
Arg
Arg.
Argades
argaile
argal
argala
argalas
argali
argalis
Argall
argals
argan
argand
argans
Argante
Argas
argasid
Argasidae
Argean
argeers
Argeiphontes
argel
Argelander
argema
Argemone
argemony
argenol
Argent
Argenta
argental
argentamid
argentamide
argentamin
argentamine
argentan
argentarii
argentarius
argentate
argentation
argenteous
argenter
Argenteuil
argenteum
Argentia
argentic
argenticyanide
argentide
argentiferous
argentin
Argentina
Argentine
Argentinean
argentineans
argentines
Argentinian
Argentinidae
argentinitrate
Argentinize
Argentino
argention
argentite
argento-
argentojarosite
argentol
argentometer
argentometry
argentometric
argentometrically
argenton
argentoproteinum
argentose
argentous
argentry
argents
argentum
argentums
argent-vive
Arges
Argestes
argh
arghan
arghel
arghool
arghoul
Argia
argy-bargy
argy-bargied
argy-bargies
argy-bargying
Argid
argify
argil
Argile
Argyle
argyles
Argyll
argillaceo-
argillaceous
argillic
argilliferous
Argillite
argillitic
argillo-
argilloarenaceous
argillocalcareous
argillocalcite
argilloferruginous
argilloid
argillomagnesian
argillous
argylls
Argyllshire
argils
argin
arginase
arginases
argine
arginine
argininephosphoric
arginines
Argynnis
Argiope
Argiopidae
Argiopoidea
Argiphontes
argyr-
Argyra
argyranthemous
argyranthous
Argyraspides
Argyres
argyria
argyric
argyrite
argyrythrose
argyrocephalous
argyrodite
Argyrol
Argyroneta
Argyropelecus
argyrose
argyrosis
Argyrosomus
Argyrotoxus
Argive
argle
argle-bargie
arglebargle
argle-bargle
arglebargled
arglebargling
argled
argles
argling
Argo
Argoan
argol
argolet
argoletier
Argolian
Argolic
Argolid
Argolis
argols
argon
Argonaut
Argonauta
Argonautic
argonautid
argonauts
Argonia
Argonne
argonon
argons
Argos
argosy
argosies
argosine
Argostolion
argot
argotic
argots
Argovian
Argovie
arguable
arguably
argue
argue-bargue
argued
Arguedas
arguendo
arguer
arguers
argues
argufy
argufied
argufier
argufiers
argufies
argufying
arguing
arguitively
Argulus
argument
argumenta
argumental
argumentation
argumentatious
argumentative
argumentatively
argumentativeness
argumentator
argumentatory
argumentive
argumentMaths
arguments
argument's
argumentum
Argus
Argus-eyed
arguses
argusfish
argusfishes
Argusianus
Arguslike
Argusville
arguta
argutation
argute
argutely
arguteness
arh-
arhar
Arhat
arhats
Arhatship
Arhauaco
arhythmia
arhythmic
arhythmical
arhythmically
Arhna
Ari
ary
Aria
Arya
Ariadaeus
Ariadna
Ariadne
Aryaman
arian
Aryan
Ariana
Ariane
Arianie
Aryanise
Aryanised
Aryanising
Arianism
Aryanism
arianist
Arianistic
Arianistical
arianists
Aryanization
Arianize
Aryanize
Aryanized
Arianizer
Aryanizing
Arianna
Arianne
Arianrhod
aryans
arias
aryballi
aryballoi
aryballoid
aryballos
aryballus
arybballi
aribin
aribine
ariboflavinosis
Aribold
Aric
Arica
Arician
aricin
aricine
Arick
arid
Aridatha
Arided
arider
aridest
aridge
aridian
aridity
aridities
aridly
aridness
aridnesses
Arie
Ariege
ariegite
Ariel
Ariela
Ariella
Arielle
ariels
arienzo
aryepiglottic
aryepiglottidean
Aries
arietate
arietation
Arietid
arietinous
Arietis
arietta
ariettas
ariette
ariettes
Ariew
aright
arightly
arigue
Ariidae
Arikara
ariki
aril
aryl
arylamine
arylamino
arylate
arylated
arylating
arylation
ariled
arylide
arillary
arillate
arillated
arilled
arilli
arilliform
arillode
arillodes
arillodium
arilloid
arillus
arils
aryls
Arimasp
Arimaspian
Arimaspians
Arimathaea
Arimathaean
Arimathea
Arimathean
Ariminum
Arimo
Arin
Aryn
Ario
Ariocarpus
Aryo-dravidian
Arioi
Arioian
Aryo-indian
ariolate
ariole
Arion
ariose
ariosi
arioso
ariosos
Ariosto
ariot
a-riot
arious
Ariovistus
Aripeka
aripple
a-ripple
ARIS
Arisaema
arisaid
arisard
Arisbe
arise
arised
arisen
ariser
arises
arish
arising
arisings
Arispe
Arissa
arist
Arista
aristae
Aristaeus
Aristarch
aristarchy
Aristarchian
aristarchies
Aristarchus
aristas
aristate
ariste
Aristeas
aristeia
Aristes
Aristida
Aristide
Aristides
Aristillus
Aristippus
Aristo
aristo-
aristocracy
aristocracies
aristocrat
aristocratic
aristocratical
aristocratically
aristocraticalness
aristocraticism
aristocraticness
aristocratism
aristocrats
aristocrat's
aristodemocracy
aristodemocracies
aristodemocratical
Aristodemus
aristogenesis
aristogenetic
aristogenic
aristogenics
aristoi
Aristol
Aristolochia
Aristolochiaceae
aristolochiaceous
Aristolochiales
aristolochin
aristolochine
aristology
aristological
aristologist
Aristomachus
aristomonarchy
Aristophanes
Aristophanic
aristorepublicanism
aristos
Aristotelean
Aristoteles
Aristotelian
Aristotelianism
Aristotelic
Aristotelism
aristotype
Aristotle
aristulate
Arita
arite
aryteno-
arytenoepiglottic
aryteno-epiglottic
arytenoid
arytenoidal
arith
arithmancy
arithmetic
arithmetical
arithmetically
arithmetician
arithmeticians
arithmetico-geometric
arithmetico-geometrical
arithmetics
arithmetization
arithmetizations
arithmetize
arithmetized
arithmetizes
arythmia
arythmias
arithmic
arythmic
arythmical
arythmically
arithmo-
arithmocracy
arithmocratic
arithmogram
arithmograph
arithmography
arithmomancy
arithmomania
arithmometer
arithromania
Ariton
arium
Arius
Arivaca
Arivaipa
Ariz
Ariz.
Arizona
Arizonan
arizonans
Arizonian
arizonians
arizonite
Arjay
Arjan
Arjun
Arjuna
Ark
Ark.
Arkab
Arkabutla
Arkadelphia
Arkansan
arkansans
Arkansas
Arkansaw
Arkansawyer
Arkansian
arkansite
Arkdale
Arkhangelsk
Arkie
Arkite
Arkoma
arkose
arkoses
arkosic
Arkport
arks
arksutite
Arkville
Arkwright
Arlan
Arlana
Arlberg
arle
Arlee
Arleen
Arley
Arleyne
Arlen
Arlena
Arlene
Arleng
arlequinade
Arles
arless
Arleta
Arlette
Arly
Arlie
Arliene
Arlin
Arlyn
Arlina
Arlinda
Arline
Arlyne
arling
Arlington
Arlynne
Arlis
Arliss
Arlo
Arlon
arloup
Arluene
ARM
Arm.
Arma
Armada
armadas
armadilla
Armadillididae
Armadillidium
armadillo
armadillos
Armado
Armageddon
Armageddonist
Armagh
Armagnac
armagnacs
Armalda
Armalla
Armallas
armament
armamentary
armamentaria
armamentarium
armaments
armament's
Arman
Armand
Armanda
Armando
armangite
armary
armaria
armarian
armaries
armariolum
armarium
armariumaria
Armata
Armatoles
Armatoli
armature
armatured
armatures
armaturing
Armavir
armband
armbands
armbone
Armbrecht
Armbrust
Armbruster
armchair
arm-chair
armchaired
armchairs
armchair's
Armco
armed
Armelda
Armen
Armenia
armeniaceous
Armenian
armenians
Armenic
armenite
Armenize
Armenoid
Armeno-turkish
Armenti
Armentieres
armer
Armeria
Armeriaceae
armers
armet
armets
armful
armfuls
armgaunt
arm-great
armguard
arm-headed
armhole
arm-hole
armholes
armhoop
army
Armida
armied
armies
armiferous
armiger
armigeral
armigeri
armigero
armigeros
armigerous
armigers
Armil
Armilda
armill
Armilla
armillae
armillary
Armillaria
Armillas
armillate
armillated
Armillda
Armillia
Armin
Armyn
Armina
arm-in-arm
armine
arming
armings
Armington
Arminian
Arminianism
Arminianize
Arminianizer
Arminius
armipotence
armipotent
army's
armisonant
armisonous
armistice
armistices
armit
Armitage
armitas
armyworm
armyworms
armless
armlessly
armlessness
armlet
armlets
armlike
arm-linked
armload
armloads
armlock
armlocks
armoire
armoires
armomancy
Armona
Armond
armoniac
armonica
armonicas
Armonk
armor
Armoracia
armorbearer
armor-bearer
armor-clad
armored
Armorel
armorer
armorers
armory
armorial
armorially
armorials
Armoric
Armorica
Armorican
Armorician
armoried
armories
armoring
armorist
armorless
armor-piercing
armor-plate
armorplated
armor-plated
armorproof
armors
armorwise
Armouchiquois
Armour
armourbearer
armour-bearer
armour-clad
armoured
armourer
armourers
armoury
armouries
armouring
armour-piercing
armour-plate
armours
armozeen
armozine
armpad
armpiece
armpit
armpits
armpit's
armplate
armrack
armrest
armrests
arms
armscye
armseye
armsful
arm-shaped
armsize
Armstrong
Armstrong-Jones
Armuchee
armure
armures
arn
arna
Arnaeus
Arnaldo
arnatta
arnatto
arnattos
Arnaud
Arnaudville
Arnaut
arnberry
Arndt
Arne
Arneb
Arnebia
arnee
Arnegard
Arney
Arnel
Arnelle
arnement
Arnett
Arnhem
Arni
Arny
arnica
arnicas
Arnie
Arnim
Arno
Arnold
Arnoldist
Arnoldo
Arnoldsburg
Arnoldson
Arnoldsville
Arnon
Arnoseris
Arnot
arnotta
arnotto
arnottos
Arnst
ar'n't
Arnuad
Arnulf
Arnulfo
Arnusian
arnut
ARO
aroar
a-roar
aroast
Arock
Aroda
aroeira
aroid
aroideous
Aroides
aroids
aroint
aroynt
arointed
aroynted
arointing
aroynting
aroints
aroynts
Arola
arolia
arolium
arolla
aroma
aromacity
aromadendrin
aromal
Aromas
aromata
aromatic
aromatical
aromatically
aromaticity
aromaticness
aromatics
aromatise
aromatised
aromatiser
aromatising
aromatitae
aromatite
aromatites
aromatization
aromatize
aromatized
aromatizer
aromatizing
aromatophor
aromatophore
aromatous
Aron
Arona
Arondel
Arondell
Aronia
Aronoff
Aronow
Aronson
a-room
aroon
Aroostook
a-root
aroph
Aroras
Arosaguntacook
arose
around
around-the-clock
arousable
arousal
arousals
arouse
aroused
arousement
arouser
arousers
arouses
arousing
arow
a-row
aroxyl
ARP
ARPA
ARPANET
arpeggiando
arpeggiated
arpeggiation
arpeggio
arpeggioed
arpeggios
arpeggio's
arpen
arpens
arpent
arpenteur
arpents
Arpin
ARQ
arquated
arquebus
arquebuses
arquebusier
arquerite
arquifoux
Arquit
arr
arr.
arracach
arracacha
Arracacia
arrace
arrach
arrack
arracks
arrage
Arragon
arragonite
arrah
array
arrayal
arrayals
arrayan
arrayed
arrayer
arrayers
arraign
arraignability
arraignable
arraignableness
arraigned
arraigner
arraigning
arraignment
arraignments
arraignment's
arraigns
arraying
arrayment
arrays
arrame
Arran
arrand
arrange
arrangeable
arranged
arrangement
arrangements
arrangement's
arranger
arrangers
arranges
arranging
arrant
arrantly
arrantness
Arras
arrased
arrasene
arrases
arrastra
arrastre
arras-wise
arratel
Arratoon
Arrau
arrear
arrearage
arrearages
arrear-guard
arrears
arrear-ward
arrect
arrectary
arrector
Arrey
arrendation
arrendator
arrenotoky
arrenotokous
arrent
arrentable
arrentation
Arrephoria
Arrephoroi
Arrephoros
arreption
arreptitious
arrest
arrestable
arrestant
arrestation
arrested
arrestee
arrestees
arrester
arresters
arresting
arrestingly
arrestive
arrestment
arrestor
arrestors
arrestor's
arrests
arret
arretez
Arretine
Arretium
arrgt
arrha
arrhal
arrhenal
Arrhenatherum
Arrhenius
arrhenoid
arrhenotoky
arrhenotokous
Arrhephoria
arrhinia
arrhythmy
arrhythmia
arrhythmias
arrhythmic
arrhythmical
arrhythmically
arrhythmous
arrhizal
arrhizous
Arri
Arry
Arria
arriage
Arriba
arribadas
arricci
arricciati
arricciato
arricciatos
arriccio
arriccioci
arriccios
arride
arrided
arridge
arriding
arrie
arriere
arriere-ban
arriere-pensee
arriero
Arries
Arriet
Arrigny
Arrigo
Arryish
arrimby
Arrington
Arrio
arris
arrises
arrish
arrisways
arriswise
arrythmia
arrythmic
arrythmical
arrythmically
arrivage
arrival
arrivals
arrival's
arrivance
arrive
arrived
arrivederci
arrivederla
arriver
arrivers
arrives
arriving
arrivism
arrivisme
arrivist
arriviste
arrivistes
ARRL
arroba
arrobas
arrode
arrogance
arrogances
arrogancy
arrogant
arrogantly
arrogantness
arrogate
arrogated
arrogates
arrogating
arrogatingly
arrogation
arrogations
arrogative
arrogator
arroya
arroyo
arroyos
arroyuelo
arrojadite
Arron
arrondi
arrondissement
arrondissements
arrope
arrosion
arrosive
arround
arrouse
arrow
arrow-back
arrow-bearing
arrowbush
arrowed
arrow-grass
arrowhead
arrow-head
arrowheaded
arrowheads
arrowhead's
arrowy
arrowing
arrowleaf
arrow-leaved
arrowless
arrowlet
arrowlike
arrowplate
arrowroot
arrow-root
arrowroots
arrows
arrow-shaped
arrow-slain
Arrowsmith
arrow-smitten
arrowstone
arrow-toothed
arrowweed
arrowwood
arrow-wood
arrowworm
arrow-wounded
arroz
arrtez
Arruague
ARS
ARSA
Arsacid
Arsacidan
arsanilic
ARSB
arse
arsedine
arsefoot
arsehole
arsen-
arsenal
arsenals
arsenal's
arsenate
arsenates
arsenation
arseneted
arsenetted
arsenfast
arsenferratose
arsenhemol
Arseny
arseniasis
arseniate
arsenic
arsenic-
arsenical
arsenicalism
arsenicate
arsenicated
arsenicating
arsenicism
arsenicize
arsenicked
arsenicking
arsenicophagy
arsenics
arsenide
arsenides
arseniferous
arsenyl
arsenillo
arsenio-
arseniopleite
arseniosiderite
arsenious
arsenism
arsenite
arsenites
arsenium
arseniuret
arseniureted
arseniuretted
arsenization
arseno
arseno-
arsenobenzene
arsenobenzol
arsenobismite
arsenoferratin
arsenofuran
arsenohemol
arsenolite
arsenophagy
arsenophen
arsenophenylglycin
arsenophenol
arsenopyrite
arsenostyracol
arsenotherapy
arsenotungstates
arsenotungstic
arsenous
arsenoxide
arses
arsesmart
arsheen
Arshile
arshin
arshine
arshins
arsyl
arsylene
arsine
arsines
arsinic
arsino
Arsinoe
Arsinoitherium
Arsinous
Arsippe
arsis
arsy-varsy
arsy-varsiness
arsyversy
arsy-versy
arsle
ARSM
arsmetik
arsmetry
arsmetrik
arsmetrike
arsnicker
arsoite
arson
arsonate
arsonation
arsonic
arsonist
arsonists
arsonite
arsonium
arsono
arsonous
arsons
arsonvalization
arsphenamine
Arst
art
art.
Arta
artaba
artabe
Artacia
Artair
artal
Artamas
Artamidae
Artamus
artar
artarin
artarine
Artas
Artaud
ARTCC
art-colored
art-conscious
artcraft
Arte
artefac
artefact
artefacts
artel
artels
Artema
Artemas
Artemia
ARTEMIS
Artemisa
Artemisia
artemisic
artemisin
Artemision
Artemisium
artemon
Artemovsk
Artemus
arter
artery
arteri-
arteria
arteriac
arteriae
arteriagra
arterial
arterialisation
arterialise
arterialised
arterialising
arterialization
arterialize
arterialized
arterializing
arterially
arterials
arteriarctia
arteriasis
arteriectasia
arteriectasis
arteriectomy
arteriectopia
arteried
arteries
arterying
arterin
arterio-
arterioarctia
arteriocapillary
arteriococcygeal
arteriodialysis
arteriodiastasis
arteriofibrosis
arteriogenesis
arteriogram
arteriograph
arteriography
arteriographic
arteriolar
arteriole
arterioles
arteriole's
arteriolith
arteriology
arterioloscleroses
arteriolosclerosis
arteriomalacia
arteriometer
arteriomotor
arterionecrosis
arteriopalmus
arteriopathy
arteriophlebotomy
arterioplania
arterioplasty
arteriopressor
arteriorenal
arteriorrhagia
arteriorrhaphy
arteriorrhexis
arterioscleroses
arteriosclerosis
arteriosclerotic
arteriosympathectomy
arteriospasm
arteriostenosis
arteriostosis
arteriostrepsis
arteriotome
arteriotomy
arteriotomies
arteriotrepsis
arterious
arteriovenous
arterioversion
arterioverter
artery's
arteritis
Artesia
Artesian
artesonado
artesonados
Arteveld
Artevelde
artful
artfully
artfulness
artfulnesses
Artgum
Artha
Arthaud
arthel
arthemis
Arther
arthogram
arthr-
arthra
arthragra
arthral
arthralgia
arthralgic
arthrectomy
arthrectomies
arthredema
arthrempyesis
arthresthesia
arthritic
arthritical
arthritically
arthriticine
arthritics
arthritides
arthritis
arthritism
arthro-
Arthrobacter
arthrobacterium
arthrobranch
arthrobranchia
arthrocace
arthrocarcinoma
arthrocele
arthrochondritis
arthroclasia
arthrocleisis
arthroclisis
arthroderm
arthrodesis
arthrodia
arthrodiae
arthrodial
arthrodic
arthrodymic
arthrodynia
arthrodynic
Arthrodira
arthrodiran
arthrodire
arthrodirous
Arthrodonteae
arthroempyema
arthroempyesis
arthroendoscopy
Arthrogastra
arthrogastran
arthrogenous
arthrography
arthrogryposis
arthrolite
arthrolith
arthrolithiasis
arthrology
arthromeningitis
arthromere
arthromeric
arthrometer
arthrometry
arthron
arthroncus
arthroneuralgia
arthropathy
arthropathic
arthropathology
arthrophyma
arthrophlogosis
arthropyosis
arthroplasty
arthroplastic
arthropleura
arthropleure
arthropod
Arthropoda
arthropodal
arthropodan
arthropody
arthropodous
arthropods
arthropod's
Arthropomata
arthropomatous
arthropterous
arthrorheumatism
arthrorrhagia
arthrosclerosis
arthroses
arthrosia
arthrosynovitis
arthrosyrinx
arthrosis
arthrospore
arthrosporic
arthrosporous
arthrosteitis
arthrosterigma
arthrostome
arthrostomy
Arthrostraca
arthrotyphoid
arthrotome
arthrotomy
arthrotomies
arthrotrauma
arthrotropic
arthrous
arthroxerosis
Arthrozoa
arthrozoan
arthrozoic
Arthur
Arthurdale
Arthurian
Arthuriana
Arty
artiad
artic
artichoke
artichokes
artichoke's
article
articled
articles
article's
articling
Articodactyla
arty-crafty
arty-craftiness
articulability
articulable
articulacy
articulant
articular
articulare
articulary
articularly
articulars
Articulata
articulate
articulated
articulately
articulateness
articulatenesses
articulates
articulating
articulation
articulationes
articulationist
articulations
articulative
articulator
articulatory
articulatorily
articulators
articulite
articulus
Artie
artier
artiest
artifact
artifactitious
artifacts
artifact's
artifactual
artifactually
artifex
artifice
artificer
artificers
artificership
artifices
artificial
artificialism
artificiality
artificialities
artificialize
artificially
artificialness
artificialnesses
artificious
Artigas
artily
artilize
artiller
artillery
artilleries
artilleryman
artillerymen
artilleryship
artillerist
artillerists
Artima
Artimas
Artina
artiness
artinesses
artinite
Artinskian
artiodactyl
Artiodactyla
artiodactylous
artiphyllous
artisan
artisanal
artisanry
artisans
artisan's
artisanship
artist
artistdom
artiste
artiste-peintre
artistes
artistess
artistic
artistical
artistically
artist-in-residence
artistry
artistries
artists
artist's
artize
artless
artlessly
artlessness
artlessnesses
artlet
artly
artlike
art-like
art-minded
artmobile
Artocarpaceae
artocarpad
artocarpeous
artocarpous
Artocarpus
Artois
artolater
artolatry
artophagous
artophophoria
artophoria
artophorion
artotype
artotypy
Artotyrite
artou
arts
art's
artsy
Artsybashev
artsy-craftsy
artsy-craftsiness
artsier
artsiest
artsman
arts-man
arts-master
Artukovic
Artur
Arturo
Artus
artware
artwork
artworks
Artzybasheff
Artzybashev
ARU
Aruabea
Aruac
Aruba
arugola
arugolas
arugula
arugulas
arui
aruke
Arulo
Arum
arumin
arumlike
arums
Arun
Aruncus
Arundel
Arundell
arundiferous
arundinaceous
Arundinaria
arundineous
Arundo
Aruns
Arunta
Aruntas
arupa
Aruru
arusa
Arusha
aruspex
aruspice
aruspices
aruspicy
arustle
Arutiunian
Aruwimi
ARV
Arva
Arvad
Arvada
Arval
Arvales
ArvArva
arvejon
arvel
Arvell
Arverni
Arvy
Arvicola
arvicole
Arvicolinae
arvicoline
arvicolous
arviculture
Arvid
Arvida
Arvie
Arvilla
Arvin
Arvind
Arvo
Arvol
Arvonia
Arvonio
arvos
arx
Arzachel
arzan
Arzava
Arzawa
arzrunite
arzun
AS
as
as-
a's
ASA
ASA/BS
Asabi
asaddle
Asael
asafetida
asafoetida
Asag
Asahel
Asahi
Asahigawa
Asahikawa
ASAIGAC
asak
asale
a-sale
asamblea
asana
Asante
Asantehene
ASAP
Asaph
asaphia
Asaphic
asaphid
Asaphidae
Asaphus
asaprol
Asapurna
Asar
asarabacca
Asaraceae
Asare
Asarh
asarin
asarite
asaron
asarone
asarota
asarotum
asarta
Asarum
asarums
Asat
asb
Asben
asbest
asbestic
asbestiform
asbestine
asbestinize
asbestoid
asbestoidal
asbestos
asbestos-coated
asbestos-corrugated
asbestos-covered
asbestoses
Asbestosis
asbestos-packed
asbestos-protected
asbestos-welded
asbestous
asbestus
asbestuses
Asbjornsen
asbolan
asbolane
asbolin
asboline
asbolite
Asbury
ASC
asc-
Ascabart
Ascalabota
Ascalabus
Ascalaphus
ascan
Ascanian
Ascanius
ASCAP
Ascapart
ascape
ascare
ascared
ascariasis
ascaricidal
ascaricide
ascarid
Ascaridae
ascarides
Ascaridia
ascaridiasis
ascaridol
ascaridole
ascarids
Ascaris
ascaron
ASCC
ascebc
Ascella
ascelli
ascellus
ascence
ascend
ascendable
ascendance
ascendancy
ascendancies
ascendant
ascendantly
ascendants
ascended
ascendence
ascendency
ascendent
ascender
ascenders
ascendible
ascending
ascendingly
ascends
Ascenez
ascenseur
Ascension
ascensional
ascensionist
ascensions
Ascensiontide
ascensive
ascensor
ascent
ascents
ascertain
ascertainability
ascertainable
ascertainableness
ascertainably
ascertained
ascertainer
ascertaining
ascertainment
ascertains
ascescency
ascescent
asceses
ascesis
ascetic
ascetical
ascetically
asceticism
asceticisms
ascetics
ascetic's
Ascetta
Asch
Aschaffenburg
aschaffite
Ascham
Aschelminthes
ascher
Aschim
aschistic
asci
ascian
ascians
ascicidia
Ascidia
Ascidiacea
Ascidiae
ascidian
ascidians
ascidiate
ascidicolous
ascidiferous
ascidiform
ascidiia
ascidioid
Ascidioida
Ascidioidea
Ascidiozoa
ascidiozooid
ascidium
asciferous
ascigerous
ASCII
ascill
ascyphous
Ascyrum
ascitan
ascitb
ascite
ascites
ascitic
ascitical
ascititious
asclent
Asclepi
Asclepiad
Asclepiadaceae
asclepiadaceous
Asclepiadae
Asclepiade
Asclepiadean
asclepiadeous
Asclepiadic
Asclepian
Asclepias
asclepidin
asclepidoid
Asclepieion
asclepin
Asclepius
Asco
asco-
ascocarp
ascocarpous
ascocarps
Ascochyta
ascogenous
ascogone
ascogonia
ascogonial
ascogonidia
ascogonidium
ascogonium
ascolichen
Ascolichenes
ascoma
ascomata
ascomycetal
ascomycete
Ascomycetes
ascomycetous
ascon
Ascones
asconia
asconoid
A-scope
Ascophyllum
ascophore
ascophorous
ascorbate
ascorbic
ascospore
ascosporic
ascosporous
Ascot
Ascothoracica
ascots
ASCQ
ascry
ascribable
ascribe
ascribed
ascribes
ascribing
ascript
ascription
ascriptions
ascriptitii
ascriptitious
ascriptitius
ascriptive
ascrive
ascula
asculae
Ascupart
Ascus
Ascutney
ASDIC
asdics
ASDSP
ase
asea
a-sea
ASEAN
asearch
asecretory
aseethe
a-seethe
Aseyev
aseismatic
aseismic
aseismicity
aseitas
aseity
a-seity
Asel
aselar
aselgeia
asellate
Aselli
Asellidae
Aselline
Asellus
asem
asemasia
asemia
asemic
Asenath
Aseneth
asepalous
asepses
asepsis
aseptate
aseptic
aseptically
asepticism
asepticize
asepticized
asepticizing
aseptify
aseptol
aseptolin
Aser
asexual
asexualisation
asexualise
asexualised
asexualising
asexuality
asexualization
asexualize
asexualized
asexualizing
asexually
asexuals
asfast
asfetida
ASG
Asgard
Asgardhr
Asgarth
asgd
Asgeir
Asgeirsson
asgmt
Ash
Asha
Ashab
ashake
a-shake
ashame
ashamed
ashamedly
ashamedness
ashamnu
Ashangos
Ashantee
Ashanti
A-shaped
Asharasi
A-sharp
Ashaway
Ashbaugh
Ashbey
ash-bellied
ashberry
Ashby
ash-blond
ash-blue
Ashburn
Ashburnham
Ashburton
ashcake
ashcan
ashcans
Ashchenaz
ash-colored
Ashcroft
Ashdod
Ashdown
Ashe
Asheboro
ashed
Ashely
Ashelman
ashen
ashen-hued
Asher
Asherah
Asherahs
ashery
asheries
Asherim
Asherite
Asherites
Asherton
Ashes
ashet
Asheville
ashfall
Ashfield
Ashford
ash-free
ash-gray
ashy
Ashia
Ashien
ashier
ashiest
Ashikaga
Ashil
ashily
ashimmer
ashine
a-shine
ashiness
ashing
ashipboard
a-shipboard
Ashippun
Ashir
ashiver
a-shiver
Ashjian
ashkey
Ashkenaz
Ashkenazi
Ashkenazic
Ashkenazim
Ashkhabad
ashkoko
Ashkum
Ashla
Ashlan
Ashland
ashlar
ashlared
ashlaring
ashlars
ash-leaved
Ashlee
Ashley
Ashleigh
Ashlen
ashler
ashlered
ashlering
ashlers
ashless
Ashli
Ashly
Ashlie
Ashlin
Ashling
ash-looking
Ashluslay
Ashman
Ashmead
ashmen
Ashmolean
Ashmore
Ashochimi
Ashok
ashore
ashot
ashpan
ashpit
ashplant
ashplants
ASHRAE
Ashraf
ashrafi
ashram
ashrama
ashrams
ash-staved
ashstone
Ashtabula
ashthroat
ash-throated
Ashti
Ashton
Ashton-under-Lyne
Ashtoreth
ashtray
ashtrays
ashtray's
Ashuelot
Ashur
Ashurbanipal
ashvamedha
Ashville
ash-wednesday
ashweed
Ashwell
ash-white
Ashwin
Ashwood
ashwort
ASI
Asia
As-yakh
asialia
Asian
Asianic
Asianism
asians
Asiarch
Asiarchate
Asiatic
Asiatical
Asiatically
Asiatican
Asiaticism
Asiaticization
Asiaticize
Asiatize
ASIC
aside
asidehand
asiden
asideness
asiderite
asides
asideu
asiento
asyla
asylabia
asyle
asilid
Asilidae
asyllabia
asyllabic
asyllabical
Asilomar
asylum
asylums
Asilus
asymbiotic
asymbolia
asymbolic
asymbolical
asimen
Asimina
asimmer
a-simmer
asymmetral
asymmetranthous
asymmetry
asymmetric
asymmetrical
asymmetrically
asymmetries
asymmetrocarpous
Asymmetron
asymptomatic
asymptomatically
asymptote
asymptotes
asymptote's
asymptotic
asymptotical
asymptotically
asymtote
asymtotes
asymtotic
asymtotically
asynapsis
asynaptic
asynartete
asynartetic
async
asynchrony
asynchronism
asynchronisms
asynchronous
asynchronously
asyndesis
asyndeta
asyndetic
asyndetically
asyndeton
asyndetons
Asine
asinego
asinegoes
asynergy
asynergia
asyngamy
asyngamic
asinine
asininely
asininity
asininities
Asynjur
asyntactic
asyntrophy
ASIO
asiphonate
asiphonogama
Asir
asis
asystematic
asystole
asystolic
asystolism
asitia
Asius
Asyut
asyzygetic
ASK
askable
askance
askant
askapart
askar
askarel
Askari
askaris
asked
Askelon
asker
askers
askeses
askesis
askew
askewgee
askewness
askile
asking
askingly
askings
askip
Askja
asklent
Asklepios
askoi
askoye
askos
Askov
Askr
asks
Askwith
aslake
Aslam
aslant
aslantwise
aslaver
asleep
ASLEF
aslop
aslope
a-slug
aslumber
ASM
asmack
asmalte
Asmara
ASME
asmear
a-smear
asmile
Asmodeus
asmoke
asmolder
Asmonaean
Asmonean
a-smoulder
ASN
ASN1
Asni
Asnieres
asniffle
asnort
a-snort
Aso
asoak
a-soak
ASOC
asocial
asok
Asoka
asomatophyte
asomatous
asonant
asonia
asop
Asopus
asor
Asosan
Asotin
asouth
a-south
ASP
Aspa
ASPAC
aspace
aspalathus
Aspalax
asparagic
asparagyl
asparagin
asparagine
asparaginic
asparaginous
asparagus
asparaguses
asparamic
asparkle
a-sparkle
Aspartame
aspartate
aspartic
aspartyl
aspartokinase
Aspasia
Aspatia
ASPCA
aspect
aspectable
aspectant
aspection
aspects
aspect's
aspectual
ASPEN
aspens
asper
asperate
asperated
asperates
asperating
asperation
aspergation
asperge
asperger
Asperges
asperggilla
asperggilli
aspergil
aspergill
aspergilla
Aspergillaceae
Aspergillales
aspergilli
aspergilliform
aspergillin
aspergilloses
aspergillosis
aspergillum
aspergillums
aspergillus
Asperifoliae
asperifoliate
asperifolious
asperite
asperity
asperities
asperly
aspermatic
aspermatism
aspermatous
aspermia
aspermic
Aspermont
aspermous
aspern
asperness
asperous
asperously
Aspers
asperse
aspersed
asperser
aspersers
asperses
aspersing
aspersion
aspersions
aspersion's
aspersive
aspersively
aspersoir
aspersor
aspersory
aspersoria
aspersorium
aspersoriums
aspersors
Asperugo
Asperula
asperuloside
asperulous
Asphalius
asphalt
asphalt-base
asphalted
asphaltene
asphalter
asphaltic
asphalting
asphaltite
asphaltlike
asphalts
asphaltum
asphaltums
asphaltus
aspheric
aspherical
aspheterism
aspheterize
asphyctic
asphyctous
asphyxy
asphyxia
asphyxial
asphyxiant
asphyxias
asphyxiate
asphyxiated
asphyxiates
asphyxiating
asphyxiation
asphyxiations
asphyxiative
asphyxiator
asphyxied
asphyxies
asphodel
Asphodelaceae
Asphodeline
asphodels
Asphodelus
aspy
Aspia
aspic
aspics
aspiculate
aspiculous
aspidate
aspide
aspidiaria
aspidinol
Aspidiotus
Aspidiske
Aspidistra
aspidistras
aspidium
Aspidobranchia
Aspidobranchiata
aspidobranchiate
Aspidocephali
Aspidochirota
Aspidoganoidei
aspidomancy
Aspidosperma
aspidospermine
Aspinwall
aspiquee
aspirant
aspirants
aspirant's
aspirata
aspiratae
aspirate
aspirated
aspirates
aspirating
aspiration
aspirations
aspiration's
aspirator
aspiratory
aspirators
aspire
aspired
aspiree
aspirer
aspirers
aspires
aspirin
aspiring
aspiringly
aspiringness
aspirins
aspis
aspises
aspish
asplanchnic
Asplenieae
asplenioid
Asplenium
asporogenic
asporogenous
asporous
asport
asportation
asporulate
aspout
a-spout
asprawl
a-sprawl
aspread
a-spread
Aspredinidae
Aspredo
asprete
aspring
asprout
a-sprout
asps
asquare
asquat
a-squat
asqueal
asquint
asquirm
a-squirm
Asquith
ASR
asrama
asramas
ASRM
Asroc
ASRS
ASS
assacu
Assad
assafetida
assafoetida
assagai
assagaied
assagaiing
assagais
assahy
assai
assay
assayable
assayed
assayer
assayers
assaying
assail
assailability
assailable
assailableness
assailant
assailants
assailant's
assailed
assailer
assailers
assailing
assailment
assails
assais
assays
assalto
Assam
Assama
assamar
Assamese
Assamites
assapan
assapanic
assapanick
Assaracus
assary
Assaria
assarion
assart
Assassin
assassinate
assassinated
assassinates
assassinating
assassination
assassinations
assassinative
assassinator
assassinatress
assassinist
assassins
assassin's
assate
assation
assaugement
assault
assaultable
assaulted
assaulter
assaulters
assaulting
assaultive
assaults
assausive
assaut
Assawoman
assbaa
ass-backwards
ass-chewing
asse
asseal
ass-ear
assecuration
assecurator
assecure
assecution
assedat
assedation
assegai
assegaied
assegaiing
assegaing
assegais
asseize
asself
assembl
assemblable
assemblage
assemblages
assemblage's
assemblagist
assemblance
assemble
assembled
assemblee
assemblement
assembler
assemblers
assembles
Assembly
assemblies
assemblyman
assemblymen
assembling
assembly's
assemblywoman
assemblywomen
Assen
assent
assentaneous
assentation
assentatious
assentator
assentatory
assentatorily
assented
assenter
assenters
assentient
assenting
assentingly
assentive
assentiveness
assentor
assentors
assents
asseour
Asser
assert
asserta
assertable
assertative
asserted
assertedly
asserter
asserters
assertible
asserting
assertingly
assertion
assertional
assertions
assertion's
assertive
assertively
assertiveness
assertivenesses
assertor
assertory
assertorial
assertorially
assertoric
assertorical
assertorically
assertorily
assertors
assertress
assertrix
asserts
assertum
asserve
asservilize
asses
assess
assessable
assessably
assessed
assessee
assesses
assessing
assession
assessionary
assessment
assessments
assessment's
assessor
assessory
assessorial
assessors
assessorship
asset
asseth
assets
asset's
asset-stripping
assever
asseverate
asseverated
asseverates
asseverating
asseveratingly
asseveration
asseverations
asseverative
asseveratively
asseveratory
assewer
asshead
ass-head
ass-headed
assheadedness
asshole
assholes
Asshur
assi
assibilate
assibilated
assibilating
assibilation
Assidaean
Assidean
assident
assidual
assidually
assiduate
assiduity
assiduities
assiduous
assiduously
assiduousness
assiduousnesses
assiege
assientist
assiento
assiette
assify
assign
assignability
assignable
assignably
assignat
assignation
assignations
assignats
assigned
assignee
assignees
assignee's
assigneeship
assigner
assigners
assigning
assignment
assignments
assignment's
assignor
assignors
assigns
assilag
assimilability
assimilable
assimilate
assimilated
assimilates
assimilating
assimilation
assimilationist
assimilations
assimilative
assimilativeness
assimilator
assimilatory
assimulate
assinego
Assiniboin
Assiniboine
Assiniboins
assyntite
assinuate
Assyr
Assyr.
Assyria
Assyrian
Assyrianize
assyrians
Assyriology
Assyriological
Assyriologist
Assyriologue
Assyro-Babylonian
Assyroid
assis
assisa
Assisan
assise
assish
assishly
assishness
Assisi
assist
assistance
assistances
assistant
assistanted
assistants
assistant's
assistantship
assistantships
assisted
assistency
assister
assisters
assistful
assisting
assistive
assistless
assistor
assistors
assists
assith
assyth
assythment
Assiut
Assyut
assize
assized
assizement
assizer
assizes
assizing
ass-kisser
ass-kissing
ass-licker
ass-licking
asslike
assman
Assmannshausen
Assmannshauser
assmanship
Assn
assn.
assobre
assoc
assoc.
associability
associable
associableness
associate
associated
associatedness
associates
associateship
associating
association
associational
associationalism
associationalist
associationism
associationist
associationistic
associations
associative
associatively
associativeness
associativity
associator
associatory
associators
associator's
associe
assoil
assoiled
assoiling
assoilment
assoils
assoilzie
assoin
assoluto
assonance
assonanced
assonances
assonant
assonantal
assonantic
assonantly
assonants
assonate
Assonet
Assonia
assoria
assort
assortative
assortatively
assorted
assortedness
assorter
assorters
assorting
assortive
assortment
assortments
assortment's
assorts
assot
Assouan
ASSR
ass-reaming
ass's
asssembler
ass-ship
asst
asst.
assuade
assuagable
assuage
assuaged
assuagement
assuagements
assuager
assuages
assuaging
Assuan
assuasive
assubjugate
assuefaction
Assuerus
assuetude
assumable
assumably
assume
assumed
assumedly
assument
assumer
assumers
assumes
assuming
assumingly
assumingness
assummon
assumpsit
assumpt
Assumption
Assumptionist
assumptions
assumption's
assumptious
assumptiousness
assumptive
assumptively
assumptiveness
Assur
assurable
assurance
assurances
assurance's
assurant
assurate
Assurbanipal
assurd
assure
assured
assuredly
assuredness
assureds
assurer
assurers
assures
assurge
assurgency
assurgent
assuring
assuringly
assuror
assurors
asswage
asswaged
asswages
asswaging
ast
Asta
astable
astacian
Astacidae
Astacus
astay
a-stay
Astaire
a-stays
Astakiwi
astalk
astarboard
a-starboard
astare
a-stare
astart
a-start
Astarte
Astartian
Astartidae
astasia
astasia-abasia
astasias
astate
astatic
astatically
astaticism
astatine
astatines
astatize
astatized
astatizer
astatizing
Astatula
asteam
asteatosis
asteep
asteer
asteism
astel
astely
astelic
aster
Astera
Asteraceae
asteraceous
Asterales
Asterella
astereognosis
Asteria
asteriae
asterial
Asterias
asteriated
Asteriidae
asterikos
asterin
Asterina
Asterinidae
asterioid
Asterion
Asterionella
asteriscus
asteriscuses
asterisk
asterisked
asterisking
asteriskless
asteriskos
asterisks
asterisk's
asterism
asterismal
asterisms
asterite
Asterius
asterixis
astern
asternal
Asternata
asternia
Asterochiton
Asterodia
asteroid
asteroidal
Asteroidea
asteroidean
asteroids
asteroid's
Asterolepidae
Asterolepis
Asteropaeus
Asterope
asterophyllite
Asterophyllites
Asterospondyli
asterospondylic
asterospondylous
Asteroxylaceae
Asteroxylon
Asterozoa
asters
aster's
astert
asterwort
asthamatic
astheny
asthenia
asthenias
asthenic
asthenical
asthenics
asthenies
asthenobiosis
asthenobiotic
asthenolith
asthenology
asthenope
asthenophobia
asthenopia
asthenopic
asthenosphere
asthma
asthmas
asthmatic
asthmatical
asthmatically
asthmatics
asthmatoid
asthmogenic
asthore
asthorin
Asti
Astian
Astyanax
astichous
Astydamia
astigmat
astigmatic
astigmatical
astigmatically
astigmatism
astigmatisms
astigmatizer
astigmatometer
astigmatometry
astigmatoscope
astigmatoscopy
astigmatoscopies
astigmia
astigmias
astigmic
astigmism
astigmometer
astigmometry
astigmoscope
astylar
Astilbe
astyllen
Astylospongia
Astylosternus
astint
astipulate
astipulation
astir
Astispumante
astite
ASTM
ASTMS
astogeny
Astolat
astomatal
astomatous
astomia
astomous
Aston
astond
astone
astoned
astony
astonied
astonies
astonying
astonish
astonished
astonishedly
astonisher
astonishes
astonishing
astonishingly
astonishingness
astonishment
astonishments
astoop
Astor
astore
Astoria
astound
astoundable
astounded
astounding
astoundingly
astoundment
astounds
astr
astr-
astr.
Astra
Astrabacus
Astrachan
astracism
astraddle
a-straddle
Astraea
Astraean
astraeid
Astraeidae
astraeiform
Astraeus
astragal
astragalar
astragalectomy
astragali
astragalocalcaneal
astragalocentral
astragalomancy
astragalonavicular
astragaloscaphoid
astragalotibial
astragals
Astragalus
Astrahan
astray
astrain
a-strain
astrakanite
Astrakhan
astral
astrally
astrals
astrand
a-strand
Astrangia
Astrantia
astraphobia
astrapophobia
Astrateia
astre
Astrea
astream
astrean
Astred
astrer
Astri
astrict
astricted
astricting
astriction
astrictive
astrictively
astrictiveness
astricts
Astrid
astride
astrier
astriferous
astrild
astringe
astringed
astringence
astringency
astringencies
astringent
astringently
astringents
astringer
astringes
astringing
astrion
astrionics
Astrix
astro-
astroalchemist
astrobiology
astrobiological
astrobiologically
astrobiologies
astrobiologist
astrobiologists
astroblast
astrobotany
Astrocaryum
astrochemist
astrochemistry
astrochronological
astrocyte
astrocytic
astrocytoma
astrocytomas
astrocytomata
astrocompass
astrodiagnosis
astrodynamic
astrodynamics
astrodome
astrofel
astrofell
astrogate
astrogated
astrogating
astrogation
astrogational
astrogator
astrogeny
astrogeology
astrogeologist
astroglia
astrognosy
astrogony
astrogonic
astrograph
astrographer
astrography
astrographic
astrohatch
astroid
astroite
astrol
astrol.
astrolabe
astrolabes
astrolabical
astrolater
astrolatry
astrolithology
astrolog
astrologaster
astrologe
astrologer
astrologers
astrology
astrologian
astrologic
astrological
astrologically
astrologies
astrologist
astrologistic
astrologists
astrologize
astrologous
astromancer
astromancy
astromantic
astromeda
astrometeorology
astro-meteorology
astrometeorological
astrometeorologist
astrometer
astrometry
astrometric
astrometrical
astron
astronaut
Astronautarum
astronautic
astronautical
astronautically
astronautics
Astronauts
astronaut's
astronavigation
astronavigator
astronomer
astronomers
astronomer's
astronomy
astronomic
astronomical
astronomically
astronomics
astronomien
astronomize
Astropecten
Astropectinidae
astrophel
astrophil
astrophyllite
astrophysical
astrophysicist
astrophysicists
astrophysics
Astrophyton
astrophobia
astrophotographer
astrophotography
astrophotographic
astrophotometer
astrophotometry
astrophotometrical
astroscope
astroscopy
Astroscopus
astrose
astrospectral
astrospectroscopic
astrosphere
astrospherecentrosomic
astrotheology
Astroturf
astructive
astrut
a-strut
Astto
astucious
astuciously
astucity
Astur
Asturian
Asturias
astute
astutely
astuteness
astutious
ASU
asuang
asudden
a-sudden
Asunci
Asuncion
asunder
Asur
Asura
Asuri
ASV
Asvins
ASW
asway
a-sway
aswail
Aswan
aswarm
a-swarm
aswash
a-swash
asweat
a-sweat
aswell
asweve
aswim
a-swim
aswing
a-swing
aswirl
aswithe
aswoon
a-swoon
aswooned
aswough
Asz
AT
at-
AT&T
at.
At/m
At/Wb
ATA
atabal
Atabalipa
atabals
atabeg
atabek
Atabyrian
Atabrine
Atacaman
Atacamenan
Atacamenian
Atacameno
atacamite
ATACC
atactic
atactiform
Ataentsic
atafter
ataghan
ataghans
Atahualpa
Ataigal
Ataiyal
Atakapa
Atakapas
atake
Atal
Atalaya
Atalayah
atalayas
Atalan
Atalanta
Atalante
Atalanti
atalantis
Atalee
Atalya
Ataliah
Atalie
Atalissa
ataman
atamans
atamasco
atamascos
atame
Atamosco
atangle
atap
ataps
atar
ataractic
Atarax
ataraxy
ataraxia
ataraxias
ataraxic
ataraxics
ataraxies
Atascadero
Atascosa
Atat
atatschite
Ataturk
ataunt
ataunto
atavi
atavic
atavism
atavisms
atavist
atavistic
atavistically
atavists
atavus
ataxaphasia
ataxy
ataxia
ataxiagram
ataxiagraph
ataxiameter
ataxiaphasia
ataxias
ataxic
ataxics
ataxies
ataxinomic
ataxite
ataxonomic
ataxophemia
atazir
ATB
Atbara
atbash
ATC
Atcheson
Atchison
Atcliffe
Atco
ATDA
ATDRS
ate
ate-
Ateba
atebrin
atechny
atechnic
atechnical
ated
atees
ateeter
atef
atef-crown
ateknia
atelectasis
atelectatic
ateleiosis
atelene
ateleological
Ateles
atelestite
atelets
ately
atelic
atelier
ateliers
ateliosis
ateliotic
Atellan
atelo
atelo-
atelocardia
atelocephalous
ateloglossia
atelognathia
atelomyelia
atelomitic
atelophobia
atelopodia
ateloprosopia
atelorachidia
atelostomia
atemoya
atemporal
a-temporal
Aten
Atenism
Atenist
A-tent
ater-
Aterian
ates
Ateste
Atestine
ateuchi
ateuchus
ATF
Atfalati
Atglen
ATH
Athabasca
Athabascan
Athabaska
Athabaskan
Athal
athalamous
Athalee
Athalia
Athaliah
Athalie
Athalla
Athallia
athalline
Athamantid
athamantin
Athamas
athamaunte
athanasy
athanasia
Athanasian
Athanasianism
Athanasianist
athanasies
Athanasius
athanor
Athapascan
Athapaskan
athar
Atharvan
Atharva-Veda
athbash
Athecae
Athecata
athecate
Athey
atheism
atheisms
atheist
atheistic
atheistical
atheistically
atheisticalness
atheisticness
atheists
atheist's
atheize
atheizer
Athel
Athelbert
athelia
atheling
athelings
Athelred
Athelstan
Athelstane
athematic
Athena
Athenaea
Athenaeum
athenaeums
Athenaeus
Athenagoras
Athenai
Athene
athenee
atheneum
atheneums
Athenian
Athenianly
athenians
Athenienne
athenor
Athens
atheology
atheological
atheologically
atheous
Athericera
athericeran
athericerous
atherine
Atherinidae
Atheriogaea
Atheriogaean
Atheris
athermancy
athermanous
athermic
athermous
atherogenesis
atherogenic
atheroma
atheromas
atheromasia
atheromata
atheromatosis
atheromatous
atheroscleroses
atherosclerosis
atherosclerotic
atherosclerotically
Atherosperma
Atherton
Atherurus
athetesis
atheticize
athetize
athetized
athetizing
athetoid
athetoids
athetosic
athetosis
athetotic
Athie
athymy
athymia
athymic
athing
athink
athyreosis
athyria
athyrid
Athyridae
Athyris
Athyrium
athyroid
athyroidism
athyrosis
athirst
Athiste
athlete
athletehood
athletes
athlete's
athletic
athletical
athletically
athleticism
athletics
athletism
athletocracy
athlothete
athlothetes
athodyd
athodyds
athogen
Athol
athold
at-home
at-homeish
at-homeishness
at-homeness
athonite
athort
Athos
athrepsia
athreptic
athrill
a-thrill
athrive
athrob
a-throb
athrocyte
athrocytosis
athrogenic
athrong
a-throng
athrough
athumia
athwart
athwarthawse
athwartship
athwartships
athwartwise
ATI
Atiana
atic
Atik
Atikokania
Atila
atile
atilt
atimy
Atymnius
atimon
ating
atinga
atingle
atinkle
ation
atip
atypy
atypic
atypical
atypicality
atypically
atiptoe
a-tiptoe
ATIS
Atys
ative
ATK
Atka
Atkins
Atkinson
Atlanta
atlantad
atlantal
Atlante
Atlantean
atlantes
Atlantic
Atlantica
Atlantid
Atlantides
Atlantis
atlantite
atlanto-
atlantoaxial
atlantodidymus
atlantomastoid
Atlanto-mediterranean
atlantoodontoid
Atlantosaurus
at-large
ATLAS
Atlas-Agena
Atlasburg
Atlas-Centaur
atlases
Atlaslike
Atlas-Score
atlatl
atlatls
atle
Atlee
Atli
atlo-
atloaxoid
atloid
atloidean
atloidoaxoid
atloido-occipital
atlo-odontoid
ATM
atm.
atma
Atman
atmans
atmas
atmiatry
atmiatrics
atmid
atmidalbumin
atmidometer
atmidometry
atmo
atmo-
atmocausis
atmocautery
atmoclastic
atmogenic
atmograph
atmolyses
atmolysis
atmolyzation
atmolyze
atmolyzer
atmology
atmologic
atmological
atmologist
atmometer
atmometry
atmometric
atmophile
Atmore
atmos
atmosphere
atmosphered
atmosphereful
atmosphereless
atmospheres
atmosphere's
atmospheric
atmospherical
atmospherically
atmospherics
atmospherium
atmospherology
atmostea
atmosteal
atmosteon
ATMS
ATN
Atnah
ATO
atocha
atocia
Atoka
atokal
atoke
atokous
atole
a-tolyl
atoll
atolls
atoll's
atom
atomatic
atom-bomb
atom-chipping
atomechanics
atomerg
atomy
atomic
atomical
atomically
atomician
atomicism
atomicity
atomics
atomies
atomiferous
atomisation
atomise
atomised
atomises
atomising
atomism
atomisms
atomist
atomistic
atomistical
atomistically
atomistics
atomists
atomity
atomization
atomize
atomized
atomizer
atomizers
atomizes
atomizing
atomology
atom-rocket
ATOMS
atom's
atom-smashing
atom-tagger
atom-tagging
Aton
atonable
atonal
atonalism
atonalist
atonalistic
atonality
atonally
atone
atoneable
atoned
atonement
atonements
atoneness
atoner
atoners
atones
atony
atonia
atonic
atonicity
atonics
atonies
atoning
atoningly
Atonsah
atop
atopen
Atophan
atopy
atopic
atopies
atopite
ator
Atorai
atory
Atossa
atour
atoxic
Atoxyl
ATP
ATP2
ATPCO
atpoints
ATR
atrabilaire
atrabilar
atrabilarian
atrabilarious
atrabile
atrabiliar
atrabiliary
atrabiliarious
atrabilious
atrabiliousness
atracheate
Atractaspis
Atragene
Atrahasis
atrail
atrament
atramental
atramentary
atramentous
atraumatic
Atrax
atrazine
atrazines
Atrebates
atrede
Atremata
atremate
atrematous
atremble
a-tremble
atren
atrenne
atrepsy
atreptic
atresy
atresia
atresias
atresic
atretic
Atreus
atry
a-try
atria
atrial
atrible
Atrice
atrichia
atrichic
atrichosis
atrichous
atrickle
Atridae
Atridean
atrienses
atriensis
atriocoelomic
atrioporal
atriopore
atrioventricular
atrip
a-trip
Atrypa
Atriplex
atrypoid
atrium
atriums
atro-
atroce
atroceruleous
atroceruleus
atrocha
atrochal
atrochous
atrocious
atrociously
atrociousness
atrociousnesses
atrocity
atrocities
atrocity's
atrocoeruleus
atrolactic
Atronna
Atropa
atropaceous
atropal
atropamine
Atropatene
atrophy
atrophia
atrophias
atrophiated
atrophic
atrophied
atrophies
atrophying
atrophoderma
atrophous
atropia
atropic
Atropidae
atropin
atropine
atropines
atropinism
atropinization
atropinize
atropins
atropism
atropisms
Atropos
atropous
atrorubent
atrosanguineous
atroscine
atrous
ATRS
ATS
atsara
Atsugi
ATT
att.
Atta
attababy
attabal
attaboy
Attacapan
attacca
attacco
attach
attachable
attachableness
attache
attached
attachedly
attacher
attachers
attaches
attacheship
attaching
attachment
attachments
attachment's
attack
attackable
attacked
attacker
attackers
attacking
attackingly
attackman
attacks
attacolite
Attacus
attagal
attagen
attaghan
attagirl
Attah
attain
attainability
attainabilities
attainable
attainableness
attainably
attainder
attainders
attained
attainer
attainers
attaining
attainment
attainments
attainment's
attainor
attains
attaint
attainted
attainting
attaintment
attaints
attainture
attal
Attalanta
Attalea
attaleh
Attalid
Attalie
Attalla
attame
attapulgite
Attapulgus
attar
attargul
attars
attask
attaste
attatched
attatches
ATTC
ATTCOM
atte
atteal
attemper
attemperament
attemperance
attemperate
attemperately
attemperation
attemperator
attempered
attempering
attempers
attempre
attempt
attemptability
attemptable
attempted
attempter
attempters
attempting
attemptive
attemptless
attempts
Attenborough
attend
attendance
attendances
attendance's
attendancy
attendant
attendantly
attendants
attendant's
attended
attendee
attendees
attendee's
attender
attenders
attending
attendingly
attendings
attendment
attendress
attends
attensity
attent
attentat
attentate
attention
attentional
attentionality
attention-getting
attentions
attention's
attentive
attentively
attentiveness
attentivenesses
attently
attenuable
attenuant
attenuate
attenuated
attenuates
attenuating
attenuation
attenuations
attenuative
attenuator
attenuators
attenuator's
Attenweiler
atter
Atterbury
attercop
attercrop
attery
atterminal
attermine
attermined
atterminement
attern
atterr
atterrate
attest
attestable
attestant
attestation
attestations
attestative
attestator
attested
attester
attesters
attesting
attestive
attestor
attestors
attests
Atthia
atty
atty.
Attic
Attica
Attical
attice
Atticise
Atticised
Atticising
Atticism
atticisms
Atticist
atticists
Atticize
Atticized
Atticizing
atticomastoid
attics
attic's
attid
Attidae
Attila
attinge
attingence
attingency
attingent
attirail
attire
attired
attirement
attirer
attires
attiring
ATTIS
attitude
attitudes
attitude's
attitudinal
attitudinarian
attitudinarianism
attitudinise
attitudinised
attitudiniser
attitudinising
attitudinize
attitudinized
attitudinizer
attitudinizes
attitudinizing
attitudist
Attius
Attiwendaronk
attle
Attleboro
Attlee
attn
attntrp
atto-
attollent
attomy
attorn
attornare
attorned
attorney
attorney-at-law
attorneydom
attorney-generalship
attorney-in-fact
attorneyism
attorneys
attorney's
attorneys-at-law
attorneyship
attorneys-in-fact
attorning
attornment
attorns
attouchement
attour
attourne
attract
attractability
attractable
attractableness
attractance
attractancy
attractant
attractants
attracted
attracted-disk
attracter
attractile
attracting
attractingly
attraction
attractionally
attractions
attraction's
attractive
attractively
attractiveness
attractivenesses
attractivity
attractor
attractors
attractor's
attracts
attrahent
attrap
attrectation
attry
attrib
attrib.
attributable
attributal
attribute
attributed
attributer
attributes
attributing
attribution
attributional
attributions
attributive
attributively
attributiveness
attributives
attributor
attrist
attrite
attrited
attriteness
attriting
attrition
attritional
attritive
attritus
attriutively
attroopment
attroupement
Attu
attune
attuned
attunely
attunement
attunes
attuning
atturn
Attwood
atua
Atuami
Atul
atule
Atum
atumble
a-tumble
atune
ATV
atveen
atwain
a-twain
Atwater
atweel
atween
Atwekk
atwin
atwind
atwirl
atwist
a-twist
atwitch
atwite
atwitter
a-twitter
atwixt
atwo
a-two
Atwood
Atworth
AU
AUA
auantic
aubade
aubades
aubain
aubaine
Aubanel
Aubarta
Aube
aubepine
Auber
Auberbach
Auberge
auberges
aubergine
aubergiste
aubergistes
Auberon
Auberry
Aubert
Auberta
Aubervilliers
Aubigny
Aubin
Aubyn
Aubine
Aubree
Aubrey
Aubreir
aubretia
aubretias
Aubrette
Aubry
Aubrie
aubrieta
aubrietas
Aubrietia
aubrite
Auburn
Auburndale
auburn-haired
auburns
Auburntown
Auburta
Aubusson
AUC
Auca
Aucan
Aucaner
Aucanian
Auchenia
auchenium
Auchincloss
Auchinleck
auchlet
aucht
Auckland
auctary
auction
auctionary
auctioned
auctioneer
auctioneers
auctioneer's
auctioning
auctions
auctor
auctorial
auctorizate
auctors
Aucuba
aucubas
aucupate
aud
aud.
audace
audacious
audaciously
audaciousness
audacity
audacities
audad
audads
Audaean
Aude
Auden
Audette
Audhumbla
Audhumla
Audi
Audy
Audian
Audibertia
audibility
audible
audibleness
audibles
audibly
Audie
audience
audience-proof
audiencer
audiences
audience's
audiencia
audiencier
audient
audients
audile
audiles
auding
audings
audio
audio-
audioemission
audio-frequency
audiogenic
audiogram
audiograms
audiogram's
audiology
audiological
audiologies
audiologist
audiologists
audiologist's
audiometer
audiometers
audiometry
audiometric
audiometrically
audiometries
audiometrist
Audion
audiophile
audiophiles
audios
audiotape
audiotapes
audiotypist
audiovisual
audio-visual
audio-visually
audiovisuals
audiphone
audit
auditable
audited
auditing
audition
auditioned
auditioning
auditions
audition's
auditive
auditives
auditor
auditor-general
auditory
auditoria
auditorial
auditorially
auditories
auditorily
auditorium
auditoriums
auditors
auditor's
auditors-general
auditorship
auditotoria
auditress
audits
auditual
audivise
audiviser
audivision
AUDIX
Audley
Audly
Audra
Audras
Audre
Audrey
Audres
Audri
Audry
Audrie
Audrye
Audris
Audrit
Audsley
Audubon
Audubonistic
Audun
Audwen
Audwin
Auer
Auerbach
Aueto
AUEW
auf
aufait
aufgabe
Aufklarung
Aufklrung
Aufmann
auftakt
Aug
Aug.
auganite
Auge
Augean
Augeas
augelite
Augelot
augen
augend
augends
augen-gabbro
augen-gneiss
auger
augerer
auger-nose
augers
auger's
auger-type
auget
augh
aught
aughtlins
aughts
Augy
Augie
Augier
augite
augite-porphyry
augite-porphyrite
augites
augitic
augitite
augitophyre
augment
augmentable
augmentation
augmentationer
augmentations
augmentative
augmentatively
augmented
augmentedly
augmenter
augmenters
augmenting
augmentive
augmentor
augments
Augres
augrim
Augsburg
augur
augural
augurate
auguration
augure
augured
augurer
augurers
augury
augurial
auguries
auguring
augurous
augurs
augurship
August
Augusta
augustal
Augustales
Augustan
Auguste
auguster
augustest
Augusti
Augustin
Augustina
Augustine
Augustinian
Augustinianism
Augustinism
augustly
augustness
Augusto
Augustus
auh
auhuhu
AUI
Auk
auklet
auklets
auks
auksinai
auksinas
auksinu
aul
aula
aulacocarpous
Aulacodus
Aulacomniaceae
Aulacomnium
aulae
Aulander
Aulard
aularian
aulas
auld
aulder
auldest
auld-farran
auld-farrand
auld-farrant
auldfarrantlike
auld-warld
Aulea
auletai
aulete
auletes
auletic
auletrides
auletris
aulic
aulical
aulicism
Auliffe
Aulis
aullay
auln-
auloi
aulophyte
aulophobia
aulos
Aulostoma
Aulostomatidae
Aulostomi
aulostomid
Aulostomidae
Aulostomus
Ault
Aultman
aulu
AUM
aumaga
aumail
aumakua
aumbry
aumbries
aumery
aumil
aumildar
aummbulatory
aumoniere
aumous
aumrie
Aumsville
Aun
aunc-
auncel
Aundrea
aune
Aunjetitz
Aunson
aunt
aunter
aunters
aunthood
aunthoods
aunty
auntie
aunties
auntish
auntly
auntlier
auntliest
auntlike
auntre
auntrous
aunts
aunt's
auntsary
auntship
AUP
aupaka
aur-
AURA
aurae
Aural
aurally
auramin
auramine
aurang
Aurangzeb
aurantia
Aurantiaceae
aurantiaceous
Aurantium
aurar
auras
aura's
aurata
aurate
aurated
Aurea
aureal
aureate
aureately
aureateness
aureation
aurei
aureity
Aurel
Aurelea
Aurelia
Aurelian
Aurelie
Aurelio
Aurelius
aurene
Aureocasidium
aureola
aureolae
aureolas
aureole
aureoled
aureoles
aureolin
aureoline
aureoling
Aureomycin
aureous
aureously
Aures
auresca
aureus
Auria
auribromide
Auric
aurichalcite
aurichalcum
aurichloride
aurichlorohydric
auricyanhydric
auricyanic
auricyanide
auricle
auricled
auricles
auricomous
Auricula
auriculae
auricular
auriculare
auriculares
Auricularia
Auriculariaceae
auriculariae
Auriculariales
auricularian
auricularias
auricularis
auricularly
auriculars
auriculas
auriculate
auriculated
auriculately
Auriculidae
auriculo
auriculocranial
auriculoid
auriculo-infraorbital
auriculo-occipital
auriculoparietal
auriculotemporal
auriculoventricular
auriculovertical
auride
Aurie
auriferous
aurifex
aurify
aurific
aurification
aurified
aurifying
auriflamme
auriform
Auriga
Aurigae
aurigal
aurigation
aurigerous
Aurigid
Aurignac
Aurignacian
aurigo
aurigraphy
auri-iodide
auryl
aurilave
Aurilia
aurin
aurinasal
aurine
Auriol
auriphone
auriphrygia
auriphrygiate
auripigment
auripuncture
aurir
auris
auriscalp
auriscalpia
auriscalpium
auriscope
auriscopy
auriscopic
auriscopically
aurist
aurists
Aurita
aurite
aurited
aurivorous
Aurlie
auro-
auroauric
aurobromide
auroch
aurochloride
aurochs
aurochses
aurocyanide
aurodiamine
auronal
Auroora
aurophobia
aurophore
Aurora
aurorae
auroral
aurorally
auroras
Aurore
aurorean
Aurorian
aurorium
aurotellurite
aurothiosulphate
aurothiosulphuric
aurous
aurrescu
Aurthur
aurulent
Aurum
aurums
aurung
Aurungzeb
aurure
AUS
Aus.
Ausable
Auschwitz
auscult
auscultascope
auscultate
auscultated
auscultates
auscultating
auscultation
auscultations
auscultative
auscultator
auscultatory
Auscultoscope
Ause
ausform
ausformed
ausforming
ausforms
ausgespielt
Ausgleich
Ausgleiche
Aushar
Auslander
auslaut
auslaute
Auslese
Ausones
Ausonian
Ausonius
auspex
auspicate
auspicated
auspicating
auspice
auspices
auspicy
auspicial
auspicious
auspiciously
auspiciousness
Aussie
aussies
Aust
Aust.
Austafrican
austausch
Austell
austemper
Austen
austenite
austenitic
austenitize
austenitized
austenitizing
Auster
austere
austerely
austereness
austerer
austerest
austerity
austerities
Austerlitz
austerus
Austin
Austina
Austinburg
Austine
Austinville
Auston
austr-
Austral
Austral.
Australanthropus
Australasia
Australasian
Australe
australene
Austral-english
Australia
Australian
Australiana
Australianism
Australianize
Australian-oak
australians
Australic
Australioid
Australis
australite
Australoid
Australopithecinae
Australopithecine
Australopithecus
Australorp
australs
Austrasia
Austrasian
Austreng
Austria
Austria-Hungary
Austrian
Austrianize
austrians
Austric
austrine
austringer
austrium
Austro-
Austroasiatic
Austro-Asiatic
Austro-columbia
Austro-columbian
Austrogaea
Austrogaean
Austro-Hungarian
Austro-malayan
austromancy
Austronesia
Austronesian
Austrophil
Austrophile
Austrophilism
Austroriparian
Austro-swiss
Austwell
ausu
ausubo
ausubos
aut-
autacoid
autacoidal
autacoids
autaesthesy
autallotriomorphic
autantitypy
autarch
autarchy
autarchic
autarchical
autarchically
autarchies
autarchist
Autarchoglossa
autarky
autarkic
autarkical
autarkically
autarkies
autarkik
autarkikal
autarkist
Autaugaville
aute
autechoscope
autecy
autecious
auteciously
auteciousness
autecism
autecisms
autecology
autecologic
autecological
autecologically
autecologist
autem
autere
Auteuil
auteur
auteurism
auteurs
autexousy
auth
auth.
authentic
authentical
authentically
authenticalness
authenticatable
authenticate
authenticated
authenticates
authenticating
authentication
authentications
authenticator
authenticators
authenticity
authenticities
authenticly
authenticness
authigene
authigenetic
authigenic
authigenous
Authon
author
authorcraft
author-created
authored
author-entry
authoress
authoresses
authorhood
authorial
authorially
authoring
authorisable
authorisation
authorise
authorised
authoriser
authorish
authorising
authorism
authoritarian
authoritarianism
authoritarianisms
authoritarians
authoritative
authoritatively
authoritativeness
authority
authorities
authority's
authorizable
authorization
authorizations
authorization's
authorize
authorized
authorizer
authorizers
authorizes
authorizing
authorless
authorly
authorling
author-publisher
author-ridden
authors
author's
authorship
authorships
authotype
autism
autisms
autist
autistic
auto
auto-
auto.
autoabstract
autoactivation
autoactive
autoaddress
autoagglutinating
autoagglutination
autoagglutinin
autoalarm
auto-alarm
autoalkylation
autoallogamy
autoallogamous
autoanalysis
autoanalytic
autoantibody
autoanticomplement
autoantitoxin
autoasphyxiation
autoaspiration
autoassimilation
auto-audible
Autobahn
autobahnen
autobahns
autobasidia
Autobasidiomycetes
autobasidiomycetous
autobasidium
Autobasisii
autobiographal
autobiographer
autobiographers
autobiography
autobiographic
autobiographical
autobiographically
autobiographies
autobiography's
autobiographist
autobiology
autoblast
autoboat
autoboating
autobolide
autobus
autobuses
autobusses
autocab
autocade
autocades
autocall
autocamp
autocamper
autocamping
autocar
autocarist
autocarp
autocarpian
autocarpic
autocarpous
autocatalepsy
autocatalyses
autocatalysis
autocatalytic
autocatalytically
autocatalyze
autocatharsis
autocatheterism
autocephaly
autocephalia
autocephalic
autocephality
autocephalous
autoceptive
autochanger
autochemical
autocholecystectomy
autochrome
autochromy
autochronograph
autochthon
autochthonal
autochthones
autochthony
autochthonic
autochthonism
autochthonous
autochthonously
autochthonousness
autochthons
autochton
autocycle
autocide
autocinesis
autocystoplasty
autocytolysis
autocytolytic
autoclasis
autoclastic
autoclave
autoclaved
autoclaves
autoclaving
autocoder
autocoenobium
autocoherer
autocoid
autocoids
autocollimate
autocollimation
autocollimator
autocollimators
autocolony
autocombustible
autocombustion
autocomplexes
autocondensation
autoconduction
autoconvection
autoconverter
autocopist
autocoprophagous
autocorrelate
autocorrelation
autocorrosion
autocosm
autocracy
autocracies
autocrat
autocratic
autocratical
autocratically
autocraticalness
autocrator
autocratoric
autocratorical
autocratrix
autocrats
autocrat's
autocratship
autocremation
autocriticism
autocross
autocue
auto-da-f
auto-dafe
auto-da-fe
autodecomposition
autodecrement
autodecremented
autodecrements
autodepolymerization
autodermic
autodestruction
autodetector
autodiagnosis
autodiagnostic
autodiagrammatic
autodial
autodialed
autodialer
autodialers
autodialing
autodialled
autodialling
autodials
autodidact
autodidactic
autodidactically
autodidacts
autodifferentiation
autodiffusion
autodigestion
autodigestive
AUTODIN
autodynamic
autodyne
autodynes
autodrainage
autodrome
autoecholalia
autoecy
autoecic
autoecious
autoeciously
autoeciousness
autoecism
autoecous
autoed
autoeducation
autoeducative
autoelectrolysis
autoelectrolytic
autoelectronic
autoelevation
autoepigraph
autoepilation
autoerotic
autoerotically
autoeroticism
autoerotism
autoette
autoexcitation
autofecundation
autofermentation
autofluorescence
autoformation
autofrettage
autogamy
autogamic
autogamies
autogamous
autogauge
autogeneal
autogeneses
autogenesis
autogenetic
autogenetically
autogeny
autogenic
autogenies
autogenous
autogenously
autogenuous
Autogiro
autogyro
autogiros
autogyros
autognosis
autognostic
autograft
autografting
autogram
autograph
autographal
autographed
autographer
autography
autographic
autographical
autographically
autographing
autographism
autographist
autographometer
autographs
autogravure
Autoharp
autoheader
autohemic
autohemolysin
autohemolysis
autohemolytic
autohemorrhage
autohemotherapy
autoheterodyne
autoheterosis
autohexaploid
autohybridization
autohypnosis
autohypnotic
autohypnotically
autohypnotism
autohypnotization
autoicous
autoignition
autoimmune
autoimmunity
autoimmunities
autoimmunization
autoimmunize
autoimmunized
autoimmunizing
autoincrement
autoincremented
autoincrements
autoindex
autoindexing
autoinduction
autoinductive
autoinfection
auto-infection
autoinfusion
autoing
autoinhibited
auto-inoculability
autoinoculable
auto-inoculable
autoinoculation
auto-inoculation
autointellectual
autointoxicant
autointoxication
autoionization
autoirrigation
autoist
autojigger
autojuggernaut
autokinesy
autokinesis
autokinetic
autokrator
autolaryngoscope
autolaryngoscopy
autolaryngoscopic
autolater
autolatry
autolavage
autolesion
Autolycus
autolimnetic
autolysate
autolysate-precipitate
autolyse
autolysin
autolysis
autolith
autolithograph
autolithographer
autolithography
autolithographic
autolytic
Autolytus
autolyzate
autolyze
autolyzed
autolyzes
autolyzing
autoloader
autoloaders
autoloading
autology
autological
autologist
autologous
autoluminescence
autoluminescent
automa
automacy
automaker
automan
automania
automanipulation
automanipulative
automanual
automat
automata
automatable
automate
automateable
automated
automates
automatic
automatical
automatically
automaticity
automatics
automatictacessing
automatin
automating
automation
automations
automatism
automatist
automative
automatization
automatize
automatized
automatizes
automatizing
automatograph
automaton
automatonlike
automatons
automatonta
automatontons
automatous
automats
automechanical
automechanism
Automedon
automelon
automen
autometamorphosis
autometry
autometric
automysophobia
automobile
automobiled
automobiles
automobile's
automobiling
automobilism
automobilist
automobilistic
automobilists
automobility
automolite
automonstration
automorph
automorphic
automorphically
automorphic-granular
automorphism
automotive
automotor
automower
autompne
autonavigator
autonavigators
autonavigator's
autonegation
autonephrectomy
autonephrotoxin
autonetics
autoneurotoxin
autonym
autonitridation
Autonoe
autonoetic
autonomasy
autonomy
autonomic
autonomical
autonomically
autonomies
autonomist
autonomize
autonomous
autonomously
autonomousness
auto-objective
auto-observation
auto-omnibus
auto-ophthalmoscope
auto-ophthalmoscopy
autooxidation
auto-oxidation
auto-oxidize
autoparasitism
autopathy
autopathic
autopathography
autopelagic
autopepsia
autophagi
autophagy
autophagia
autophagous
autophyllogeny
autophyte
autophytic
autophytically
autophytograph
autophytography
autophoby
autophobia
autophon
autophone
autophony
autophonoscope
autophonous
autophotoelectric
autophotograph
autophotometry
autophthalmoscope
autopilot
autopilots
autopilot's
autopyotherapy
autopista
autoplagiarism
autoplasmotherapy
autoplast
autoplasty
autoplastic
autoplastically
autoplasties
autopneumatic
autopoint
autopoisonous
autopolar
autopolyploid
autopolyploidy
autopolo
autopoloist
autopore
autoportrait
autoportraiture
Autopositive
autopotamic
autopotent
autoprogressive
autoproteolysis
autoprothesis
autopsy
autopsic
autopsical
autopsychic
autopsychoanalysis
autopsychology
autopsychorhythmia
autopsychosis
autopsied
autopsies
autopsying
autopsist
autoptic
autoptical
autoptically
autopticity
autoput
autor
autoracemization
autoradiogram
autoradiograph
autoradiography
autoradiographic
autorail
autoreduction
autoreflection
autoregenerator
autoregressive
autoregulation
autoregulative
autoregulatory
autoreinfusion
autoretardation
autorhythmic
autorhythmus
auto-rickshaw
auto-rifle
autoriser
autorotate
autorotation
autorotational
autoroute
autorrhaphy
autos
auto's
Autosauri
Autosauria
autoschediasm
autoschediastic
autoschediastical
autoschediastically
autoschediaze
autoscience
autoscope
autoscopy
autoscopic
autosender
autosensitization
autosensitized
autosepticemia
autoserotherapy
autoserum
autosexing
autosight
autosign
autosymbiontic
autosymbolic
autosymbolical
autosymbolically
autosymnoia
Autosyn
autosyndesis
autosite
autositic
autoskeleton
autosled
autoslip
autosomal
autosomally
autosomatognosis
autosomatognostic
autosome
autosomes
autosoteric
autosoterism
autospore
autosporic
autospray
autostability
autostage
autostandardization
autostarter
autostethoscope
autostyly
autostylic
autostylism
autostoper
autostrada
autostradas
autosuggest
autosuggestibility
autosuggestible
autosuggestion
autosuggestionist
autosuggestions
autosuggestive
autosuppression
autota
autotelegraph
autotelic
autotelism
autotetraploid
autotetraploidy
autothaumaturgist
autotheater
autotheism
autotheist
autotherapeutic
autotherapy
autothermy
autotimer
autotype
autotypes
autotyphization
autotypy
autotypic
autotypies
autotypography
autotomy
autotomic
autotomies
autotomise
autotomised
autotomising
autotomize
autotomized
autotomizing
autotomous
autotoxaemia
autotoxemia
autotoxic
autotoxication
autotoxicity
autotoxicosis
autotoxin
autotoxis
autotractor
autotransformer
autotransfusion
autotransplant
autotransplantation
autotrepanation
autotriploid
autotriploidy
autotroph
autotrophy
autotrophic
autotrophically
autotropic
autotropically
autotropism
autotruck
autotuberculin
autoturning
autourine
autovaccination
autovaccine
autovalet
autovalve
autovivisection
AUTOVON
autoxeny
autoxidation
autoxidation-reduction
autoxidator
autoxidizability
autoxidizable
autoxidize
autoxidizer
autozooid
Autrain
Autrans
autre
autrefois
Autrey
Autry
Autryville
Autum
Autumn
autumnal
autumnally
autumn-brown
Autumni
autumnian
autumnity
autumns
autumn's
autumn-spring
Autun
Autunian
autunite
autunites
auturgy
Auvergne
Auvil
Auwers
AUX
aux.
auxamylase
auxanogram
auxanology
auxanometer
auxeses
auxesis
auxetic
auxetical
auxetically
auxetics
AUXF
Auxier
auxil
auxiliar
auxiliary
auxiliaries
auxiliarly
auxiliate
auxiliation
auxiliator
auxiliatory
auxilytic
auxilium
auxillary
auximone
auxin
auxinic
auxinically
auxins
Auxo
auxoaction
auxoamylase
auxoblast
auxobody
auxocardia
auxochrome
auxochromic
auxochromism
auxochromous
auxocyte
auxoflore
auxofluor
auxograph
auxographic
auxohormone
auxology
auxometer
auxospore
auxosubstance
auxotonic
auxotox
auxotroph
auxotrophy
auxotrophic
Auxvasse
Auzout
AV
av-
a-v
av.
Ava
avadana
avadavat
avadavats
avadhuta
avahi
avail
availabile
availability
availabilities
available
availableness
availably
availed
availer
availers
availing
availingly
availment
avails
aval
avalanche
avalanched
avalanches
avalanching
avale
avalent
Avallon
Avalokita
Avalokitesvara
Avalon
avalvular
Avan
avance
Avanguardisti
avania
avanious
avanyu
Avant
avant-
avantage
avant-courier
avanters
avantgarde
avant-garde
avant-gardism
avant-gardist
Avanti
avantlay
avant-propos
avanturine
Avar
Avaradrano
avaram
avaremotemo
Avaria
Avarian
avarice
avarices
avaricious
avariciously
avariciousness
Avarish
avaritia
Avars
avascular
avast
avatar
avatara
avatars
avaunt
Avawam
AVC
AVD
avdp
avdp.
Ave
Ave.
Avebury
Aveiro
Aveyron
Avelin
Avelina
Aveline
avell
Avella
avellan
avellane
Avellaneda
avellaneous
avellano
Avellino
avelonge
aveloz
Avena
avenaceous
avenage
Avenal
avenalin
avenant
avenary
Avenel
avener
avenery
avenge
avenged
avengeful
avengement
avenger
avengeress
avengers
avenges
avenging
avengingly
aveny
avenida
aveniform
avenin
avenine
avenolith
avenous
avens
avenses
aventail
aventayle
aventails
Aventine
aventre
aventure
aventurin
aventurine
avenue
avenues
avenue's
aver
aver-
Avera
average
averaged
averagely
averageness
averager
averages
averaging
averah
Averell
Averi
Avery
averia
Averil
Averyl
Averill
averin
Averir
averish
averment
averments
avern
Avernal
Averno
Avernus
averrable
averral
averred
averrer
Averrhoa
Averrhoism
Averrhoist
Averrhoistic
averring
Averroes
Averroism
Averroist
Averroistic
averruncate
averruncation
averruncator
avers
aversant
aversation
averse
aversely
averseness
aversion
aversions
aversion's
aversive
avert
avertable
averted
avertedly
averter
avertible
avertiment
Avertin
averting
avertive
averts
Aves
Avesta
Avestan
avestruz
aveugle
avg
avg.
avgas
avgases
avgasses
Avi
aviador
avyayibhava
avian
avianization
avianize
avianized
avianizes
avianizing
avians
aviararies
aviary
aviaries
aviarist
aviarists
aviate
aviated
aviates
aviatic
aviating
aviation
aviational
aviations
aviator
aviatory
aviatorial
aviatoriality
aviators
aviator's
aviatress
aviatrice
aviatrices
aviatrix
aviatrixes
Avice
Avicebron
Avicenna
Avicennia
Avicenniaceae
Avicennism
avichi
avicide
avick
avicolous
Avictor
Avicula
avicular
Avicularia
avicularian
Aviculariidae
Avicularimorphae
avicularium
Aviculidae
aviculture
aviculturist
avid
avidya
avidin
avidins
avidious
avidiously
avidity
avidities
avidly
avidness
avidnesses
avidous
Avie
Aviemore
aview
avifauna
avifaunae
avifaunal
avifaunally
avifaunas
avifaunistic
avigate
avigation
avigator
avigators
Avigdor
Avignon
Avignonese
avijja
Avikom
Avila
avilaria
avile
avilement
Avilion
Avilla
avine
Avinger
aviolite
avion
avion-canon
avionic
avionics
avions
avirulence
avirulent
Avis
avys
Avisco
avision
aviso
avisos
Aviston
avital
avitaminoses
avitaminosis
avitaminotic
avitic
Avitzur
Aviv
Aviva
Avivah
avives
avizandum
AVLIS
Avlona
AVM
avn
avn.
Avner
Avo
Avoca
avocado
avocadoes
avocados
avocat
avocate
avocation
avocational
avocationally
avocations
avocation's
avocative
avocatory
avocet
avocets
avodire
avodires
avogadrite
Avogadro
avogram
avoy
avoid
avoidable
avoidably
avoidance
avoidances
avoidant
avoided
avoider
avoiders
avoiding
avoidless
avoidment
avoids
avoidupois
avoidupoises
avoyer
avoyership
avoir
avoir.
avoirdupois
avoke
avolate
avolation
avolitional
Avon
Avondale
avondbloem
Avonmore
Avonne
avos
avoset
avosets
avouch
avouchable
avouched
avoucher
avouchers
avouches
avouching
avouchment
avoue
avour
avoure
avourneen
avouter
avoutry
avow
avowable
avowableness
avowably
avowal
avowals
avowance
avowant
avowe
avowed
avowedly
avowedness
avower
avowers
avowing
avowry
avowries
avows
avowter
Avra
Avraham
Avram
Avril
Avrit
Avrom
Avron
Avruch
Avshar
avulse
avulsed
avulses
avulsing
avulsion
avulsions
avuncular
avunculate
avunculize
AW
aw-
awa
Awabakal
awabi
AWACS
Awad
Awadhi
awaft
awag
away
away-going
awayness
awaynesses
aways
await
awaited
awaiter
awaiters
awaiting
Awaitlala
awaits
awakable
awake
awakeable
awaked
awaken
awakenable
awakened
awakener
awakeners
awakening
awakeningly
awakenings
awakenment
awakens
awakes
awaking
awakings
awald
awalim
awalt
Awan
awane
awanyu
awanting
awapuhi
A-war
award
awardable
awarded
awardee
awardees
awarder
awarders
awarding
awardment
awards
aware
awaredom
awareness
awarn
awarrant
awaruite
awash
awaste
awat
awatch
awater
awave
AWB
awber
awd
awe
AWEA
A-weapons
aweary
awearied
aweather
a-weather
awe-awakening
aweband
awe-band
awe-bound
awe-commanding
awe-compelling
awed
awedly
awedness
awee
aweek
a-week
aweel
awe-filled
aweigh
aweing
awe-inspired
awe-inspiring
awe-inspiringly
aweless
awelessness
Awellimiden
Awendaw
awes
awesome
awesomely
awesomeness
awest
a-west
awestricken
awe-stricken
awestrike
awe-strike
awestruck
awe-struck
aweto
awfu
awful
awful-eyed
awful-gleaming
awfuller
awfullest
awfully
awful-looking
awfulness
awful-voiced
AWG
awhape
awheel
a-wheels
awheft
awhet
a-whet
awhile
a-whiles
awhir
a-whir
awhirl
a-whirl
awide
awiggle
awikiwiki
awin
awing
a-wing
awingly
awink
a-wink
awiwi
AWK
awkly
awkward
awkwarder
awkwardest
awkwardish
awkwardly
awkwardness
awkwardnesses
AWL
awless
awlessness
awl-fruited
awl-leaved
awls
awl's
awl-shaped
awlwort
awlworts
awm
awmbrie
awmous
awn
awned
awner
awny
awning
awninged
awnings
awning's
awnless
awnlike
awns
a-wobble
awoke
awoken
AWOL
Awolowo
awols
awonder
awork
a-work
aworry
aworth
a-wrack
awreak
a-wreak
awreck
awry
awrist
awrong
Awshar
AWST
AWU
awunctive
Ax
ax.
Axa
ax-adz
AXAF
axal
axanthopsia
axbreaker
Axe
axebreaker
axe-breaker
axed
Axel
axels
axeman
axemaster
axemen
axenic
axenically
axer
axerophthol
axers
axes
axfetch
axhammer
axhammered
axhead
axial
axial-flow
axiality
axialities
axially
axiate
axiation
Axifera
axiferous
axiform
axifugal
axil
axile
axilemma
axilemmas
axilemmata
axilla
axillae
axillant
axillar
axillary
axillaries
axillars
axillas
axils
axin
axine
axing
axiniform
axinite
axinomancy
axiolite
axiolitic
axiology
axiological
axiologically
axiologies
axiologist
axiom
axiomatic
axiomatical
axiomatically
axiomatization
axiomatizations
axiomatization's
axiomatize
axiomatized
axiomatizes
axiomatizing
axioms
axiom's
axion
axiopisty
Axiopoenus
Axis
axised
axises
axisymmetry
axisymmetric
axisymmetrical
axisymmetrically
axite
axites
axle
axle-bending
axle-boring
axle-centering
axled
axle-forging
axles
axle's
axlesmith
axle-tooth
axletree
axle-tree
axletrees
axlike
axmaker
axmaking
axman
axmanship
axmaster
axmen
Axminster
axodendrite
axofugal
axogamy
axoid
axoidean
axolemma
axolysis
axolotl
axolotls
axolotl's
axometer
axometry
axometric
axon
axonal
axone
axonemal
axoneme
axonemes
axones
axoneure
axoneuron
Axonia
axonic
Axonolipa
axonolipous
axonometry
axonometric
Axonophora
axonophorous
Axonopus
axonost
axons
axon's
axopetal
axophyte
axoplasm
axoplasmic
axoplasms
axopodia
axopodium
axospermous
axostyle
axotomous
axseed
axseeds
ax-shaped
Axson
axstone
Axtel
Axtell
Axton
axtree
Axum
Axumite
axunge
axweed
axwise
axwort
AZ
az-
aza-
azadirachta
azadrachta
azafran
azafrin
Azal
Azalea
Azaleah
azaleamum
azaleas
azalea's
Azalia
Azan
Azana
Azande
azans
Azar
Azarcon
Azaria
Azariah
azarole
Azarria
azaserine
azathioprine
Azazel
Azbine
azedarac
azedarach
Azeglio
Azeito
azelaic
azelate
Azelea
Azelfafage
azeotrope
azeotropy
azeotropic
azeotropism
Azerbaidzhan
Azerbaijan
Azerbaijanese
Azerbaijani
Azerbaijanian
Azerbaijanis
Azeria
Azha
Azide
azides
azido
aziethane
azygo-
Azygobranchia
Azygobranchiata
azygobranchiate
azygomatous
azygos
azygoses
azygosperm
azygospore
azygote
azygous
Azikiwe
Azilian
Azilian-tardenoisian
azilut
azyme
Azimech
azimene
azimethylene
azimide
azimin
azimine
azimino
aziminobenzene
azymite
azymous
azimuth
azimuthal
azimuthally
azimuths
azimuth's
azine
azines
azinphosmethyl
aziola
Aziza
azlactone
Azle
azlon
azlons
Aznavour
azo
azo-
azobacter
azobenzene
azobenzil
azobenzoic
azobenzol
azoblack
azoch
azocyanide
azocyclic
azocochineal
azocoralline
azocorinth
azodicarboxylic
azodiphenyl
azodisulphonic
azoeosin
azoerythrin
Azof
azofy
azofication
azofier
azoflavine
azoformamide
azoformic
azogallein
azogreen
azogrenadine
azohumic
azoic
azoimide
azoisobutyronitrile
azole
azoles
azolitmin
Azolla
azomethine
azon
azonal
azonaphthalene
azonic
azonium
azons
azoology
azo-orange
azo-orchil
azo-orseilline
azoospermia
azoparaffin
azophen
azophenetole
azophenyl
azophenylene
azophenine
azophenol
Azophi
azophosphin
azophosphore
azoprotein
Azor
Azores
Azorian
Azorin
azorite
azorubine
azosulphine
azosulphonic
azotaemia
azotate
azote
azotea
azoted
azotemia
azotemias
azotemic
azotenesis
azotes
azotetrazole
azoth
azothionium
azoths
azotic
azotin
azotine
azotise
azotised
azotises
azotising
azotite
azotize
azotized
azotizes
azotizing
Azotobacter
Azotobacterieae
azotoluene
azotometer
azotorrhea
azotorrhoea
Azotos
azotous
azoturia
azoturias
Azov
azovernine
azox
azoxazole
azoxy
azoxyanisole
azoxybenzene
azoxybenzoic
azoxime
azoxynaphthalene
azoxine
azoxyphenetole
azoxytoluidine
azoxonium
Azpurua
Azrael
Azral
Azriel
Aztec
Azteca
Aztecan
aztecs
azthionium
Azuela
Azuero
azulejo
azulejos
azulene
azuline
azulite
azulmic
azumbre
azure
azurean
azure-blazoned
azure-blue
azure-canopied
azure-circled
azure-colored
azured
azure-domed
azure-eyed
azure-footed
azure-inlaid
azure-mantled
azureness
azureous
azure-penciled
azure-plumed
azures
azure-tinted
azure-vaulted
azure-veined
azury
azurine
azurite
azurites
azurmalachite
azurous
Azusa
B
B-
B.A.
B.A.A.
B.Arch.
B.B.C.
B.C.
B.C.E.
B.C.L.
B.Ch.
B.D.
B.D.S.
B.E.
B.E.F.
B.E.M.
B.Ed.
b.f.
B.L.
B.Litt.
B.M.
B.Mus.
B.O.
B.O.D.
B.P.
B.Phil.
B.R.C.S.
B.S.
B.S.S.
B.Sc.
B.T.U.
B.V.
B.V.M.
B/B
B/C
B/D
B/E
B/F
B/L
B/O
B/P
B/R
B/S
B/W
B911
BA
BAA
baaed
baahling
baaing
Baal
Baalath
Baalbeer
Baalbek
Baal-berith
Baalim
Baalish
Baalism
baalisms
Baalist
Baalistic
Baalite
Baalitical
Baalize
Baalized
Baalizing
Baalman
baals
Baalshem
baar
baas
baases
baaskaap
baaskaaps
baaskap
Baastan
Bab
Baba
babacoote
babai
babaylan
babaylanes
babajaga
babakoto
baba-koto
Babar
Babara
babas
babasco
babassu
babassus
babasu
Babb
Babbage
Babbette
Babby
Babbie
babbishly
babbit
babbit-metal
Babbitry
Babbitt
babbitted
babbitter
Babbittess
Babbittian
babbitting
Babbittish
Babbittism
Babbittry
babbitts
babblative
babble
babbled
babblement
babbler
babblers
babbles
babblesome
babbly
babbling
babblingly
babblings
babblish
babblishly
babbool
babbools
Babcock
Babe
babe-faced
babehood
Babel
Babeldom
babelet
Babelic
babelike
Babelisation
Babelise
Babelised
Babelish
Babelising
Babelism
Babelization
Babelize
Babelized
Babelizing
babels
babel's
Baber
babery
babes
babe's
babeship
Babesia
babesias
babesiasis
babesiosis
Babette
Babeuf
Babhan
Babi
baby
Babiana
baby-blue-eyes
Baby-bouncer
baby-browed
babiche
babiches
baby-doll
babydom
babied
babies
babies'-breath
baby-face
baby-faced
baby-featured
babyfied
babyhood
babyhoods
babyhouse
babying
babyish
babyishly
babyishness
Babiism
babyism
baby-kissing
babylike
babillard
Babylon
Babylonia
Babylonian
babylonians
Babylonic
Babylonish
Babylonism
Babylonite
Babylonize
Babine
babingtonite
babyolatry
babion
babirousa
babiroussa
babirusa
babirusas
babirussa
babis
babysat
baby-sat
baby's-breath
babish
babished
babyship
babishly
babishness
babysit
baby-sit
babysitter
baby-sitter
babysitting
baby-sitting
baby-sized
Babism
baby-snatching
baby's-slippers
Babist
Babita
Babite
baby-tears
Babits
Baby-walker
babka
babkas
bablah
bable
babloh
baboen
Babol
Babongo
baboo
baboodom
babooism
babool
babools
baboon
baboonery
baboonish
baboonroot
baboons
baboos
baboosh
baboot
babouche
Babouvism
Babouvist
babracot
babroot
Babs
Babson
babu
Babua
babudom
babuina
babuism
babul
babuls
Babuma
Babungera
Babur
baburd
babus
babushka
babushkas
Bac
bacaba
bacach
bacalao
bacalaos
bacao
Bacardi
Bacau
bacauan
bacbakiri
BAcc
bacca
baccaceous
baccae
baccalaurean
baccalaureat
baccalaureate
baccalaureates
baccalaureus
baccar
baccara
baccaras
baccarat
baccarats
baccare
baccate
baccated
Bacchae
bacchanal
Bacchanalia
bacchanalian
bacchanalianism
bacchanalianly
Bacchanalias
bacchanalism
bacchanalization
bacchanalize
bacchanals
bacchant
bacchante
bacchantes
bacchantic
bacchants
bacchar
baccharis
baccharoid
baccheion
Bacchelli
bacchiac
bacchian
Bacchic
Bacchical
Bacchides
bacchii
Bacchylides
bacchiuchii
bacchius
Bacchus
Bacchuslike
baccy
baccies
bacciferous
bacciform
baccilla
baccilli
baccillla
baccillum
Baccio
baccivorous
BACH
Bacharach
Bache
bached
bachel
Bacheller
bachelor
bachelor-at-arms
bachelordom
bachelorette
bachelorhood
bachelorhoods
bachelorism
bachelorize
bachelorly
bachelorlike
bachelors
bachelor's
bachelors-at-arms
bachelor's-button
bachelor's-buttons
bachelorship
bachelorwise
bachelry
baches
Bachichi
baching
Bachman
bach's
bacilary
bacile
Bacillaceae
bacillar
bacillary
Bacillariaceae
bacillariaceous
Bacillariales
Bacillarieae
Bacillariophyta
bacillemia
bacilli
bacillian
bacillicidal
bacillicide
bacillicidic
bacilliculture
bacilliform
bacilligenic
bacilliparous
bacillite
bacillogenic
bacillogenous
bacillophobia
bacillosis
bacilluria
bacillus
bacin
Bacis
bacitracin
back
back-
backache
backaches
backache's
backachy
backaching
back-acting
backadation
backage
back-alley
back-and-forth
back-angle
backare
backarrow
backarrows
backband
backbar
backbear
backbearing
backbeat
backbeats
backbencher
back-bencher
backbenchers
backbend
backbends
backbend's
backberand
backberend
back-berend
backbit
backbite
backbiter
backbiters
backbites
backbiting
back-biting
backbitingly
backbitten
back-blocker
backblocks
backblow
back-blowing
backboard
back-board
backboards
backbone
backboned
backboneless
backbonelessness
backbones
backbone's
backbrand
backbreaker
backbreaking
back-breaking
back-breathing
back-broken
back-burner
backcap
backcast
backcasts
backchain
backchat
backchats
back-check
backcloth
back-cloth
back-cloths
backcomb
back-coming
back-connected
backcountry
back-country
backcourt
backcourtman
backcross
backdate
backdated
backdates
backdating
backdoor
back-door
backdown
back-drawing
back-drawn
backdrop
backdrops
backdrop's
backed
backed-off
backen
back-end
backened
backening
Backer
backers
backers-up
backer-up
backet
back-face
back-facing
backfall
back-fanged
backfatter
backfield
backfields
backfill
backfilled
backfiller
back-filleted
backfilling
backfills
backfire
back-fire
backfired
backfires
backfiring
backflap
backflash
backflip
backflow
backflowing
back-flowing
back-flung
back-focused
backfold
back-formation
backframe
backfriend
backfurrow
backgame
backgammon
backgammons
backgeared
back-geared
back-glancing
back-going
background
backgrounds
background's
backhand
back-hand
backhanded
back-handed
backhandedly
backhandedness
backhander
back-hander
backhanding
backhands
backhatch
backhaul
backhauled
backhauling
backhauls
Backhaus
backheel
backhoe
backhoes
backhooker
backhouse
backhouses
backy
backyard
backyarder
backyards
backyard's
backie
backiebird
backing
backing-off
backings
backjaw
backjoint
backland
backlands
backlash
back-lash
backlashed
backlasher
backlashers
backlashes
backlashing
back-leaning
Backler
backless
backlet
backliding
back-light
back-lighted
backlighting
back-lighting
back-lying
backlings
backlins
backlist
back-list
backlists
backlit
back-lit
backlog
back-log
backlogged
backlogging
backlogs
backlog's
back-looking
backlotter
back-making
backmost
back-number
backoff
backorder
backout
backouts
backpack
backpacked
backpacker
backpackers
backpacking
backpacks
backpack's
back-paddle
back-paint
back-palm
backpedal
back-pedal
backpedaled
back-pedaled
backpedaling
back-pedaling
back-pedalled
back-pedalling
backpiece
back-piece
backplane
backplanes
backplane's
back-plaster
backplate
back-plate
backpointer
backpointers
backpointer's
back-pulling
back-putty
back-racket
back-raking
backrest
backrests
backrope
backropes
backrun
backrush
backrushes
Backs
backsaw
backsaws
backscatter
backscattered
backscattering
backscatters
backscraper
backscratcher
back-scratcher
backscratching
back-scratching
backseat
backseats
backsey
back-sey
backset
back-set
backsets
backsetting
backsettler
back-settler
backsheesh
backshift
backshish
backside
backsides
backsight
backsite
back-slang
back-slanging
backslap
backslapped
backslapper
backslappers
backslapping
back-slapping
backslaps
backslash
backslashes
backslid
backslidden
backslide
backslided
backslider
backsliders
backslides
backsliding
backslidingness
backspace
backspaced
backspacefile
backspacer
backspaces
backspacing
backspang
backspear
backspeer
backspeir
backspier
backspierer
back-spiker
backspin
backspins
backsplice
backspliced
backsplicing
backspread
backspringing
backstab
backstabbed
backstabber
backstabbing
backstaff
back-staff
backstage
backstay
backstair
backstairs
backstays
backstamp
back-starting
Backstein
back-stepping
backster
backstick
backstitch
back-stitch
backstitched
backstitches
backstitching
backstone
backstop
back-stope
backstopped
backstopping
backstops
backstrap
backstrapped
back-strapped
backstreet
back-streeter
backstretch
backstretches
backstring
backstrip
backstroke
back-stroke
backstroked
backstrokes
backstroking
backstromite
back-surging
backswept
backswimmer
backswing
backsword
back-sword
backswording
backswordman
backswordmen
backswordsman
backtack
backtalk
back-talk
back-tan
backtender
backtenter
back-titrate
back-titration
back-to-back
back-to-front
backtrace
backtrack
backtracked
backtracker
backtrackers
backtracking
backtracks
backtrail
back-trailer
backtrick
back-trip
backup
back-up
backups
Backus
backveld
backvelder
backway
back-way
backwall
backward
back-ward
backwardation
backwardly
backwardness
backwardnesses
backwards
backwash
backwashed
backwasher
backwashes
backwashing
backwater
backwatered
backwaters
backwater's
backwind
backwinded
backwinding
backwood
backwoods
backwoodser
backwoodsy
backwoodsiness
backwoodsman
backwoodsmen
backword
backworm
backwort
backwrap
backwraps
baclava
Bacliff
baclin
Baco
Bacolod
Bacon
bacon-and-eggs
baconer
bacony
Baconian
Baconianism
Baconic
Baconism
Baconist
baconize
bacons
Baconton
baconweed
Bacopa
Bacova
bacquet
bact
bact.
bacteraemia
bacteremia
bacteremic
bacteri-
bacteria
Bacteriaceae
bacteriaceous
bacteriaemia
bacterial
bacterially
bacterian
bacteric
bactericholia
bactericidal
bactericidally
bactericide
bactericides
bactericidin
bacterid
bacteriemia
bacteriform
bacterin
bacterins
bacterio-
bacterioagglutinin
bacterioblast
bacteriochlorophyll
bacteriocidal
bacteriocin
bacteriocyte
bacteriodiagnosis
bacteriofluorescin
bacteriogenic
bacteriogenous
bacteriohemolysin
bacterioid
bacterioidal
bacteriol
bacteriol.
bacteriolysin
bacteriolysis
bacteriolytic
bacteriolyze
bacteriology
bacteriologic
bacteriological
bacteriologically
bacteriologies
bacteriologist
bacteriologists
bacterio-opsonic
bacterio-opsonin
bacteriopathology
bacteriophage
bacteriophages
bacteriophagy
bacteriophagia
bacteriophagic
bacteriophagous
bacteriophobia
bacterioprecipitin
bacterioprotein
bacteriopsonic
bacteriopsonin
bacteriopurpurin
bacteriorhodopsin
bacterioscopy
bacterioscopic
bacterioscopical
bacterioscopically
bacterioscopist
bacteriosis
bacteriosolvent
bacteriostasis
bacteriostat
bacteriostatic
bacteriostatically
bacteriotherapeutic
bacteriotherapy
bacteriotoxic
bacteriotoxin
bacteriotrypsin
bacteriotropic
bacteriotropin
bacterious
bacteririum
bacteritic
bacterium
bacteriuria
bacterization
bacterize
bacterized
bacterizing
bacteroid
bacteroidal
Bacteroideae
Bacteroides
bactetiophage
Bactra
Bactria
Bactrian
Bactris
Bactrites
bactriticone
bactritoid
bacubert
bacula
bacule
baculere
baculi
baculiferous
baculiform
baculine
baculite
Baculites
baculitic
baculiticone
baculoid
baculo-metry
baculum
baculums
baculus
bacury
bad
Badacsonyi
Badaga
Badajoz
Badakhshan
Badalona
badan
Badarian
badarrah
badass
badassed
badasses
badaud
Badawi
Badaxe
Badb
badchan
baddeleyite
badder
badderlocks
baddest
baddy
baddie
baddies
baddish
baddishly
baddishness
baddock
bade
Baden
Baden-Baden
badenite
Baden-Powell
Baden-Wtemberg
badge
badged
badgeless
badgeman
badgemen
Badger
badgerbrush
badgered
badgerer
badgering
badgeringly
badger-legged
badgerly
badgerlike
badgers
badger's
badgerweed
badges
badging
badgir
badhan
bad-headed
bad-hearted
bad-humored
badiaga
badian
badigeon
Badin
badinage
badinaged
badinages
badinaging
badiner
badinerie
badineur
badious
badju
badland
badlands
badly
badling
bad-looking
badman
badmash
badmen
BAdmEng
bad-minded
badminton
badmintons
badmouth
bad-mouth
badmouthed
badmouthing
badmouths
badness
badnesses
Badoeng
Badoglio
Badon
Badr
badrans
bads
bad-smelling
bad-tempered
Baduhenna
BAE
bae-
Baecher
BAEd
Baeda
Baedeker
Baedekerian
baedekers
Baeyer
Baekeland
Bael
Baelbeer
Baer
Baeria
Baerl
Baerman
Baese
baetyl
baetylic
baetylus
baetuli
baetulus
baetzner
Baez
bafaro
baff
baffed
baffeta
baffy
baffies
Baffin
baffing
baffle
baffled
bafflement
bafflements
baffleplate
baffler
bafflers
baffles
baffling
bafflingly
bafflingness
baffs
Bafyot
BAFO
baft
bafta
baftah
BAg
baga
Baganda
bagani
bagass
bagasse
bagasses
bagataway
bagatelle
bagatelles
bagatelle's
Bagatha
bagatine
bagattini
bagattino
Bagaudae
bag-bearing
bag-bedded
bag-bundling
bag-cheeked
bag-closing
bag-cutting
Bagdad
Bagdi
BAgE
Bagehot
bagel
bagels
bagel's
bag-filling
bag-flower
bag-folding
bagful
bagfuls
baggage
baggageman
baggagemaster
baggager
baggages
baggage-smasher
baggala
bagganet
Baggara
bagge
bagged
Bagger
baggers
bagger's
Baggett
baggy
baggie
baggier
baggies
baggiest
baggily
bagginess
bagging
baggings
baggyrinkle
baggit
baggywrinkle
Baggott
Baggs
bagh
Baghdad
Bagheera
Bagheli
baghla
Baghlan
baghouse
bagie
Baginda
bagio
bagios
Bagirmi
bagle
bagleaves
Bagley
baglike
bagmaker
bagmaking
bagman
bagmen
bagne
Bagnes
bagnet
bagnette
bagnio
bagnios
bagnut
bago
Bagobo
bagonet
bagong
bagoong
bagpipe
bagpiped
bagpiper
bagpipers
bagpipes
bagpipe's
bagpiping
bagplant
bagpod
bag-printing
bagpudding
Bagpuize
BAgr
Bagram
bagrationite
bagre
bagreef
bag-reef
Bagritski
bagroom
bags
bag's
BAgSc
bag-sewing
bagsful
bag-shaped
bagtikan
baguet
baguets
baguette
baguettes
Baguio
baguios
bagwash
Bagwell
bagwig
bag-wig
bagwigged
bagwigs
bagwyn
bagwoman
bagwomen
bagwork
bagworm
bagworms
bah
bahada
bahadur
bahadurs
Bahai
Baha'i
bahay
Bahaism
Bahaist
Baham
Bahama
Bahamas
Bahamian
bahamians
bahan
bahar
Bahaullah
Baha'ullah
Bahawalpur
bahawder
bahera
Bahia
bahiaite
Bahima
bahisti
Bahmani
Bahmanid
Bahner
bahnung
baho
bahoe
bahoo
Bahr
Bahrain
Bahrein
baht
bahts
Bahuma
bahur
bahut
bahuts
Bahutu
bahuvrihi
bahuvrihis
Bai
Bay
Baya
bayadeer
bayadeers
bayadere
bayaderes
Baiae
bayal
Bayam
Bayamo
Bayamon
bayamos
Baianism
bayano
Bayar
Bayard
bayardly
bayards
bay-bay
bayberry
bayberries
baybolt
Bayboro
bay-breasted
baybush
bay-colored
baycuru
Bayda
baidak
baidar
baidarka
baidarkas
Baidya
Bayeau
bayed
Baiel
Bayer
Baiera
Bayern
Bayesian
bayeta
bayete
Bayfield
baygall
baiginet
baign
baignet
baigneuse
baigneuses
baignoire
Bayh
bayhead
baying
bayish
Baikal
baikalite
baikerinite
baikerite
baikie
Baikonur
Bail
bailable
bailage
Bailar
bail-dock
bayldonite
baile
Bayle
bailed
bailee
bailees
Bailey
Bayley
baileys
Baileyton
Baileyville
bailer
bailers
Bayless
baylet
Baily
Bayly
bailiary
bailiaries
Bailie
bailiery
bailieries
bailies
bailieship
bailiff
bailiffry
bailiffs
bailiff's
bailiffship
bailiffwick
baylike
bailing
Baylis
bailiwick
bailiwicks
Baillaud
bailli
Bailly
bailliage
Baillie
Baillieu
baillone
Baillonella
bailment
bailments
bailo
bailor
Baylor
bailors
bailout
bail-out
bailouts
bailpiece
bails
bailsman
bailsmen
bailwood
bayman
baymen
Bayminette
Bain
Bainbridge
Bainbrudge
Baynebridge
bayness
bainie
Baining
bainite
bain-marie
Bains
bains-marie
Bainter
Bainville
baioc
baiocchi
baiocco
Bayogoula
bayok
bayonet
bayoneted
bayoneteer
bayoneting
bayonets
bayonet's
bayonetted
bayonetting
bayong
Bayonne
bayou
Bayougoula
bayous
bayou's
Baypines
Bayport
bairagi
Bairam
Baird
Bairdford
bairdi
Bayreuth
bairn
bairnie
bairnish
bairnishness
bairnly
bairnlier
bairnliest
bairnliness
bairns
Bairnsfather
bairnteam
bairnteem
bairntime
bairnwort
Bairoil
Bais
Bays
Baisakh
bay-salt
Baisden
baisemain
Bayshore
Bayside
baysmelt
baysmelts
Baiss
baister
bait
baited
baiter
baiters
baitfish
baith
baitylos
baiting
Baytown
baits
baittle
Bayview
Bayville
bay-window
bay-winged
baywood
baywoods
bayz
baiza
baizas
baize
baized
baizes
baizing
Baja
bajada
Bajadero
Bajaj
Bajan
Bajardo
bajarigar
Bajau
Bajer
bajocco
bajochi
Bajocian
bajoire
bajonado
BAJour
bajra
bajree
bajri
bajulate
bajury
Bak
baka
Bakairi
bakal
Bakalai
Bakalei
Bakatan
bake
bakeapple
bakeboard
baked
baked-apple
bakehead
bakehouse
bakehouses
Bakelite
bakelize
Bakeman
bakemeat
bake-meat
bakemeats
Bakemeier
baken
bake-off
bakeout
bakeoven
bakepan
Baker
bakerdom
bakeress
bakery
bakeries
bakery's
bakerite
baker-knee
baker-kneed
baker-leg
baker-legged
bakerless
bakerly
bakerlike
Bakerman
bakers
Bakersfield
bakership
Bakerstown
Bakersville
Bakerton
Bakes
bakeshop
bakeshops
bakestone
bakeware
Bakewell
Bakhmut
Bakhtiari
bakie
baking
bakingly
bakings
Bakke
Bakki
baklava
baklavas
baklawa
baklawas
bakli
Bakongo
bakra
Bakshaish
baksheesh
baksheeshes
bakshi
bakshis
bakshish
bakshished
bakshishes
bakshishing
Bakst
baktun
Baku
Bakuba
bakula
Bakunda
Bakunin
Bakuninism
Bakuninist
bakupari
Bakutu
Bakwiri
BAL
bal.
Bala
Balaam
Balaamite
Balaamitical
balabos
Balac
balachan
balachong
Balaclava
balada
baladine
Balaena
Balaenicipites
balaenid
Balaenidae
balaenoid
Balaenoidea
balaenoidean
Balaenoptera
Balaenopteridae
balafo
balagan
balaghat
balaghaut
balai
Balaic
balayeuse
Balak
Balakirev
Balaklava
balalaika
balalaikas
balalaika's
Balan
Balance
balanceable
balanced
balancedness
balancelle
balanceman
balancement
balancer
balancers
balances
balancewise
Balanchine
balancing
balander
balandra
balandrana
balaneutics
Balanga
balangay
balanic
balanid
Balanidae
balaniferous
balanism
balanite
Balanites
balanitis
balanoblennorrhea
balanocele
Balanoglossida
Balanoglossus
balanoid
Balanophora
Balanophoraceae
balanophoraceous
balanophore
balanophorin
balanoplasty
balanoposthitis
balanopreputial
Balanops
Balanopsidaceae
Balanopsidales
balanorrhagia
balant
Balanta
Balante
balantidial
balantidiasis
balantidic
balantidiosis
Balantidium
Balanus
Balao
balaos
balaphon
Balarama
balarao
Balas
balases
balat
balata
balatas
balate
Balaton
balatong
balatron
balatronic
balatte
balau
balausta
balaustine
balaustre
Balawa
Balawu
Balbinder
Balbo
Balboa
balboas
balbriggan
Balbuena
Balbur
balbusard
balbutiate
balbutient
balbuties
Balcer
Balch
balche
Balcke
balcon
balcone
balconet
balconette
balcony
balconied
balconies
balcony's
Bald
baldacchini
baldacchino
baldachin
baldachined
baldachini
baldachino
baldachinos
baldachins
Baldad
baldakin
baldaquin
Baldassare
baldberry
baldcrown
balded
balden
Balder
balder-brae
balderdash
balderdashes
balder-herb
baldest
baldfaced
bald-faced
baldhead
baldheaded
bald-headed
bald-headedness
baldheads
baldy
baldicoot
Baldie
baldies
balding
baldish
baldly
baldling
baldmoney
baldmoneys
baldness
baldnesses
Baldomero
baldoquin
baldpate
baldpated
bald-pated
baldpatedness
bald-patedness
baldpates
Baldr
baldrib
baldric
baldrick
baldricked
baldricks
baldrics
baldricwise
Baldridge
balds
balducta
balductum
Balduin
Baldur
Baldwin
Baldwyn
Baldwinsville
Baldwinville
Bale
baleare
Baleares
Balearian
Balearic
Balearica
balebos
baled
baleen
baleens
balefire
bale-fire
balefires
baleful
balefully
balefulness
balei
baleys
baleise
baleless
Balenciaga
Baler
balers
bales
balestra
balete
Balewa
balewort
Balf
Balfore
Balfour
Bali
balian
balibago
balibuntal
balibuntl
Balija
Balikpapan
Balilla
balimbing
baline
Balinese
baling
balinger
balinghasay
Baliol
balisaur
balisaurs
balisier
balistarii
balistarius
balister
Balistes
balistid
Balistidae
balistraria
balita
balitao
baliti
Balius
balize
balk
Balkan
Balkanic
Balkanise
Balkanised
Balkanising
Balkanism
Balkanite
Balkanization
Balkanize
Balkanized
Balkanizing
balkans
Balkar
balked
balker
balkers
Balkh
Balkhash
balky
balkier
balkiest
balkily
Balkin
balkiness
balking
balkingly
Balkis
balkish
balkline
balklines
Balko
balks
Ball
Balla
ballad
ballade
balladeer
balladeers
ballader
balladeroyal
ballades
balladic
balladical
balladier
balladise
balladised
balladising
balladism
balladist
balladize
balladized
balladizing
balladlike
balladling
balladmonger
balladmongering
balladry
balladries
balladromic
ballads
ballad's
balladwise
ballahoo
ballahou
ballam
ballan
Ballance
ballant
Ballantine
ballarag
Ballarat
Ballard
ballas
ballast
ballastage
ballast-cleaning
ballast-crushing
ballasted
ballaster
ballastic
ballasting
ballast-loading
ballasts
ballast's
ballat
ballata
ballate
ballaton
ballatoon
ball-bearing
ballbuster
ballcarrier
ball-carrier
balldom
balldress
balled
balled-up
Ballengee
Ballentine
baller
ballerina
ballerinas
ballerina's
ballerine
ballers
ballet
balletic
balletically
balletomane
balletomanes
balletomania
ballets
ballet's
ballett
ballfield
ballflower
ball-flower
ballgame
ballgames
ballgown
ballgowns
ballgown's
Ballhausplatz
ballhawk
ballhawks
ballhooter
ball-hooter
balli
Bally
balliage
Ballico
ballies
Balliett
ballyhack
ballyhoo
ballyhooed
ballyhooer
ballyhooing
ballyhoos
Ballyllumford
Balling
Ballinger
Ballington
Balliol
ballyrag
ballyragged
ballyragging
ballyrags
ballised
ballism
ballismus
ballist
ballista
ballistae
ballistic
ballistically
ballistician
ballisticians
ballistics
Ballistite
ballistocardiogram
ballistocardiograph
ballistocardiography
ballistocardiographic
ballistophobia
ballium
ballywack
ballywrack
ball-jasper
Ballman
ballmine
ballo
ballock
ballocks
balloen
ballogan
ballon
ballone
ballones
ballonet
ballonets
ballonette
ballonne
ballonnes
ballons
ballon-sonde
balloon
balloonation
balloon-berry
balloon-berries
ballooned
ballooner
balloonery
ballooners
balloonet
balloonfish
balloonfishes
balloonflower
balloonful
ballooning
balloonish
balloonist
balloonists
balloonlike
balloons
ballot
Ballota
ballotade
ballotage
ballote
balloted
balloter
balloters
balloting
ballotist
ballots
ballot's
ballottable
ballottement
ballottine
ballottines
Ballou
Ballouville
ballow
ballpark
ball-park
ballparks
ballpark's
ballplayer
ballplayers
ballplayer's
ball-planting
Ballplatz
ballpoint
ball-point
ballpoints
ballproof
ballroom
ballrooms
ballroom's
balls
ball-shaped
ballsy
ballsier
ballsiest
ballstock
balls-up
ball-thrombus
ballup
ballute
ballutes
ballweed
Ballwin
balm
balmacaan
Balmain
balm-apple
Balmarcodes
Balmat
Balmawhapple
balm-breathing
balm-cricket
balmy
balmier
balmiest
balmily
balminess
balminesses
balm-leaved
balmlike
balmony
balmonies
Balmont
Balmoral
balmorals
Balmorhea
balms
balm's
balm-shed
Balmunc
Balmung
Balmuth
balnea
balneae
balneal
balneary
balneation
balneatory
balneographer
balneography
balneology
balneologic
balneological
balneologist
balneophysiology
balneotechnics
balneotherapeutics
balneotherapy
balneotherapia
balneum
Balnibarbi
Baloch
Balochi
Balochis
Baloghia
Balolo
balon
balonea
baloney
baloneys
baloo
Balopticon
Balor
Baloskion
Baloskionaceae
balotade
Balough
balourdise
balow
BALPA
balr
bals
balsa
Balsam
balsamaceous
balsamation
Balsamea
Balsameaceae
balsameaceous
balsamed
balsamer
balsamy
balsamic
balsamical
balsamically
balsamiferous
balsamina
Balsaminaceae
balsaminaceous
balsamine
balsaming
balsamitic
balsamiticness
balsamize
balsamo
Balsamodendron
Balsamorrhiza
balsamous
balsamroot
balsams
balsamum
balsamweed
balsas
balsawood
Balshem
Balt
Balt.
Balta
Baltassar
baltei
balter
baltetei
balteus
Balthasar
Balthazar
baltheus
Balti
Baltic
Baltimore
Baltimorean
baltimorite
Baltis
Balto-slav
Balto-Slavic
Balto-Slavonic
balu
Baluba
Baluch
Baluchi
Baluchis
Baluchistan
baluchithere
baluchitheria
Baluchitherium
Baluga
BALUN
Balunda
balushai
baluster
balustered
balusters
balustrade
balustraded
balustrades
balustrade's
balustrading
balut
balwarra
balza
Balzac
Balzacian
balzarine
BAM
BAMAF
bamah
Bamako
Bamalip
Bamangwato
bambacciata
bamban
Bambara
Bamberg
Bamberger
Bambi
Bamby
Bambie
bambini
bambino
bambinos
bambocciade
bambochade
bamboche
bamboo
bamboos
bamboozle
bamboozled
bamboozlement
bamboozler
bamboozlers
bamboozles
bamboozling
Bambos
bamboula
Bambuba
bambuco
bambuk
Bambusa
Bambuseae
Bambute
Bamford
Bamian
Bamileke
bammed
bamming
bamoth
bams
BAMusEd
Ban
Bana
banaba
Banach
banago
banagos
banak
banakite
banal
banality
banalities
banalize
banally
banalness
banana
Bananaland
Bananalander
bananaquit
bananas
banana's
Banande
bananist
bananivorous
Banaras
Banares
Banat
Banate
banatite
banausic
Banba
Banbury
banc
banca
bancal
bancales
bancha
banchi
Banco
bancos
Bancroft
BANCS
bancus
band
Banda
bandage
bandaged
bandager
bandagers
bandages
bandaging
bandagist
bandaid
Band-Aid
bandaite
bandaka
bandala
bandalore
Bandana
bandanaed
bandanas
bandanna
bandannaed
bandannas
bandar
Bandaranaike
bandarlog
Bandar-log
bandbox
bandboxes
bandboxy
bandboxical
bandcase
bandcutter
bande
bandeau
bandeaus
bandeaux
banded
Bandeen
bandel
bandelet
bandelette
Bandello
bandeng
Bander
Bandera
banderilla
banderillas
banderillero
banderilleros
banderlog
Banderma
banderol
banderole
banderoled
banderoles
banderoling
banderols
banders
bandersnatch
bandfile
bandfiled
bandfiling
bandfish
band-gala
bandgap
bandh
bandhava
bandhook
Bandhor
bandhu
bandi
bandy
bandyball
bandy-bandy
bandicoy
bandicoot
bandicoots
bandido
bandidos
bandie
bandied
bandies
bandying
bandikai
bandylegged
bandy-legged
bandyman
Bandinelli
bandiness
banding
bandit
banditism
Bandytown
banditry
banditries
bandits
bandit's
banditti
Bandjarmasin
Bandjermasin
Bandkeramik
bandle
bandleader
Bandler
bandless
bandlessly
bandlessness
bandlet
bandlimit
bandlimited
bandlimiting
bandlimits
bandman
bandmaster
bandmasters
bando
bandobust
Bandoeng
bandog
bandogs
bandoleer
bandoleered
bandoleers
bandolerismo
bandolero
bandoleros
bandolier
bandoliered
bandoline
Bandon
bandonion
Bandor
bandora
bandoras
bandore
bandores
bandos
bandpass
bandrol
bands
bandsaw
bandsawed
band-sawyer
bandsawing
band-sawing
bandsawn
band-shaped
bandsman
bandsmen
bandspreading
bandstand
bandstands
bandstand's
bandster
bandstop
bandstring
band-tailed
Bandundu
Bandung
Bandur
bandura
bandurria
bandurrias
Bandusia
Bandusian
bandwagon
bandwagons
bandwagon's
bandwidth
bandwidths
bandwork
bandworm
bane
baneberry
baneberries
Banebrudge
Banecroft
baned
baneful
banefully
banefulness
Banerjea
Banerjee
banes
banewort
Banff
Banffshire
Bang
banga
Bangala
bangalay
Bangall
Bangalore
bangalow
Bangash
bang-bang
bangboard
bange
banged
banged-up
banger
bangers
banghy
bangy
Bangia
Bangiaceae
bangiaceous
Bangiales
banging
Bangka
Bangkok
bangkoks
Bangladesh
bangle
bangled
bangles
bangle's
bangling
Bangor
bangos
Bangs
bangster
bangtail
bang-tail
bangtailed
bangtails
Bangui
bangup
bang-up
Bangwaketsi
Bangweulu
bani
bania
banya
Banyai
banian
banyan
banians
banyans
Banias
banig
baniya
banilad
baning
Banyoro
banish
banished
banisher
banishers
banishes
banishing
banishment
banishments
banister
banister-back
banisterine
banisters
banister's
Banyuls
Baniva
baniwa
banjara
Banjermasin
banjo
banjoes
banjoist
banjoists
banjo-picker
banjore
banjorine
banjos
banjo's
banjo-uke
banjo-ukulele
banjo-zither
banjuke
Banjul
banjulele
Bank
Banka
bankable
Bankalachi
bank-bill
bankbook
bank-book
bankbooks
bankcard
bankcards
banked
banker
bankera
bankerdom
bankeress
banker-mark
banker-out
bankers
banket
bankfull
bank-full
Bankhead
bank-high
Banky
Banking
banking-house
bankings
bankman
bankmen
banknote
bank-note
banknotes
bankrider
bank-riding
bankroll
bankrolled
bankroller
bankrolling
bankrolls
bankrupcy
bankrupt
bankruptcy
bankruptcies
bankruptcy's
bankrupted
bankrupting
bankruptism
bankruptly
bankruptlike
bankrupts
bankruptship
bankrupture
Banks
bankshall
Banksia
Banksian
banksias
Bankside
bank-side
bank-sided
banksides
banksman
banksmen
Bankston
bankweed
bank-wound
banlieu
banlieue
Banlon
Bann
Banna
bannack
Bannasch
bannat
banned
Banner
bannered
bannerer
banneret
bannerets
bannerette
banner-fashioned
bannerfish
bannerless
bannerlike
bannerline
Bannerman
bannermen
bannerol
bannerole
bannerols
banners
banner's
banner-shaped
bannerwise
bannet
bannets
bannimus
Banning
Bannister
bannisters
bannition
Bannock
Bannockburn
bannocks
Bannon
banns
bannut
Banon
banovina
banque
Banquer
banquet
Banquete
banqueted
banqueteer
banqueteering
banqueter
banqueters
banqueting
banquetings
banquets
banquette
banquettes
Banquo
bans
ban's
bansalague
bansela
banshee
banshees
banshee's
banshie
banshies
Banstead
banstickle
bant
bantay
bantayan
Bantam
bantamize
bantams
bantamweight
bantamweights
banteng
banter
bantered
banterer
banterers
bantery
bantering
banteringly
banters
Banthine
banty
banties
bantin
Banting
Bantingism
bantingize
bantings
bantling
bantlings
Bantoid
Bantry
Bantu
Bantus
Bantustan
banuyo
banus
Banville
Banwell
banxring
banzai
banzais
BAO
baobab
baobabs
BAOR
Bap
BAPCO
BAPCT
Baphia
Baphomet
Baphometic
bapistery
BAppArts
Bapt
Baptanodon
baptise
baptised
baptises
Baptisia
baptisias
baptisin
baptising
baptism
baptismal
baptismally
baptisms
baptism's
Baptist
Baptista
Baptiste
baptistery
baptisteries
Baptistic
Baptistown
baptistry
baptistries
baptistry's
baptists
baptist's
baptizable
baptize
baptized
baptizee
baptizement
baptizer
baptizers
baptizes
baptizing
Baptlsta
Baptornis
BAR
bar-
bar.
Bara
barabara
Barabas
Barabbas
Baraboo
barabora
Barabra
Barac
Baraca
Barack
Baracoa
barad
baradari
Baraga
baragnosis
baragouin
baragouinish
Barahona
Baray
Barayon
baraita
Baraithas
Barajas
barajillo
Barak
baraka
Baralipton
Baram
Baramika
baramin
bar-and-grill
barandos
barangay
barani
Barany
Baranov
bara-picklet
bararesque
bararite
Baras
Barashit
barasingha
barat
Barataria
barathea
baratheas
barathra
barathron
barathrum
barato
baratte
barauna
baraza
Barb
barba
Barbabas
Barbabra
barbacan
Barbacoa
Barbacoan
barbacou
Barbadian
barbadoes
Barbados
barbal
barbaloin
barbar
Barbara
Barbaraanne
Barbara-Anne
barbaralalia
Barbarea
Barbaresco
Barbarese
Barbaresi
barbaresque
Barbary
Barbarian
barbarianism
barbarianize
barbarianized
barbarianizing
barbarians
barbarian's
barbaric
barbarical
barbarically
barbarious
barbariousness
barbarisation
barbarise
barbarised
barbarising
barbarism
barbarisms
barbarity
barbarities
barbarization
barbarize
barbarized
barbarizes
barbarizing
Barbarossa
barbarous
barbarously
barbarousness
barbas
barbasco
barbascoes
barbascos
barbastel
barbastelle
barbate
barbated
barbatimao
Barbe
Barbeau
barbecue
barbecued
barbecueing
barbecuer
barbecues
barbecuing
barbed
barbedness
Barbee
Barbey
Barbeyaceae
barbeiro
barbel
barbeled
barbell
barbellate
barbells
barbell's
barbellula
barbellulae
barbellulate
barbels
barbeque
barbequed
barbequing
Barber
Barbera
barbered
barberess
barberfish
barbery
barbering
barberish
barberite
barbermonger
barbero
barberry
barberries
barbers
barbershop
barbershops
barber-surgeon
Barberton
Barberville
barbes
barbet
barbets
Barbette
barbettes
Barbi
Barby
Barbica
barbican
barbicanage
barbicans
barbicel
barbicels
Barbie
barbierite
barbigerous
barbing
barbion
Barbirolli
barbita
barbital
barbitalism
barbitals
barbiton
barbitone
barbitos
barbituism
barbiturate
barbiturates
barbituric
barbiturism
Barbizon
barble
barbless
barblet
barboy
barbola
barbone
barbotine
barbotte
barbouillage
Barbour
Barboursville
Barbourville
Barboza
Barbra
barbre
barbs
barbu
Barbuda
barbudo
barbudos
Barbula
barbulate
barbule
barbules
barbulyie
Barbur
Barbusse
barbut
barbute
Barbuto
barbuts
barbwire
barbwires
Barca
Barcan
barcarole
barcaroles
barcarolle
barcas
Barce
barcella
Barcellona
Barcelona
barcelonas
Barceloneta
BArch
barchan
barchans
BArchE
Barclay
Barco
barcolongo
barcone
Barcoo
Barcot
Barcroft
Barcus
Bard
bardane
bardash
bardcraft
Barde
barded
bardee
Bardeen
bardel
bardelle
Barden
bardes
Bardesanism
Bardesanist
Bardesanite
bardess
bardy
Bardia
bardic
bardie
bardier
bardiest
bardiglio
bardily
bardiness
barding
bardings
bardish
bardism
bardlet
bardlike
bardling
Bardo
bardocucullus
Bardolater
Bardolatry
Bardolino
Bardolph
Bardolphian
Bardot
bards
bard's
bardship
Bardstown
Bardulph
Bardwell
Bare
Barea
bare-ankled
bare-armed
bare-ass
bare-assed
bareback
barebacked
bare-backed
bare-bitten
bareboat
bareboats
barebone
bareboned
bare-boned
barebones
bare-bosomed
bare-branched
bare-breasted
bareca
bare-chested
bare-clawed
bared
barefaced
bare-faced
barefacedly
barefacedness
bare-fingered
barefisted
barefit
Barefoot
barefooted
barege
bareges
bare-gnawn
barehanded
bare-handed
barehead
bareheaded
bare-headed
bareheadedness
Bareilly
bareka
bare-kneed
bareknuckle
bareknuckled
barelegged
bare-legged
Bareli
barely
Barenboim
barenecked
bare-necked
bareness
barenesses
Barents
bare-picked
barer
bare-ribbed
bares
baresark
baresarks
bare-skinned
bare-skulled
baresma
barest
baresthesia
baret
bare-throated
bare-toed
baretta
bare-walled
bare-worn
barf
barfed
barff
barfy
barfing
barfish
barfly
barflies
barfly's
barfs
barful
Barfuss
bargain
bargainable
bargain-basement
bargain-counter
bargained
bargainee
bargainer
bargainers
bargain-hunting
bargaining
bargainor
bargains
bargainwise
bargander
barge
bargeboard
barge-board
barge-couple
barge-course
barged
bargee
bargeer
bargees
bargeese
bargehouse
barge-laden
bargelike
bargelli
bargello
bargellos
bargeload
bargeman
bargemaster
bargemen
bargepole
Barger
barge-rigged
Bargersville
barges
bargestone
barge-stone
bargh
bargham
barghest
barghests
barging
bargir
bargoose
bar-goose
barguest
barguests
barhal
Barhamsville
barhop
barhopped
barhopping
barhops
Bari
Bary
baria
bariatrician
bariatrics
baric
barycenter
barycentre
barycentric
barid
barie
Barye
baryecoia
baryes
baryglossia
barih
barylalia
barile
barylite
barilla
barillas
Bariloche
Barimah
Barina
Barinas
Baring
bariolage
baryon
baryonic
baryons
baryphony
baryphonia
baryphonic
Baryram
baris
barish
barysilite
barysphere
barit
barit.
baryta
barytas
barite
baryte
baritenor
barites
barytes
barythymia
barytic
barytine
baryto-
barytocalcite
barytocelestine
barytocelestite
baryton
baritonal
baritone
barytone
baritones
baritone's
barytones
barytons
barytophyllite
barytostrontianite
barytosulphate
barium
bariums
bark
barkan
barkantine
barkary
bark-bared
barkbound
barkcutter
bark-cutting
barked
barkeep
barkeeper
barkeepers
barkeeps
barkey
barken
barkened
barkening
barkentine
barkentines
Barker
barkery
barkers
barkevikite
barkevikitic
bark-formed
bark-galled
bark-galling
bark-grinding
barkhan
barky
barkier
barkiest
Barking
barkingly
Barkinji
Barkla
barkle
Barkley
Barkleigh
barkless
barklyite
barkometer
barkpeel
barkpeeler
barkpeeling
barks
Barksdale
bark-shredding
barksome
barkstone
bark-tanned
Barlach
barlafumble
barlafummil
barleduc
Bar-le-duc
barleducs
barley
barleybird
barleybrake
barleybreak
barley-break
barley-bree
barley-broo
barley-cap
barley-clipping
Barleycorn
barley-corn
barley-fed
barley-grinding
barleyhood
barley-hood
barley-hulling
barleymow
barleys
barleysick
barley-sugar
barless
Barletta
barly
Barling
barlock
Barlow
barlows
barm
barmaid
barmaids
barman
barmaster
barmbrack
barmcloth
Barmecidal
Barmecide
Barmen
barmfel
barmy
barmybrained
barmie
barmier
barmiest
barming
barmkin
barmote
barms
barmskin
Barn
Barna
Barnaba
Barnabas
Barnabe
Barnaby
Barnabite
Barna-brahman
barnacle
barnacle-back
barnacled
barnacle-eater
barnacles
barnacling
barnage
Barnaise
Barnard
Barnardo
Barnardsville
Barnaul
barnbrack
barn-brack
Barnburner
Barncard
barndoor
barn-door
Barnebas
Barnegat
Barney
barney-clapper
barneys
Barnes
Barnesboro
Barneston
Barnesville
Barnet
Barnett
Barneveld
Barneveldt
barnful
Barnhard
barnhardtite
Barnhart
Barny
barnyard
barnyards
barnyard's
Barnie
barnier
barniest
barnlike
barnman
barnmen
barn-raising
barns
barn's
barns-breaking
Barnsdall
Barnsley
Barnstable
Barnstead
Barnstock
barnstorm
barnstormed
barnstormer
barnstormers
barnstorming
barnstorms
Barnum
Barnumesque
Barnumism
Barnumize
Barnwell
baro-
Barocchio
barocco
barocyclonometer
Barocius
baroclinicity
baroclinity
Baroco
Baroda
barodynamic
barodynamics
barognosis
barogram
barograms
barograph
barographic
barographs
baroi
Baroja
baroko
Barolet
Barolo
barology
Barolong
baromacrometer
barometer
barometers
barometer's
barometry
barometric
barometrical
barometrically
barometrograph
barometrography
barometz
baromotor
Baron
baronage
baronages
baronduki
baroness
baronesses
baronet
baronetage
baronetcy
baronetcies
baroneted
baronethood
baronetical
baroneting
baronetise
baronetised
baronetising
baronetize
baronetized
baronetizing
baronets
baronetship
barong
Baronga
barongs
baroni
barony
baronial
baronies
barony's
baronize
baronized
baronizing
baronne
baronnes
baronry
baronries
barons
baron's
baronship
barophobia
Baroque
baroquely
baroqueness
baroques
baroreceptor
baroscope
baroscopic
baroscopical
barosinusitis
barosinusitus
Barosma
barosmin
barostat
baroswitch
barotactic
barotaxy
barotaxis
barothermogram
barothermograph
barothermohygrogram
barothermohygrograph
baroto
barotrauma
barotraumas
barotraumata
barotropy
barotropic
Barotse
Barotseland
barouche
barouches
barouchet
barouchette
Barouni
baroxyton
Barozzi
barpost
barquantine
barque
barquentine
Barquero
barques
barquest
barquette
Barquisimeto
Barr
Barra
barrabkie
barrable
barrabora
barracan
barrace
barrack
barracked
barracker
barracking
barracks
Barrackville
barraclade
barracoon
barracouta
barracoutas
barracuda
barracudas
barracudina
barrad
Barrada
barragan
barrage
barraged
barrages
barrage's
barraging
barragon
Barram
barramunda
barramundas
barramundi
barramundies
barramundis
barranca
Barrancabermeja
barrancas
barranco
barrancos
barrandite
Barranquilla
Barranquitas
barras
barrat
barrater
barraters
barrator
barrators
barratry
barratries
barratrous
barratrously
Barrault
Barraza
Barre
barred
Barree
barrel
barrelage
barrel-bellied
barrel-boring
barrel-branding
barrel-chested
barrel-driving
barreled
barreleye
barreleyes
barreler
barrelet
barrelfish
barrelfishes
barrelful
barrelfuls
barrelhead
barrel-heading
barrelhouse
barrelhouses
barreling
barrelled
barrelling
barrelmaker
barrelmaking
barrel-packing
barrel-roll
barrels
barrel's
barrelsful
barrel-shaped
barrel-vaulted
barrelwise
Barren
barrener
barrenest
barrenly
barrenness
barrennesses
barrens
barrenwort
barrer
barrera
barrer-off
Barres
Barret
barretor
barretors
barretry
barretries
barrets
Barrett
barrette
barretter
barrettes
Barri
Barry
barry-bendy
barricade
barricaded
barricader
barricaders
barricades
barricade's
barricading
barricado
barricadoed
barricadoes
barricadoing
barricados
barrico
barricoes
barricos
Barrie
Barrientos
barrier
barriers
barrier's
barriguda
barrigudo
barrigudos
barrikin
Barrymore
barry-nebuly
barriness
barring
barringer
Barrington
Barringtonia
barrio
barrio-dwellers
Barrios
barry-pily
Barris
barrister
barrister-at-law
barristerial
barristers
barristership
barristress
Barryton
Barrytown
Barryville
barry-wavy
BARRNET
Barron
Barronett
barroom
barrooms
Barros
Barrow
barrow-boy
barrowcoat
barrowful
Barrow-in-Furness
Barrowist
barrowman
barrow-man
barrow-men
barrows
barrulee
barrulet
barrulety
barruly
Barrus
bars
bar's
Barsac
barse
Barsky
barsom
barspoon
barstool
barstools
Barstow
Bart
Bart.
Barta
bar-tailed
Bartel
Bartelso
bartend
bartended
bartender
bartenders
bartender's
bartending
bartends
barter
bartered
barterer
barterers
bartering
barters
Barth
Barthel
Barthelemy
Barthian
Barthianism
barthite
Barthol
Barthold
Bartholdi
Bartholemy
bartholinitis
Bartholomean
Bartholomeo
Bartholomeus
Bartholomew
Bartholomewtide
Bartholomite
Barthou
Barty
Bartie
bartisan
bartisans
bartizan
bartizaned
bartizans
Bartko
Bartle
Bartley
Bartlemy
Bartlesville
Bartlet
Bartlett
bartletts
Barto
Bartok
Bartolemo
Bartolome
Bartolomeo
Bartolommeo
Bartolozzi
Barton
Bartonella
Bartonia
Bartonsville
Bartonville
Bartosch
Bartow
Bartram
Bartramia
Bartramiaceae
Bartramian
bartree
Bartsia
baru
Baruch
barukhzy
Barundi
baruria
barvel
barvell
Barvick
barway
barways
barwal
barware
barwares
Barwick
barwin
barwing
barwise
barwood
bar-wound
Barzani
BAS
basad
basal
basale
basalia
basally
basal-nerved
basalt
basaltes
basaltic
basaltiform
basaltine
basaltoid
basalt-porphyry
basalts
basaltware
basan
basanite
basaree
basat
BASc
bascinet
Bascio
Basco
Bascology
Bascom
Bascomb
basculation
bascule
bascules
bascunan
Base
baseball
base-ball
baseballdom
baseballer
baseballs
baseball's
baseband
base-begged
base-begot
baseboard
baseboards
baseboard's
baseborn
base-born
basebred
baseburner
base-burner
basecoat
basecourt
base-court
based
base-forming
basehearted
baseheartedness
Basehor
Basel
baselard
Baseler
baseless
baselessly
baselessness
baselevel
basely
baselike
baseline
baseliner
baselines
baseline's
Basella
Basellaceae
basellaceous
Basel-Land
Basel-Mulhouse
Basel-Stadt
baseman
basemen
basement
basementless
basements
basement's
basementward
base-mettled
base-minded
base-mindedly
base-mindedness
basename
baseness
basenesses
basenet
Basenji
basenjis
baseplate
baseplug
basepoint
baser
baserunning
bases
base-souled
base-spirited
base-spiritedness
basest
base-witted
bas-fond
BASH
bashalick
Basham
Bashan
bashara
bashaw
bashawdom
bashawism
bashaws
bashawship
bashed
Bashee
Bashemath
Bashemeth
basher
bashers
bashes
bashful
bashfully
bashfulness
bashfulnesses
bashibazouk
bashi-bazouk
bashi-bazoukery
Bashilange
bashyle
bashing
Bashkir
Bashkiria
bashless
bashlik
bashlyk
bashlyks
bashment
Bashmuric
Basho
Bashuk
basi-
Basia
basial
basialveolar
basiarachnitis
basiarachnoiditis
basiate
basiated
basiating
basiation
Basibracteolate
basibranchial
basibranchiate
basibregmatic
BASIC
basically
basicerite
basichromatic
basichromatin
basichromatinic
basichromiole
basicity
basicities
basicytoparaplastin
basic-lined
basicranial
basics
basic's
basidia
basidial
basidigital
basidigitale
basidigitalia
basidiocarp
basidiogenetic
basidiolichen
Basidiolichenes
basidiomycete
Basidiomycetes
basidiomycetous
basidiophore
basidiospore
basidiosporous
basidium
basidorsal
Basie
Basye
basifacial
basify
basification
basified
basifier
basifiers
basifies
basifying
basifixed
basifugal
basigamy
basigamous
basigenic
basigenous
basigynium
basiglandular
basihyal
basihyoid
Basil
basyl
Basilan
basilar
Basilarchia
basilard
basilary
basilateral
Basildon
Basile
basilect
basileis
basilemma
basileus
Basilian
basilic
Basilica
Basilicae
basilical
basilicalike
basilican
basilicas
Basilicata
basilicate
basilicock
basilicon
Basilics
basilidan
Basilidian
Basilidianism
Basiliensis
basilinna
Basilio
basiliscan
basiliscine
Basiliscus
basilysis
basilisk
basilisks
basilissa
basilyst
Basilius
Basilosauridae
Basilosaurus
basils
basilweed
basimesostasis
basin
basinal
basinasal
basinasial
basined
basinerved
basinet
basinets
basinful
basing
Basingstoke
basinlike
basins
basin's
basioccipital
basion
basions
basiophitic
basiophthalmite
basiophthalmous
basiotribe
basiotripsy
basiparachromatin
basiparaplastin
basipetal
basipetally
basiphobia
basipodite
basipoditic
basipterygial
basipterygium
basipterygoid
Basir
basiradial
basirhinal
basirostral
basis
basiscopic
basisidia
basisolute
basisphenoid
basisphenoidal
basitemporal
basitting
basiventral
basivertebral
bask
baske
basked
basker
Baskerville
basket
basketball
basket-ball
basketballer
basketballs
basketball's
basket-bearing
basketful
basketfuls
basket-hilted
basketing
basketlike
basketmaker
basketmaking
basket-of-gold
basketry
basketries
baskets
basket's
basket-star
Baskett
basketware
basketweaving
basketwoman
basketwood
basketwork
basketworm
Baskin
basking
Baskish
Baskonize
basks
Basle
basnat
basnet
Basoche
basocyte
Basoga
basoid
Basoko
Basom
Basommatophora
basommatophorous
bason
Basonga-mina
Basongo
basophil
basophile
basophilia
basophilic
basophilous
basophils
basophobia
basos
basote
Basotho
Basotho-Qwaqwa
Basov
Basque
basqued
basques
basquine
Basra
bas-relief
Bas-Rhin
Bass
Bassa
Bassalia
Bassalian
bassan
bassanello
bassanite
Bassano
bassara
bassarid
Bassaris
Bassariscus
bassarisk
bass-bar
Bassein
Basse-Normandie
Bassenthwaite
basses
Basses-Alpes
Basses-Pyrn
Basset
basse-taille
basseted
Basseterre
Basse-Terre
basset-horn
basseting
bassetite
bassets
Bassett
bassetta
bassette
bassetted
bassetting
Bassetts
Bassfield
bass-horn
bassi
bassy
Bassia
bassie
bassine
bassinet
bassinets
bassinet's
bassing
bassirilievi
bassi-rilievi
bassist
bassists
bassly
bassness
bassnesses
Basso
basson
bassoon
bassoonist
bassoonists
bassoons
basso-relievo
basso-relievos
basso-rilievo
bassorin
bassos
bass-relief
bass's
bassus
bass-viol
basswood
bass-wood
basswoods
Bast
basta
Bastaard
Bastad
bastant
Bastard
bastarda
bastard-cut
bastardy
bastardice
bastardies
bastardisation
bastardise
bastardised
bastardising
bastardism
bastardization
bastardizations
bastardize
bastardized
bastardizes
bastardizing
bastardly
bastardliness
bastardry
bastards
bastard's
bastard-saw
bastard-sawed
bastard-sawing
bastard-sawn
baste
basted
bastel-house
basten
baster
basters
bastes
basti
Bastia
Bastian
bastide
Bastien
bastile
bastiles
Bastille
bastilles
bastillion
bastiment
bastinade
bastinaded
bastinades
bastinading
bastinado
bastinadoed
bastinadoes
bastinadoing
basting
bastings
bastion
bastionary
bastioned
bastionet
bastions
bastion's
bastite
bastnaesite
bastnasite
basto
Bastogne
baston
bastonet
bastonite
Bastrop
basts
basural
basurale
Basuto
Basutoland
Basutos
Bat
Bataan
Bataan-Corregidor
batable
batad
Batak
batakan
bataleur
batamote
Batan
Batanes
Batangas
batara
batarde
batardeau
batata
Batatas
batatilla
Batavi
Batavia
Batavian
batboy
batboys
batch
batched
Batchelder
Batchelor
batcher
batchers
batches
batching
Batchtown
Bate
batea
bat-eared
bateau
bateaux
bated
bateful
Batekes
batel
bateleur
batell
Bateman
batement
Baten
bater
Bates
Batesburg
Batesland
Batesville
batete
Batetela
batfish
batfishes
batfowl
bat-fowl
batfowled
batfowler
batfowling
batfowls
batful
Bath
bath-
Batha
Bathala
bathe
batheable
bathed
Bathelda
bather
bathers
bathes
Bathesda
bathetic
bathetically
bathflower
bathhouse
bathhouses
bathy-
bathyal
bathyanesthesia
bathybian
bathybic
bathybius
bathic
bathycentesis
bathychrome
bathycolpian
bathycolpic
bathycurrent
bathyesthesia
bathygraphic
bathyhyperesthesia
bathyhypesthesia
bathyl
Bathilda
bathylimnetic
bathylite
bathylith
bathylithic
bathylitic
bathymeter
bathymetry
bathymetric
bathymetrical
bathymetrically
Bathinette
bathing
bathing-machine
bathyorographical
bathypelagic
bathyplankton
bathyscape
bathyscaph
bathyscaphe
bathyscaphes
bathyseism
bathysmal
bathysophic
bathysophical
bathysphere
bathyspheres
bathythermogram
bathythermograph
bathkol
bathless
bath-loving
bathman
bathmat
bathmats
bathmic
bathmism
bathmotropic
bathmotropism
batho-
bathochromatic
bathochromatism
bathochrome
bathochromy
bathochromic
bathoflore
bathofloric
batholite
batholith
batholithic
batholiths
batholitic
Batholomew
bathomania
bathometer
bathometry
Bathonian
bathool
bathophobia
bathorse
bathos
bathoses
bathrobe
bathrobes
bathrobe's
bathroom
bathroomed
bathrooms
bathroom's
bathroot
baths
Bathsheb
Bathsheba
Bath-sheba
Bathsheeb
bathtub
bathtubful
bathtubs
bathtub's
bathukolpian
bathukolpic
Bathulda
Bathurst
bathvillite
bathwater
bathwort
Batia
Batidaceae
batidaceous
batik
batiked
batiker
batiking
batiks
batikulin
batikuling
Batilda
bating
batino
batyphone
Batis
Batish
Batista
batiste
batistes
batitinan
batlan
Batley
batler
batlet
batlike
batling
batlon
Batman
batmen
bat-minded
bat-mindedness
bat-mule
Batna
Batocrinidae
Batocrinus
Batodendron
batoid
Batoidei
Batoka
Baton
batoneer
Batonga
batonist
batonistic
batonne
batonnier
batons
baton's
batoon
batophobia
Bator
Batory
Batrachia
batrachian
batrachians
batrachiate
Batrachidae
batrachite
Batrachium
batracho-
batrachoid
Batrachoididae
batrachophagous
Batrachophidia
batrachophobia
batrachoplasty
Batrachospermum
batrachotoxin
Batruk
bats
bat's
BATSE
Batsheva
bats-in-the-belfry
batsman
batsmanship
batsmen
Batson
batster
batswing
batt
Batta
battable
battailant
battailous
Battak
Battakhin
battalia
battalias
battalion
battalions
battalion's
Battambang
battarism
battarismus
Battat
batteau
batteaux
batted
battel
batteled
batteler
batteling
Battelle
Battelmatt
battels
battement
battements
batten
Battenburg
battened
battener
batteners
battening
battens
batter
batterable
battercake
batterdock
battered
batterer
batterfang
Battery
battery-charging
batterie
batteried
batteries
batteryman
battering
battering-ram
battery-powered
battery's
battery-testing
batterman
batter-out
batters
Battersea
batteuse
Batty
battycake
Batticaloa
battier
batties
Battiest
battik
battiks
battiness
batting
battings
Battipaglia
battish
Battista
Battiste
battle
battle-ax
battle-axe
Battleboro
battled
battledore
battledored
battledores
battledoring
battle-fallen
battlefield
battlefields
battlefield's
battlefront
battlefronts
battlefront's
battleful
battleground
battlegrounds
battleground's
battlement
battlemented
battlements
battlement's
battlepiece
battleplane
battler
battlers
battles
battle-scarred
battleship
battleships
battleship's
battle-slain
battlesome
battle-spent
battlestead
Battletown
battlewagon
battleward
battlewise
battle-writhen
battling
battology
battological
battologise
battologised
battologising
battologist
battologize
battologized
battologizing
batton
batts
battu
battue
battues
batture
Battus
battuta
battutas
battute
battuto
battutos
batukite
batule
Batum
Batumi
batuque
Batussi
Batwa
batwing
batwoman
batwomen
batz
batzen
BAU
baubee
baubees
bauble
baublery
baubles
bauble's
baubling
Baubo
bauch
Bauchi
bauchle
Baucis
bauckie
bauckiebird
baud
baudekin
baudekins
Baudelaire
baudery
Baudette
Baudin
Baudoin
Baudouin
baudrons
baudronses
bauds
Bauer
Bauera
Bauernbrot
baufrey
bauge
Baugh
Baughman
Bauhaus
Bauhinia
bauhinias
bauk
Baul
bauld
baulea
bauleah
baulk
baulked
baulky
baulkier
baulkiest
baulking
baulks
Baum
Baumann
Baumbaugh
Baume
Baumeister
baumhauerite
baumier
Baun
bauno
Baure
Bauru
Bausch
Bauske
Bausman
bauson
bausond
bauson-faced
bauta
Bautain
Bautista
Bautram
bautta
Bautzen
bauxite
bauxites
bauxitic
bauxitite
Bav
bavardage
bavary
Bavaria
Bavarian
bavaroy
bavarois
bavaroise
bavenite
bavette
baviaantje
Bavian
baviere
bavin
Bavius
Bavon
bavoso
baw
bawarchi
bawbee
bawbees
bawble
bawcock
bawcocks
bawd
bawdy
bawdier
bawdies
bawdiest
bawdyhouse
bawdyhouses
bawdily
bawdiness
bawdinesses
bawdry
bawdric
bawdrick
bawdrics
bawdries
bawds
bawdship
bawdstrot
bawhorse
bawke
bawl
bawled
bawley
bawler
bawlers
bawly
bawling
bawling-out
bawls
bawn
bawneen
Bawra
bawrel
bawsint
baws'nt
bawsunt
bawty
bawtie
bawties
Bax
B-axes
Baxy
Baxie
B-axis
Baxley
Baxter
Baxterian
Baxterianism
baxtone
bazaar
bazaars
bazaar's
Bazaine
Bazar
bazars
Bazatha
baze
Bazigar
Bazil
Bazin
Bazine
Baziotes
Bazluke
bazoo
bazooka
bazookaman
bazookamen
bazookas
bazooms
bazoos
bazzite
BB
BBA
BBB
BBC
BBL
bbl.
bbls
BBN
bbs
BBXRT
BC
BCBS
BCC
BCD
BCDIC
BCE
BCerE
bcf
BCh
Bchar
BChE
bchs
BCL
BCM
BCom
BComSc
BCP
BCPL
BCR
BCS
BCWP
BCWS
BD
bd.
BDA
BDC
BDD
Bde
bdellatomy
bdellid
Bdellidae
bdellium
bdelliums
bdelloid
Bdelloida
bdellometer
Bdellostoma
Bdellostomatidae
Bdellostomidae
bdellotomy
Bdelloura
Bdellouridae
bdellovibrio
BDes
BDF
bdft
bdl
bdl.
bdle
bdls
bdrm
BDS
BDSA
BDT
BE
be-
BEA
Beach
Beacham
beachboy
Beachboys
beachcomb
beachcomber
beachcombers
beachcombing
beachdrops
beached
beacher
beaches
beachfront
beachhead
beachheads
beachhead's
beachy
beachie
beachier
beachiest
beaching
beachlamar
Beach-la-Mar
beachless
beachman
beachmaster
beachmen
beach-sap
beachside
beachward
beachwear
Beachwood
beacon
beaconage
beaconed
beaconing
beaconless
beacons
beacon's
Beaconsfield
beaconwise
bead
beaded
beaded-edge
beadeye
bead-eyed
beadeyes
beader
beadflush
bead-hook
beadhouse
beadhouses
beady
beady-eyed
beadier
beadiest
beadily
beadiness
beading
beadings
Beadle
beadledom
beadlehood
beadleism
beadlery
beadles
beadle's
beadleship
beadlet
beadlike
bead-like
beadman
beadmen
beadroll
bead-roll
beadrolls
beadrow
bead-ruby
bead-rubies
beads
bead-shaped
beadsman
beadsmen
beadswoman
beadswomen
beadwork
beadworks
Beagle
beagles
beagle's
beagling
beak
beak-bearing
beaked
beaker
beakerful
beakerman
beakermen
beakers
beakful
beakhead
beak-head
beaky
beakier
beakiest
beakiron
beak-iron
beakless
beaklike
beak-like
beak-nosed
beaks
beak-shaped
Beal
beala
bealach
Beale
Bealeton
bealing
Beall
be-all
beallach
Bealle
Beallsville
Beals
bealtared
Bealtine
Bealtuinn
beam
beamage
Beaman
beam-bending
beambird
beamed
beam-end
beam-ends
beamer
beamers
beamfilling
beamful
beamhouse
beamy
beamier
beamiest
beamily
beaminess
beaming
beamingly
beamish
beamishly
beamless
beamlet
beamlike
beamman
beamroom
beams
beamsman
beamsmen
beamster
beam-straightening
beam-tree
beamwork
Bean
beanbag
bean-bag
beanbags
beanball
beanballs
bean-cleaning
beancod
bean-crushing
Beane
beaned
Beaner
beanery
beaneries
beaners
beanfeast
bean-feast
beanfeaster
bean-fed
beanfest
beanfield
beany
beanie
beanier
beanies
beaniest
beaning
beanlike
beano
beanos
bean-planting
beanpole
beanpoles
bean-polishing
beans
beansetter
bean-shaped
beanshooter
beanstalk
beanstalks
beant
beanweed
beaproned
Bear
bearability
bearable
bearableness
bearably
bearance
bearbaiter
bearbaiting
bear-baiting
bearbane
bearberry
bearberries
bearbind
bearbine
bearbush
bearcat
bearcats
Bearce
bearcoot
Beard
bearded
beardedness
Bearden
bearder
beardfish
beardfishes
beardy
beardie
bearding
beardless
beardlessness
beardlike
beardom
beards
Beardsley
Beardstown
beardtongue
Beare
beared
bearer
bearer-off
bearers
bearess
bearfoot
bearfoots
bearherd
bearhide
bearhound
bearhug
bearhugs
bearing
bearings
bearish
bearishly
bearishness
bear-lead
bear-leader
bearleap
bearlet
bearlike
bearm
Bearnaise
Bearnard
bearpaw
bears
bear's-breech
bear's-ear
bear's-foot
bear's-foots
bearship
bearskin
bearskins
bear's-paw
Bearsville
beartongue
bear-tree
bearward
bearwood
bearwoods
bearwort
Beasley
Beason
beast
beastbane
beastdom
beasthood
beastie
beasties
beastily
beastings
beastish
beastishness
beastly
beastlier
beastliest
beastlike
beastlily
beastliness
beastlinesses
beastling
beastlings
beastman
Beaston
beasts
beastship
beat
Beata
beatable
beatably
beatae
beatas
beat-beat
beatee
beaten
beater
beaterman
beatermen
beater-out
beaters
beaters-up
beater-up
beath
beati
beatify
beatific
beatifical
beatifically
beatificate
beatification
beatifications
beatified
beatifies
beatifying
beatille
beatinest
beating
beatings
beating-up
Beatitude
beatitudes
beatitude's
Beatles
beatless
beatnik
beatnikism
beatniks
beatnik's
Beaton
Beatrice
Beatrisa
Beatrix
Beatriz
beats
beatster
Beatty
Beattie
Beattyville
beat-up
beatus
beatuti
Beau
Beauchamp
Beauclerc
beauclerk
beaucoup
Beaudoin
beaued
beauetry
Beaufert
beaufet
beaufin
Beauford
Beaufort
beaugregory
beaugregories
Beauharnais
beau-ideal
beau-idealize
beauing
beauish
beauism
Beaujolais
Beaujolaises
Beaulieu
Beaumarchais
beaume
beau-monde
Beaumont
Beaumontia
Beaune
beaupere
beaupers
beau-pleader
beau-pot
Beauregard
beaus
beau's
beauseant
beauship
beausire
beaut
beauteous
beauteously
beauteousness
beauti
beauty
beauty-beaming
beauty-berry
beauty-blind
beauty-blooming
beauty-blushing
beauty-breathing
beauty-bright
beauty-bush
beautician
beauticians
beauty-clad
beautydom
beautied
beauties
beautify
beautification
beautifications
beautified
beautifier
beautifiers
beautifies
beautifying
beauty-fruit
beautiful
beautifully
beautifulness
beautihood
beautiless
beauty-loving
beauty-proof
beauty's
beautyship
beauty-waning
beauts
Beauvais
Beauvoir
beaux
Beaux-Arts
beaux-esprits
beauxite
BEAV
Beaver
Beaverboard
Beaverbrook
Beaverdale
beavered
beaverette
beavery
beaveries
beavering
beaverish
beaverism
beaverite
beaverize
Beaverkill
beaverkin
Beaverlett
beaverlike
beaverpelt
beaverroot
beavers
beaver's
beaverskin
beaverteen
Beaverton
Beavertown
beaver-tree
Beaverville
beaverwood
beback
bebay
bebait
beballed
bebang
bebannered
bebar
bebaron
bebaste
bebat
bebathe
bebatter
Bebe
bebeast
bebed
bebeerin
bebeerine
bebeeru
bebeerus
Bebel
bebelted
Beberg
bebilya
Bebington
bebite
bebization
beblain
beblear
bebled
bebleed
bebless
beblister
beblood
beblooded
beblooding
bebloods
bebloom
beblot
beblotch
beblubber
beblubbered
bebog
bebop
bebopper
beboppers
bebops
beboss
bebotch
bebothered
bebouldered
bebrave
bebreech
Bebryces
bebrine
bebrother
bebrush
bebump
Bebung
bebusy
bebuttoned
bec
becafico
becall
becalm
becalmed
becalming
becalmment
becalms
became
becap
becapped
becapping
becaps
becard
becarpet
becarpeted
becarpeting
becarpets
becarve
becasse
becassine
becassocked
becater
because
Becca
beccabunga
beccaccia
beccafico
beccaficoes
beccaficos
Beccaria
becchi
becco
becense
bechained
bechalk
bechalked
bechalking
bechalks
bechamel
bechamels
bechance
bechanced
bechances
bechancing
becharm
becharmed
becharming
becharms
bechase
bechatter
bechauffeur
beche
becheck
Beche-de-Mer
beche-le-mar
becher
bechern
Bechet
bechic
bechignoned
bechirp
Bechler
Becht
Bechtel
Bechtelsville
Bechtler
Bechuana
Bechuanaland
Bechuanas
becircled
becivet
Beck
Becka
becked
beckelite
Beckemeyer
Becker
Beckerman
Becket
beckets
Beckett
Beckford
Becki
Becky
Beckie
becking
beckiron
Beckley
Beckman
Beckmann
beckon
beckoned
beckoner
beckoners
beckoning
beckoningly
beckons
becks
Beckville
Beckwith
beclad
beclamor
beclamored
beclamoring
beclamors
beclamour
beclang
beclap
beclart
beclasp
beclasped
beclasping
beclasps
beclatter
beclaw
beclip
becloak
becloaked
becloaking
becloaks
beclog
beclogged
beclogging
beclogs
beclose
beclothe
beclothed
beclothes
beclothing
becloud
beclouded
beclouding
beclouds
beclout
beclown
beclowned
beclowning
beclowns
becluster
becobweb
becoiffed
becollier
becolme
becolor
becombed
become
becomed
becomes
becometh
becoming
becomingly
becomingness
becomings
becomma
becompass
becompliment
becoom
becoresh
becost
becousined
becovet
becoward
becowarded
becowarding
becowards
Becquer
Becquerel
becquerelite
becram
becramp
becrampon
becrawl
becrawled
becrawling
becrawls
becreep
becry
becrime
becrimed
becrimes
becriming
becrimson
becrinolined
becripple
becrippled
becrippling
becroak
becross
becrowd
becrowded
becrowding
becrowds
becrown
becrush
becrust
becrusted
becrusting
becrusts
becudgel
becudgeled
becudgeling
becudgelled
becudgelling
becudgels
becuffed
becuiba
becumber
becuna
becurl
becurry
becurse
becursed
becurses
becursing
becurst
becurtained
becushioned
becut
BED
bedabble
bedabbled
bedabbles
bedabbling
Bedad
bedaff
bedaggered
bedaggle
beday
bedamn
bedamned
bedamning
bedamns
bedamp
bedangled
bedare
bedark
bedarken
bedarkened
bedarkening
bedarkens
bedash
bedaub
bedaubed
bedaubing
bedaubs
bedawee
bedawn
bedaze
bedazed
bedazement
bedazzle
bedazzled
bedazzlement
bedazzles
bedazzling
bedazzlingly
bedboard
bedbug
bedbugs
bedbug's
bedcap
bedcase
bedchair
bedchairs
bedchamber
bedclothes
bed-clothes
bedclothing
bedcord
bedcover
bedcovers
beddable
bed-davenport
bedded
bedder
bedders
bedder's
beddy-bye
bedding
beddingroll
beddings
Beddoes
Bede
bedead
bedeaf
bedeafen
bedeafened
bedeafening
bedeafens
bedebt
bedeck
bedecked
bedecking
bedecks
bedecorate
bedeen
bedegar
bedeguar
bedehouse
bedehouses
bedel
Bedelia
Bedell
bedells
bedels
bedelve
bedeman
bedemen
beden
bedene
bedesman
bedesmen
bedeswoman
bedeswomen
bedevil
bedeviled
bedeviling
bedevilled
bedevilling
bedevilment
bedevils
bedew
bedewed
bedewer
bedewing
bedewoman
bedews
bedfast
bedfellow
bedfellows
bedfellowship
bed-fere
bedflower
bedfoot
Bedford
Bedfordshire
bedframe
bedframes
bedgery
bedgoer
bedgown
bedgowns
bed-head
bediademed
bediamonded
bediaper
bediapered
bediapering
bediapers
Bedias
bedye
bedight
bedighted
bedighting
bedights
bedikah
bedim
bedimmed
bedimming
bedimple
bedimpled
bedimples
bedimplies
bedimpling
bedims
bedin
bedip
bedirt
bedirter
bedirty
bedirtied
bedirties
bedirtying
bedismal
Bedivere
bedizen
bedizened
bedizening
bedizenment
bedizens
bedkey
bedlam
bedlamer
Bedlamic
bedlamise
bedlamised
bedlamising
bedlamism
bedlamite
bedlamitish
bedlamize
bedlamized
bedlamizing
bedlamp
bedlamps
bedlams
bedlar
bedless
bedlids
bedlight
bedlike
Bedlington
Bedlingtonshire
bedmaker
bed-maker
bedmakers
bedmaking
bedman
bedmate
bedmates
Bedminster
bednighted
bednights
bedoctor
bedog
bedoyo
bedolt
bedot
bedote
bedotted
Bedouin
Bedouinism
Bedouins
bedouse
bedown
bedpad
bedpan
bedpans
bedplate
bedplates
bedpost
bedposts
bedpost's
bedquilt
bedquilts
bedrabble
bedrabbled
bedrabbling
bedraggle
bedraggled
bedragglement
bedraggles
bedraggling
bedrail
bedrails
bedral
bedrape
bedraped
bedrapes
bedraping
bedravel
bedread
bedrel
bedrench
bedrenched
bedrenches
bedrenching
bedress
bedribble
bedrid
bedridden
bedriddenness
bedrift
bedright
bedrip
bedrite
bedrivel
bedriveled
bedriveling
bedrivelled
bedrivelling
bedrivels
bedrizzle
bedrock
bedrocks
bedrock's
bedroll
bedrolls
bedroom
bedrooms
bedroom's
bedrop
bedrown
bedrowse
bedrug
bedrugged
bedrugging
bedrugs
Beds
bed's
bedscrew
bedsheet
bedsheets
bedsick
bedside
bedsides
bedsit
bedsite
bedsitter
bed-sitter
bed-sitting-room
bedsock
bedsonia
bedsonias
bedsore
bedsores
bedspread
bedspreads
bedspread's
bedspring
bedsprings
bedspring's
bedstaff
bedstand
bedstands
bedstaves
bedstead
bedsteads
bedstead's
bedstock
bedstraw
bedstraws
bedstring
bedswerver
bedtick
bedticking
bedticks
bedtime
bedtimes
bedub
beduchess
beduck
Beduin
Beduins
beduke
bedull
bedumb
bedumbed
bedumbing
bedumbs
bedunce
bedunced
bedunces
bedunch
beduncing
bedung
bedur
bedusk
bedust
bedway
bedways
bedward
bedwards
bedwarf
bedwarfed
bedwarfing
bedwarfs
bedwarmer
Bedwell
bed-wetting
Bedworth
BEE
beearn
be-east
Beeb
beeball
Beebe
beebee
beebees
beebread
beebreads
bee-butt
beech
Beecham
Beechbottom
beechdrops
beechen
Beecher
beeches
beech-green
beechy
beechier
beechiest
Beechmont
beechnut
beechnuts
beechwood
beechwoods
Beeck
Beedeville
beedged
beedi
beedom
Beedon
bee-eater
beef
beefalo
beefaloes
beefalos
beef-brained
beefburger
beefburgers
beefcake
beefcakes
beefeater
beefeaters
beef-eating
beefed
beefed-up
beefer
beefers
beef-faced
beefhead
beefheaded
beefy
beefier
beefiest
beefily
beefin
beefiness
beefing
beefing-up
beefish
beefishness
beefless
beeflower
beefs
beefsteak
beef-steak
beefsteaks
beeftongue
beef-witted
beef-wittedly
beef-wittedness
beefwood
beef-wood
beefwoods
beegerite
beehead
beeheaded
bee-headed
beeherd
Beehive
beehives
beehive's
beehive-shaped
Beehouse
beeyard
beeish
beeishness
beek
beekeeper
beekeepers
beekeeping
beekite
Beekman
Beekmantown
beelbow
beele
Beeler
beelike
beeline
beelines
beelol
bee-loud
Beelzebub
Beelzebubian
Beelzebul
beeman
beemaster
beemen
Beemer
been
beennut
beent
beento
beep
beeped
beeper
beepers
beeping
beeps
Beer
Beera
beerage
beerbachite
beerbelly
beerbibber
Beerbohm
beeregar
beerhouse
beerhouses
beery
beerier
beeriest
beerily
beeriness
beerish
beerishly
beermaker
beermaking
beermonger
Beernaert
beerocracy
Beerothite
beerpull
Beers
Beersheba
Beersheeba
beer-up
bees
Beesley
Beeson
beest
beesting
beestings
beestride
beeswax
bees-wax
beeswaxes
beeswing
beeswinged
beeswings
beet
beetewk
beetfly
beeth
Beethoven
Beethovenian
Beethovenish
Beethovian
beety
beetiest
beetle
beetle-browed
beetle-crusher
beetled
beetle-green
beetlehead
beetleheaded
beetle-headed
beetleheadedness
beetler
beetlers
beetles
beetle's
beetlestock
beetlestone
beetleweed
beetlike
beetling
beetmister
Beetner
Beetown
beetrave
beet-red
beetroot
beetrooty
beetroots
beets
beet's
beeve
beeves
Beeville
beevish
beeway
beeware
beeweed
beewinged
beewise
beewort
beezer
beezers
BEF
befall
befallen
befalling
befalls
befame
befamilied
befamine
befan
befancy
befanned
befathered
befavor
befavour
befeather
befell
beferned
befetished
befetter
befezzed
Beffrey
beffroy
befiddle
befilch
befile
befilleted
befilmed
befilth
Befind
befinger
befingered
befingering
befingers
befire
befist
befit
befits
befit's
befitted
befitting
befittingly
befittingness
beflag
beflagged
beflagging
beflags
beflannel
beflap
beflatter
beflea
befleaed
befleaing
befleas
befleck
beflecked
beflecking
beflecks
beflounce
beflour
beflout
beflower
beflowered
beflowering
beflowers
beflum
befluster
befoam
befog
befogged
befogging
befogs
befool
befoolable
befooled
befooling
befoolment
befools
befop
before
before-cited
before-created
before-delivered
before-going
beforehand
beforehandedness
before-known
beforementioned
before-mentioned
before-named
beforeness
before-noticed
before-recited
beforesaid
before-said
beforested
before-tasted
before-thought
beforetime
beforetimes
before-told
before-warned
before-written
befortune
befoul
befouled
befouler
befoulers
befoulier
befouling
befoulment
befouls
befountained
befraught
befreckle
befreeze
befreight
befret
befrets
befretted
befretting
befriend
befriended
befriender
befriending
befriendment
befriends
befrill
befrilled
befringe
befringed
befringes
befringing
befriz
befrocked
befrogged
befrounce
befrumple
befuddle
befuddled
befuddlement
befuddlements
befuddler
befuddlers
befuddles
befuddling
befume
befur
befurbelowed
befurred
beg
Bega
begabled
begad
begay
begall
begalled
begalling
begalls
began
begani
begar
begari
begary
begarie
begarlanded
begarnish
begartered
begash
begass
begat
begats
begattal
begaud
begaudy
begaze
begazed
begazes
begazing
begeck
begem
begemmed
begemming
beget
begets
begettal
begetter
begetters
begetting
Begga
beggable
beggar
beggardom
beggared
beggarer
beggaress
beggarhood
beggary
beggaries
beggaring
beggarism
beggarly
beggarlice
beggar-lice
beggarlike
beggarliness
beggarman
beggar-my-neighbor
beggar-my-neighbour
beggar-patched
beggars
beggar's-lice
beggar's-tick
beggar's-ticks
beggar-tick
beggar-ticks
beggarweed
beggarwise
beggarwoman
begged
begger
Beggiatoa
Beggiatoaceae
beggiatoaceous
begging
beggingly
beggingwise
Beggs
Beghard
Beghtol
begift
begiggle
begild
Begin
beginger
beginner
beginners
beginner's
beginning
beginnings
beginning's
begins
begird
begirded
begirding
begirdle
begirdled
begirdles
begirdling
begirds
begirt
beglad
begladded
begladding
beglads
beglamour
beglare
beglerbeg
beglerbeglic
beglerbeglik
beglerbegluc
beglerbegship
beglerbey
beglew
beglic
beglide
beglitter
beglobed
begloom
begloomed
beglooming
beglooms
begloze
begluc
beglue
begnaw
begnawed
begnawn
bego
begob
begobs
begod
begoggled
begohm
begone
begonia
Begoniaceae
begoniaceous
Begoniales
begonias
begorah
begorra
begorrah
begorry
begot
begotten
begottenness
begoud
begowk
begowned
begrace
begray
begrain
begrave
begrease
begreen
begrett
begrim
begrime
begrimed
begrimer
begrimes
begriming
begrimmed
begrimming
begrims
begripe
begroan
begroaned
begroaning
begroans
begrown
begrudge
begrudged
begrudger
begrudges
begrudging
begrudgingly
begruntle
begrutch
begrutten
begs
begster
beguard
beguess
beguile
beguiled
beguileful
beguilement
beguilements
beguiler
beguilers
beguiles
beguiling
beguilingly
beguilingness
Beguin
Beguine
beguines
begulf
begulfed
begulfing
begulfs
begum
begummed
begumming
begums
begun
begunk
begut
Behah
Behaim
behale
behalf
behallow
behalves
behammer
Behan
behang
behap
Behar
behatted
behav
behave
behaved
behaver
behavers
behaves
behaving
behavior
behavioral
behaviorally
behaviored
behaviorism
behaviorist
behavioristic
behavioristically
behaviorists
behaviors
behaviour
behavioural
behaviourally
behaviourism
behaviourist
behaviours
behead
beheadal
beheaded
beheader
beheading
beheadlined
beheads
behear
behears
behearse
behedge
beheira
beheld
behelp
behemoth
behemothic
behemoths
behen
behenate
behenic
behest
behests
behew
behight
behymn
behind
behinder
behindhand
behinds
behindsight
behint
behypocrite
Behistun
behither
Behka
Behl
Behlau
Behlke
Behm
Behmen
Behmenism
Behmenist
Behmenite
Behn
Behnken
behold
beholdable
beholden
beholder
beholders
beholding
beholdingness
beholds
behoney
behoof
behooped
behoot
behoove
behooved
behooveful
behoovefully
behoovefulness
behooves
behooving
behoovingly
behorn
behorror
behove
behoved
behovely
behoves
behoving
behowl
behowled
behowling
behowls
Behre
Behrens
Behring
Behrman
behung
behusband
bey
Beica
beice
Beichner
Beid
Beiderbecke
beydom
Beyer
beyerite
beige
beigel
beiges
beigy
beignet
beignets
Beijing
beild
Beyle
Beylic
beylical
beylics
beylik
beyliks
Beilul
Bein
being
beingless
beingness
beings
beinked
beinly
beinness
Beyo
Beyoglu
beyond
beyondness
beyonds
Beira
beyrichite
Beirne
Beyrouth
Beirut
beys
beisa
beisance
Beisel
beyship
Beitch
Beitnes
Beitris
Beitz
Beja
bejabbers
bejabers
bejade
bejan
bejant
bejape
bejaundice
bejazz
bejel
bejeled
bejeling
bejelled
bejelling
bejesuit
bejesus
bejewel
bejeweled
bejeweling
bejewelled
bejewelling
bejewels
bejezebel
bejig
Bejou
bejuco
bejuggle
bejumble
bejumbled
bejumbles
bejumbling
Beka
Bekaa
Bekah
Bekelja
Beker
bekerchief
Bekha
bekick
bekilted
beking
bekinkinite
bekiss
bekissed
bekisses
bekissing
Bekki
bekko
beknave
beknight
beknighted
beknighting
beknights
beknit
beknived
beknot
beknots
beknotted
beknottedly
beknottedness
beknotting
beknow
beknown
Bel
Bela
belabor
belabored
belaboring
belabors
belabour
belaboured
belabouring
belabours
bel-accoil
belace
belaced
belady
beladied
beladies
beladying
beladle
Belafonte
belage
belah
belay
belayed
belayer
belaying
Belayneh
Belair
belays
Belait
Belaites
Belak
Belalton
belam
Belamcanda
Bel-ami
Belamy
belamour
belanda
belander
Belanger
belap
belar
belard
Belasco
belash
belast
belat
belate
belated
belatedly
belatedness
belating
Belatrix
belatticed
belaud
belauded
belauder
belauding
belauds
Belaunde
belavendered
belch
belched
Belcher
belchers
Belchertown
belches
belching
Belcourt
beld
Belda
beldam
beldame
beldames
beldams
beldamship
Belden
Beldenville
belder
belderroot
Belding
belduque
beleaf
beleaguer
beleaguered
beleaguerer
beleaguering
beleaguerment
beleaguers
beleap
beleaped
beleaping
beleaps
beleapt
beleave
belection
belecture
beledgered
belee
beleed
beleft
Belem
belemnid
belemnite
Belemnites
belemnitic
Belemnitidae
belemnoid
Belemnoidea
Belen
beleper
belesprit
bel-esprit
beletter
beleve
Belfair
Belfast
belfather
Belfield
Belford
Belfort
belfry
belfried
belfries
belfry's
Belg
Belg.
belga
Belgae
belgard
belgas
Belgaum
Belgian
belgians
belgian's
Belgic
Belgique
Belgium
Belgophile
Belgorod-Dnestrovski
Belgrade
Belgrano
Belgravia
Belgravian
Bely
Belia
Belial
Belialic
Belialist
belibel
belibeled
belibeling
Belicia
belick
belicoseness
belie
belied
belief
beliefful
belieffulness
beliefless
beliefs
belief's
Belier
beliers
belies
believability
believable
believableness
believably
believe
belie-ve
believed
believer
believers
believes
believeth
believing
believingly
belight
beliing
belying
belyingly
belike
beliked
belikely
Belili
belime
belimousined
Belinda
Belington
Belinuridae
Belinurus
belion
beliquor
beliquored
beliquoring
beliquors
Belis
Belisarius
Belita
belite
Belitoeng
Belitong
belitter
belittle
belittled
belittlement
belittler
belittlers
belittles
belittling
Belitung
belive
Belize
Belk
Belknap
Bell
Bella
Bellabella
Bellacoola
belladonna
belladonnas
Bellaghy
Bellay
Bellaire
Bellamy
Bellanca
bellarmine
Bellarthur
Bellatrix
Bellaude
bell-bearer
bellbind
bellbinder
bellbine
bellbird
bell-bird
bellbirds
bellboy
bellboys
bellboy's
bellbottle
bell-bottom
bell-bottomed
bell-bottoms
Bellbrook
Bellbuckle
BELLCORE
bell-cranked
bell-crowned
Bellda
Belldame
Belldas
Belle
Bellechasse
belled
belledom
Belleek
belleeks
Bellefonte
bellehood
Bellelay
Bellemead
Bellemina
Belleplaine
Beller
belleric
Bellerive
Bellerophon
Bellerophontes
Bellerophontic
Bellerophontidae
Bellerose
belles
belle's
belles-lettres
belleter
belletrist
belletristic
belletrists
Bellevernon
Belleview
Belleville
Bellevue
Bellew
bell-faced
Bellflower
bell-flower
bell-flowered
bellhanger
bellhanging
bell-hooded
bellhop
bellhops
bellhop's
bellhouse
bell-house
belli
belly
bellyache
bellyached
bellyacher
bellyaches
bellyaching
bellyband
belly-band
belly-beaten
belly-blind
bellibone
belly-bound
belly-bumper
bellybutton
bellybuttons
bellic
bellical
belly-cheer
bellicism
bellicist
bellicose
bellicosely
bellicoseness
bellicosity
bellicosities
belly-devout
bellied
bellyer
bellies
belly-fed
belliferous
bellyfish
bellyflaught
belly-flop
belly-flopped
belly-flopping
bellyful
belly-ful
bellyfull
bellyfulls
bellyfuls
belligerence
belligerences
belligerency
belligerencies
belligerent
belligerently
belligerents
belligerent's
belly-god
belly-gulled
belly-gun
belly-helve
bellying
belly-laden
bellyland
belly-land
belly-landing
bellylike
bellyman
Bellina
belly-naked
belling
Bellingham
Bellini
Bellinzona
bellypiece
belly-piece
bellypinch
belly-pinched
bellipotent
belly-proud
Bellis
belly's
belly-sprung
bellite
belly-timber
belly-wash
belly-whop
belly-whopped
belly-whopping
belly-worshiping
bell-less
bell-like
bell-magpie
bellmaker
bellmaking
bellman
bellmanship
bellmaster
Bellmead
bellmen
bell-metal
Bellmont
Bellmore
bellmouth
bellmouthed
bell-mouthed
bell-nosed
Bello
Belloc
Belloir
bellon
Bellona
Bellonian
bellonion
belloot
Bellot
bellota
bellote
Bellotto
Bellovaci
Bellow
bellowed
bellower
bellowers
bellowing
Bellows
bellowsful
bellowslike
bellowsmaker
bellowsmaking
bellowsman
Bellport
bellpull
bellpulls
bellrags
bell-ringer
Bells
bell's
bell-shaped
belltail
bell-tongue
belltopper
belltopperdom
belluine
bellum
bell-up
Bellvale
Bellville
Bellvue
bellware
bellwaver
bellweather
bellweed
bellwether
bell-wether
bellwethers
bellwether's
bellwind
bellwine
Bellwood
bellwort
bellworts
Belmar
Bel-Merodach
Belmond
Belmondo
Belmont
Belmonte
Belmopan
beloam
belock
beloeilite
beloid
Beloit
belomancy
Belone
belonephobia
belonesite
belong
belonged
belonger
belonging
belongings
belongs
belonid
Belonidae
belonite
belonoid
belonosphaerite
belook
belord
Belorussia
Belorussian
Belostok
Belostoma
Belostomatidae
Belostomidae
belotte
belouke
belout
belove
beloved
beloveds
Belovo
below
belowdecks
belowground
belows
belowstairs
belozenged
Belpre
Bel-Ridge
bels
Belsano
Belsen
Belshazzar
Belshazzaresque
Belshin
belsire
Belsky
belswagger
belt
Beltane
belt-coupled
beltcourse
belt-cutting
belt-driven
belted
Beltene
Belter
belter-skelter
Belteshazzar
belt-folding
Beltian
beltie
beltine
belting
beltings
Beltir
Beltis
beltless
beltline
beltlines
beltmaker
beltmaking
beltman
beltmen
Belton
Beltrami
Beltran
belt-repairing
belts
belt-sanding
belt-sewing
Beltsville
belt-tightening
Beltu
beltway
beltways
beltwise
Beluchi
Belucki
belue
beluga
belugas
belugite
Belus
belute
Belva
belve
Belvedere
belvedered
belvederes
Belverdian
Belvia
Belvidere
Belview
Belvue
belzebub
belzebuth
Belzoni
BEM
BEMA
bemad
bemadam
bemadamed
bemadaming
bemadams
bemadden
bemaddened
bemaddening
bemaddens
bemail
bemaim
bemajesty
beman
bemangle
bemantle
bemar
bemartyr
bemas
bemask
bemaster
bemat
bemata
bemaul
bemazed
Bemba
Bembas
Bembecidae
Bemberg
Bembex
beme
bemeal
bemean
bemeaned
bemeaning
bemeans
bemedaled
bemedalled
bemeet
Bemelmans
Bement
bementite
bemercy
bemete
Bemidji
bemingle
bemingled
bemingles
bemingling
beminstrel
bemire
bemired
bemirement
bemires
bemiring
bemirror
bemirrorment
Bemis
bemist
bemisted
bemisting
bemistress
bemists
bemitered
bemitred
bemix
bemixed
bemixes
bemixing
bemixt
bemoan
bemoanable
bemoaned
bemoaner
bemoaning
bemoaningly
bemoans
bemoat
bemock
bemocked
bemocking
bemocks
bemoil
bemoisten
bemol
bemole
bemolt
bemonster
bemoon
bemotto
bemoult
bemourn
bemouth
bemuck
bemud
bemuddy
bemuddle
bemuddled
bemuddlement
bemuddles
bemuddling
bemuffle
bemurmur
bemurmure
bemurmured
bemurmuring
bemurmurs
bemuse
bemused
bemusedly
bemusement
bemuses
bemusing
bemusk
bemuslined
bemuzzle
bemuzzled
bemuzzles
bemuzzling
Ben
Bena
benab
Benacus
Benadryl
bename
benamed
benamee
benames
benami
benamidar
benaming
Benares
Benarnold
benasty
Benavides
benben
Benbow
Benbrook
bench
benchboard
benched
bencher
benchers
benchership
benches
benchfellow
benchful
bench-hardened
benchy
benching
bench-kneed
benchland
bench-legged
Benchley
benchless
benchlet
bench-made
benchman
benchmar
benchmark
bench-mark
benchmarked
benchmarking
benchmarks
benchmark's
benchmen
benchwarmer
bench-warmer
benchwork
Bencion
bencite
Benco
Bend
Benda
bendability
bendable
benday
bendayed
bendaying
bendays
bended
bendee
bendees
Bendel
bendell
Bendena
Bender
benders
Bendersville
bendy
Bendick
Bendict
Bendicta
Bendicty
bendies
Bendigo
bending
bendingly
bendys
Bendite
bendy-wavy
Bendix
bendlet
bends
bendsome
bendways
bendwise
Bene
beneaped
beneath
beneception
beneceptive
beneceptor
Benedetta
Benedetto
Benedic
Benedicite
Benedick
benedicks
Benedict
Benedicta
Benedictine
Benedictinism
benediction
benedictional
benedictionale
benedictionary
benedictions
benediction's
benedictive
benedictively
Benedicto
benedictory
benedicts
Benedictus
benedight
Benedikt
Benedikta
Benediktov
Benedix
benefact
benefaction
benefactions
benefactive
benefactor
benefactory
benefactors
benefactor's
benefactorship
benefactress
benefactresses
benefactrices
benefactrix
benefactrixes
benefic
benefice
beneficed
benefice-holder
beneficeless
beneficence
beneficences
beneficency
beneficent
beneficential
beneficently
benefices
beneficiaire
beneficial
beneficially
beneficialness
beneficiary
beneficiaries
beneficiaryship
beneficiate
beneficiated
beneficiating
beneficiation
beneficience
beneficient
beneficing
beneficium
benefit
benefited
benefiter
benefiting
benefits
benefitted
benefitting
benegro
beneighbored
BENELUX
beneme
Benemid
benempt
benempted
Benenson
beneplacit
beneplacity
beneplacito
Benes
Benet
Benet-Mercie
Benetnasch
Benetta
benetted
benetting
benettle
beneurous
Beneventan
Beneventana
Benevento
benevolence
benevolences
benevolency
benevolent
benevolently
benevolentness
benevolist
Benezett
Benfleet
BEng
Beng.
Bengal
Bengalese
Bengali
Bengalic
bengaline
bengals
Bengasi
Benge
Benghazi
Bengkalis
Bengola
Bengt
Benguela
Ben-Gurion
Benham
Benhur
Beni
Benia
Benyamin
Beniamino
benic
Benicia
benight
benighted
benightedly
benightedness
benighten
benighter
benighting
benightmare
benightment
benign
benignancy
benignancies
benignant
benignantly
benignity
benignities
benignly
benignness
Beni-israel
Benil
Benilda
Benildas
Benildis
benim
Benin
Benincasa
Benioff
Benis
Benisch
beniseed
benison
benisons
Benita
benitier
Benito
benitoite
benj
Benjamen
Benjamin
benjamin-bush
Benjamin-Constant
Benjaminite
benjamins
Benjamite
Benji
Benjy
Benjie
benjoin
Benkelman
Benkley
Benkulen
Benld
Benlomond
benmost
Benn
benne
bennel
bennes
Bennet
bennets
Bennett
Bennettitaceae
bennettitaceous
Bennettitales
Bennettites
Bennettsville
bennetweed
Benni
Benny
Bennie
bennies
Bennington
Bennink
Bennion
Bennir
bennis
benniseed
Bennu
Beno
Benoit
Benoite
benomyl
benomyls
Benoni
Ben-oni
benorth
benote
bens
bensail
Bensalem
bensall
bensel
bensell
Bensen
Bensenville
bensh
benshea
benshee
benshi
bensil
Bensky
Benson
Bent
bentang
ben-teak
bentgrass
benthal
Bentham
Benthamic
Benthamism
Benthamite
benthic
benthon
benthonic
benthopelagic
benthos
benthoscope
benthoses
benty
Bentinck
Bentincks
bentiness
benting
Bentlee
Bentley
Bentleyville
bentlet
Bently
Benton
Bentonia
bentonite
bentonitic
Bentonville
Bentree
bents
bentstar
bent-taildog
bentwood
bentwoods
Benu
Benue
Benue-Congo
benumb
benumbed
benumbedness
benumbing
benumbingly
benumbment
benumbs
Benvenuto
benward
benweed
Benwood
Benz
benz-
benzacridine
benzal
benzalacetone
benzalacetophenone
benzalaniline
benzalazine
benzalcyanhydrin
benzalcohol
benzaldehyde
benzaldiphenyl
benzaldoxime
benzalethylamine
benzalhydrazine
benzalphenylhydrazone
benzalphthalide
benzamide
benzamido
benzamine
benzaminic
benzamino
benzanalgen
benzanilide
benzanthracene
benzanthrone
benzantialdoxime
benzazide
benzazimide
benzazine
benzazole
benzbitriazole
benzdiazine
benzdifuran
benzdioxazine
benzdioxdiazine
benzdioxtriazine
Benzedrine
benzein
Benzel
benzene
benzeneazobenzene
benzenediazonium
benzenes
benzenyl
benzenoid
benzhydrol
benzhydroxamic
benzidin
benzidine
benzidino
benzidins
benzil
benzyl
benzylamine
benzilic
benzylic
benzylidene
benzylpenicillin
benzyls
benzimidazole
benziminazole
benzin
benzinduline
benzine
benzines
benzins
benzo
benzo-
benzoate
benzoated
benzoates
benzoazurine
benzobis
benzocaine
benzocoumaran
benzodiazine
benzodiazole
benzoflavine
benzofluorene
benzofulvene
benzofuran
benzofuryl
benzofuroquinoxaline
benzoglycolic
benzoglyoxaline
benzohydrol
benzoic
benzoid
benzoyl
benzoylate
benzoylated
benzoylating
benzoylation
benzoylformic
benzoylglycine
benzoyls
benzoin
benzoinated
benzoins
benzoiodohydrin
benzol
benzolate
benzole
benzoles
benzoline
benzolize
benzols
benzomorpholine
benzonaphthol
Benzonia
benzonitrile
benzonitrol
benzoperoxide
benzophenanthrazine
benzophenanthroline
benzophenazine
benzophenol
benzophenone
benzophenothiazine
benzophenoxazine
benzophloroglucinol
benzophosphinic
benzophthalazine
benzopinacone
benzopyran
benzopyranyl
benzopyrazolone
benzopyrene
benzopyrylium
benzoquinoline
benzoquinone
benzoquinoxaline
benzosulfimide
benzosulphimide
benzotetrazine
benzotetrazole
benzothiazine
benzothiazole
benzothiazoline
benzothiodiazole
benzothiofuran
benzothiophene
benzothiopyran
benzotoluide
benzotriazine
benzotriazole
benzotrichloride
benzotrifluoride
benzotrifuran
benzoxate
benzoxy
benzoxyacetic
benzoxycamphor
benzoxyphenanthrene
benzpinacone
benzpyrene
benzthiophen
benztrioxazine
Ben-Zvi
beode
Beograd
Beora
Beore
Beothuk
Beothukan
Beowawe
Beowulf
BEP
bepaid
Bepaint
bepainted
bepainting
bepaints
bepale
bepaper
beparch
beparody
beparse
bepart
bepaste
bepastured
bepat
bepatched
bepaw
bepearl
bepelt
bepen
bepepper
beperiwigged
bepester
bepewed
bephilter
bephrase
bepicture
bepiece
bepierce
bepile
bepill
bepillared
bepimple
bepimpled
bepimples
bepimpling
bepinch
bepistoled
bepity
beplague
beplaided
beplaster
beplumed
bepommel
bepowder
bepray
bepraise
bepraisement
bepraiser
beprank
bepranked
bepreach
bepress
bepretty
bepride
beprose
bepuddle
bepuff
bepuffed
bepun
bepurple
bepuzzle
bepuzzlement
Beqaa
bequalm
bequeath
bequeathable
bequeathal
bequeathed
bequeather
bequeathing
bequeathment
bequeaths
bequest
bequests
bequest's
bequirtle
bequote
beqwete
BER
beray
berain
berairou
berakah
berake
beraked
berakes
beraking
berakot
berakoth
Beranger
berapt
Berar
Berard
Berardo
berascal
berascaled
berascaling
berascals
berat
berate
berated
berates
berating
berattle
beraunite
berbamine
Berber
Berbera
Berberi
berbery
berberia
Berberian
berberid
Berberidaceae
berberidaceous
berberin
berberine
berberins
Berberis
berberry
berbers
berceau
berceaunette
bercelet
berceuse
berceuses
Berchemia
Berchta
Berchtesgaden
Bercy
Berck
Berclair
Bercovici
berdache
berdaches
berdash
Berdyaev
Berdyayev
Berdichev
bere
Berea
Berean
bereareft
bereason
bereave
bereaved
bereavement
bereavements
bereaven
bereaver
bereavers
bereaves
bereaving
Berecyntia
berede
bereft
Berey
berend
berendo
Berengaria
Berengarian
Berengarianism
berengelite
berengena
Berenice
Berenices
Berenson
Beresford
Bereshith
beresite
Beret
berets
beret's
Beretta
berettas
berewick
Berezina
Berezniki
Berfield
Berg
Berga
bergalith
bergall
Bergama
bergamasca
bergamasche
Bergamask
Bergamee
bergamiol
Bergamo
Bergamos
Bergamot
bergamots
bergander
bergaptene
Bergdama
Bergeman
Bergen
Bergen-Belsen
Bergenfield
Berger
Bergerac
bergere
bergeres
bergeret
bergerette
Bergeron
Bergess
Berget
bergfall
berggylt
Bergh
berghaan
Berghoff
Bergholz
bergy
bergylt
Bergin
berginization
berginize
Bergius
Bergland
berglet
Berglund
Bergman
Bergmann
bergmannite
Bergmans
bergomask
Bergoo
Bergquist
Bergren
bergs
bergschrund
Bergsma
Bergson
Bergsonian
Bergsonism
Bergstein
Bergstrom
Bergton
bergut
Bergwall
berhyme
berhymed
berhymes
berhyming
Berhley
Beri
Beria
beribanded
beribbon
beribboned
beriber
beriberi
beriberic
beriberis
beribers
berycid
Berycidae
beryciform
berycine
berycoid
Berycoidea
berycoidean
Berycoidei
Berycomorphi
beride
berigora
Beryl
berylate
beryl-blue
Beryle
beryl-green
beryline
beryllate
beryllia
berylline
berylliosis
beryllium
berylloid
beryllonate
beryllonite
beryllosis
beryls
berime
berimed
berimes
beriming
Bering
beringed
beringite
beringleted
berinse
Berio
Beriosova
Berit
Berith
Berytidae
Beryx
Berk
Berke
Berkey
Berkeley
Berkeleian
Berkeleianism
Berkeleyism
Berkeleyite
berkelium
Berky
Berkie
Berkin
Berkley
Berkly
Berkman
berkovets
berkovtsi
Berkow
Berkowitz
Berks
Berkshire
Berkshires
Berl
Berlauda
berley
Berlen
Berlichingen
Berlin
Berlyn
berlina
Berlinda
berline
Berlyne
berline-landaulet
Berliner
berliners
berlines
Berlinguer
berlinite
Berlinize
berlin-landaulet
berlins
Berlioz
Berlitz
Berlon
berloque
berm
Berman
berme
Bermejo
bermensch
bermes
berms
Bermuda
Bermudan
Bermudas
Bermudian
bermudians
bermudite
Bern
Berna
bernacle
Bernadene
Bernadette
Bernadina
Bernadine
Bernadotte
Bernal
Bernalillo
Bernanos
Bernard
Bernardi
Bernardina
Bernardine
Bernardino
Bernardo
Bernardston
Bernardsville
Bernarr
Bernat
Berne
Bernelle
Berner
Berners
Bernese
Bernet
Berneta
Bernete
Bernetta
Bernette
Bernhard
Bernhardi
Bernhardt
Berni
Berny
Bernice
Bernicia
bernicle
bernicles
Bernie
Berniece
Bernina
Berninesque
Bernini
Bernis
Bernita
Bernj
Bernkasteler
bernoo
Bernouilli
Bernoulli
Bernoullian
Berns
Bernstein
Bernstorff
Bernt
Bernville
berob
berobed
Beroe
berogue
Beroida
Beroidae
beroll
Berossos
Berosus
berouged
Beroun
beround
Berra
berreave
berreaved
berreaves
berreaving
Berrellez
berrendo
berret
berretta
berrettas
berrettino
Berri
Berry
berry-bearing
berry-brown
berrybush
berrichon
berrichonne
Berrie
berried
berrier
berries
berry-formed
berrigan
berrying
berryless
berrylike
Berriman
Berryman
berry-on-bone
berrypicker
berrypicking
berry's
Berrysburg
berry-shaped
Berryton
Berryville
berrugate
bersagliere
bersaglieri
berseem
berseems
berserk
berserker
berserks
Bersiamite
Bersil
bersim
berskin
berstel
Berstine
BERT
Berta
Bertasi
Bertat
Bertaud
Berte
Bertelli
Bertero
Berteroa
berth
Bertha
berthage
berthas
Berthe
berthed
berther
berthierite
berthing
Berthold
Bertholletia
Berthoud
berths
Berti
Berty
Bertie
Bertila
Bertilla
Bertillon
bertillonage
bertin
Bertina
Bertine
Bertle
Bertoia
Bertold
Bertolde
Bertolonia
Bertolt
Bertolucci
Berton
Bertram
Bertrand
bertrandite
Bertrando
Bertrant
[truncated: 4,462,998 more chars]
