# Supplementary material for: PSA-HWT: handwritten font generation based on pyramid squeeze attention
Source: PeerJ Comput Sci. 2024 Aug 23;10:e2261. doi: 10.7717/peerj-cs.2261 (PMC11639151; doi:10.7717/peerj-cs.2261)
Supplement: Supplemental Information 2 [file peerj-cs-10-2261-s002.zip › code/models/SE_weight_module.py]

import torch.nn as nn

class SEWeightModule(nn.Module):

    def __init__(self, channels, reduction=16):
        super(SEWeightModule, self).__init__()
        self.avg_pool = nn.AdaptiveAvgPool2d(1)
        self.fc1 = nn.Conv2d(channels, channels//reduction, kernel_size=1, padding=0)
        self.relu = nn.ReLU(inplace=True)
        self.fc2 = nn.Conv2d(channels//reduction, channels, kernel_size=1, padding=0)
        self.sigmoid = nn.Sigmoid()

    def forward(self, x):
        out = self.avg_pool(x)
        out = self.fc1(out)
        out = self.relu(out)
        out = self.fc2(out)
        weight = self.sigmoid(out)

        return weight
