# Supplementary material for: PSA-HWT: handwritten font generation based on pyramid squeeze attention
Source: PeerJ Comput Sci. 2024 Aug 23;10:e2261. doi: 10.7717/peerj-cs.2261 (PMC11639151; doi:10.7717/peerj-cs.2261)
Supplement: Supplemental Information 2 [file peerj-cs-10-2261-s002.zip › code/models/_internally_replaced_utils.py]

import os
import importlib.machinery


def _download_file_from_remote_location(fpath: str, url: str) -> None:
    pass


def _is_remote_location_available() -> bool:
    return False


try:
    from torch.hub import load_state_dict_from_url
except ImportError:
    from torch.utils.model_zoo import load_url as load_state_dict_from_url


def _get_extension_path(lib_name):

    lib_dir = os.path.dirname(__file__)
    if os.name == 'nt':
        # Register the main torchvision library location on the default DLL path
        import ctypes
        import sys

        kernel32 = ctypes.WinDLL('kernel32.dll', use_last_error=True)
        with_load_library_flags = hasattr(kernel32, 'AddDllDirectory')
        prev_error_mode = kernel32.SetErrorMode(0x0001)

        if with_load_library_flags:
            kernel32.AddDllDirectory.restype = ctypes.c_void_p

        if sys.version_info >= (3, 8):
            os.add_dll_directory(lib_dir)
        elif with_load_library_flags:
            res = kernel32.AddDllDirectory(lib_dir)
            if res is None:
                err = ctypes.WinError(ctypes.get_last_error())
                err.strerror += f' Error adding "{lib_dir}" to the DLL directories.'
                raise err

        kernel32.SetErrorMode(prev_error_mode)

    loader_details = (
        importlib.machinery.ExtensionFileLoader,
        importlib.machinery.EXTENSION_SUFFIXES
    )

    extfinder = importlib.machinery.FileFinder(lib_dir, loader_details)
    ext_specs = extfinder.find_spec(lib_name)
    if ext_specs is None:
        raise ImportError

    return ext_specs.origin
