# Supplementary material for: PSA-HWT: handwritten font generation based on pyramid squeeze attention
Source: PeerJ Comput Sci. 2024 Aug 23;10:e2261. doi: 10.7717/peerj-cs.2261 (PMC11639151; doi:10.7717/peerj-cs.2261)
Supplement: Supplemental Information 2 [file peerj-cs-10-2261-s002.zip › code/models/blocks.py]

import torch
import torch.nn.functional as F
from torch import nn


class ResBlocks(nn.Module):
    def __init__(self, num_blocks, dim, norm, activation, pad_type):
        super(ResBlocks, self).__init__()
        self.model = []
        for i in range(num_blocks):
            self.model += [ResBlock(dim,
                                    norm=norm,
                                    activation=activation,
                                    pad_type=pad_type)]
        self.model = nn.Sequential(*self.model)

    def forward(self, x):
        return self.model(x)


class ResBlock(nn.Module):
    def __init__(self, dim, norm='in', activation='relu', pad_type='zero'):
        super(ResBlock, self).__init__()
        model = []
        model += [Conv2dBlock(dim, dim, 3, 1, 1,
                              norm=norm,
                              activation=activation,
                              pad_type=pad_type)]
        model += [Conv2dBlock(dim, dim, 3, 1, 1,
                              norm=norm,
                              activation='none',
                              pad_type=pad_type)]
        self.model = nn.Sequential(*model)

    def forward(self, x):
        residual = x
        out = self.model(x)
        out += residual
        return out


class ActFirstResBlock(nn.Module):
    def __init__(self, fin, fout, fhid=None,
                 activation='lrelu', norm='none'):
        super().__init__()
        self.learned_shortcut = (fin != fout)
        self.fin = fin
        self.fout = fout
        self.fhid = min(fin, fout) if fhid is None else fhid
        self.conv_0 = Conv2dBlock(self.fin, self.fhid, 3, 1,
                                  padding=1, pad_type='reflect', norm=norm,
                                  activation=activation, activation_first=True)
        self.conv_1 = Conv2dBlock(self.fhid, self.fout, 3, 1,
                                  padding=1, pad_type='reflect', norm=norm,
                                  activation=activation, activation_first=True)
        if self.learned_shortcut:
            self.conv_s = Conv2dBlock(self.fin, self.fout, 1, 1,
                                      activation='none', use_bias=False)

    def forward(self, x):
        x_s = self.conv_s(x) if self.learned_shortcut else x
        dx = self.conv_0(x)
        dx = self.conv_1(dx)
        out = x_s + dx
        return out


class LinearBlock(nn.Module):
    def __init__(self, in_dim, out_dim, norm='none', activation='relu'):
        super(LinearBlock, self).__init__()
        use_bias = True
        self.fc = nn.Linear(in_dim, out_dim, bias=use_bias)

        # initialize normalization
        norm_dim = out_dim
        if norm == 'bn':
            self.norm = nn.BatchNorm1d(norm_dim)
        elif norm == 'in':
            self.norm = nn.InstanceNorm1d(norm_dim)
        elif norm == 'none':
            self.norm = None
        else:
            assert 0, "Unsupported normalization: {}".format(norm)

        # initialize activation
        if activation == 'relu':
            self.activation = nn.ReLU(inplace=False)
        elif activation == 'lrelu':
            self.activation = nn.LeakyReLU(0.2, inplace=False)
        elif activation == 'tanh':
            self.activation = nn.Tanh()
        elif activation == 'none':
            self.activation = None
        else:
            assert 0, "Unsupported activation: {}".format(activation)

    def forward(self, x):
        out = self.fc(x)
        if self.norm:
            out = self.norm(out)
        if self.activation:
            out = self.activation(out)
        return out


class Conv2dBlock(nn.Module):
    def __init__(self, in_dim, out_dim, ks, st, padding=0,
                 norm='none', activation='relu', pad_type='zero',
                 use_bias=True, activation_first=False):
        super(Conv2dBlock, self).__init__()
        self.use_bias = use_bias
        self.activation_first = activation_first
        # initialize padding
        if pad_type == 'reflect':
            self.pad = nn.ReflectionPad2d(padding)
        elif pad_type == 'replicate':
            self.pad = nn.ReplicationPad2d(padding)
        elif pad_type == 'zero':
            self.pad = nn.ZeroPad2d(padding)
        else:
            assert 0, "Unsupported padding type: {}".format(pad_type)

        # initialize normalization
        norm_dim = out_dim
        if norm == 'bn':
            self.norm = nn.BatchNorm2d(norm_dim)
        elif norm == 'in':
            self.norm = nn.InstanceNorm2d(norm_dim)
        elif norm == 'adain':
            self.norm = AdaptiveInstanceNorm2d(norm_dim)
        elif norm == 'none':
            self.norm = None
        else:
            assert 0, "Unsupported normalization: {}".format(norm)

        # initialize activation
        if activation == 'relu':
            self.activation = nn.ReLU(inplace=False)
        elif activation == 'lrelu':
            self.activation = nn.LeakyReLU(0.2, inplace=False)
        elif activation == 'tanh':
            self.activation = nn.Tanh()
        elif activation == 'none':
            self.activation = None
        else:
            assert 0, "Unsupported activation: {}".format(activation)

        self.conv = nn.Conv2d(in_dim, out_dim, ks, st, bias=self.use_bias)

    def forward(self, x):
        if self.activation_first:
            if self.activation:
                x = self.activation(x)
            x = self.conv(self.pad(x))
            if self.norm:
                x = self.norm(x)
        else:
            x = self.conv(self.pad(x))
            if self.norm:
                x = self.norm(x)
            if self.activation:
                x = self.activation(x)
        return x


class AdaptiveInstanceNorm2d(nn.Module):
    def __init__(self, num_features, eps=1e-5, momentum=0.1):
        super(AdaptiveInstanceNorm2d, self).__init__()
        self.num_features = num_features
        self.eps = eps
        self.momentum = momentum
        self.weight = None
        self.bias = None
        self.register_buffer('running_mean', torch.zeros(num_features))
        self.register_buffer('running_var', torch.ones(num_features))

    def forward(self, x):
        assert self.weight is not None and \
               self.bias is not None, "Please assign AdaIN weight first"
        b, c = x.size(0), x.size(1)
        running_mean = self.running_mean.repeat(b)
        running_var = self.running_var.repeat(b)
        x_reshaped = x.contiguous().view(1, b * c, *x.size()[2:])
        out = F.batch_norm(
            x_reshaped, running_mean, running_var, self.weight, self.bias,
            True, self.momentum, self.eps)
        return out.view(b, c, *x.size()[2:])

    def __repr__(self):
        return self.__class__.__name__ + '(' + str(self.num_features) + ')'
