# Supplementary material for: PSA-HWT: handwritten font generation based on pyramid squeeze attention
Source: PeerJ Comput Sci. 2024 Aug 23;10:e2261. doi: 10.7717/peerj-cs.2261 (PMC11639151; doi:10.7717/peerj-cs.2261)
Supplement: Supplemental Information 2 [file peerj-cs-10-2261-s002.zip › code/models/model.py]

import torch
import pandas as pd
from .OCR_network import *
from torch.nn import CTCLoss, MSELoss, L1Loss
from torch.nn.utils import clip_grad_norm_
import random
import unicodedata
import sys
import torchvision.models as models
from models.transformer import *
from .BigGAN_networks import *
from params import *
from .OCR_network import *
from models.blocks import LinearBlock, Conv2dBlock, ResBlocks, ActFirstResBlock
from util.util import toggle_grad, loss_hinge_dis, loss_hinge_gen, ortho, default_ortho, toggle_grad, prepare_z_y, \
    make_one_hot, to_device, multiple_replace, random_word
from models.inception import InceptionV3, calculate_frechet_distance
from data.dataset import TextDataset, TextDatasetval
import cv2
import time
import matplotlib.pyplot as plt
import shutil
from .epsanet import  epsanet50
# from .res2net import  res2net50_26w_4s
def get_rgb(x):
  R = 255 - int(int(x>0.5)*255*(x-0.5)/0.5)
  G = 0
  B = 255 + int(int(x<0.5)*255*(x-0.5)/0.5)
  return R, G, B
  
def get_page_from_words(word_lists, MAX_IMG_WIDTH = 800):

    line_all = []
    line_t = []

    width_t = 0

    for i in word_lists:

        width_t = width_t + i.shape[1] + 16

        if width_t>MAX_IMG_WIDTH:

            line_all.append(np.concatenate(line_t, 1))

            line_t = []

            width_t = i.shape[1] + 16

        
        line_t.append(i)
        line_t.append(np.ones((i.shape[0], 16)))

    if len(line_all) == 0:
        
        line_all.append(np.concatenate(line_t, 1))

    max_lin_widths = MAX_IMG_WIDTH#max([i.shape[1] for i in line_all])
    gap_h = np.ones([16,max_lin_widths])

    page_= []

    for l in line_all:

        pad_ = np.ones([l.shape[0],max_lin_widths - l.shape[1]])

        page_.append(np.concatenate([l, pad_], 1))
        page_.append(gap_h)

    page = np.concatenate(page_, 0)

    return page*255
        
class FCNDecoder(nn.Module):
    def __init__(self, ups=3, n_res=2, dim=512, out_dim=1, res_norm='adain', activ='relu', pad_type='reflect'):
        super(FCNDecoder, self).__init__()

        self.model = []
        self.model += [ResBlocks(n_res, dim, res_norm,
                                 activ, pad_type=pad_type)]
        for i in range(ups):
            self.model += [nn.Upsample(scale_factor=2),
                           Conv2dBlock(dim, dim // 2, 5, 1, 2,
                                       norm='in',
                                       activation=activ,
                                       pad_type=pad_type)]
            dim //= 2
        self.model += [Conv2dBlock(dim, out_dim, 7, 1, 3,
                                   norm='none',
                                   activation='tanh',
                                   pad_type=pad_type)]
        self.model = nn.Sequential(*self.model)

    def forward(self, x):
        y =  self.model(x)

        return y


class Generator(nn.Module):

    def __init__(self):
        super(Generator, self).__init__()

        INP_CHANNEL = NUM_EXAMPLES
        if IS_SEQ: INP_CHANNEL = 1 

        encoder_layer = TransformerEncoderLayer(TN_HIDDEN_DIM, TN_NHEADS, TN_DIM_FEEDFORWARD,
                                                TN_DROPOUT, "relu", True)
        encoder_norm = nn.LayerNorm(TN_HIDDEN_DIM) if True else None
        self.encoder = TransformerEncoder(encoder_layer, TN_ENC_LAYERS, encoder_norm)

        decoder_layer = TransformerDecoderLayer(TN_HIDDEN_DIM, TN_NHEADS, TN_DIM_FEEDFORWARD,
                                                TN_DROPOUT, "relu", True)
        decoder_norm = nn.LayerNorm(TN_HIDDEN_DIM)
        self.decoder = TransformerDecoder(decoder_layer, TN_DEC_LAYERS, decoder_norm,
                                          return_intermediate=True)

        self.Feat_Encoder = nn.Sequential(*([nn.Conv2d(INP_CHANNEL, 64, kernel_size=7, stride=2, padding=3, bias=False)] 
                                            +list(epsanet50().children())[1:-2]))
        
        # self.Feat_Encoder = resnet18(pretrained=True)


        self.query_embed = nn.Embedding(VOCAB_SIZE, TN_HIDDEN_DIM)


        self.linear_q = nn.Linear(TN_DIM_FEEDFORWARD, TN_DIM_FEEDFORWARD*8)

        self.DEC = FCNDecoder(res_norm = 'in')


        self._muE = nn.Linear(512,512)
        self._logvarE = nn.Linear(512,512)         

        self._muD = nn.Linear(512,512)
        self._logvarD = nn.Linear(512,512)   


        self.l1loss = nn.L1Loss()

        self.noise = torch.distributions.Normal(loc=torch.tensor([0.]), scale=torch.tensor([1.0]))


        

    def reparameterize(self, mu, logvar):

        mu = torch.unbind(mu , 1)
        logvar = torch.unbind(logvar , 1)

        outs = []

        for m,l in zip(mu, logvar):
       
            sigma = torch.exp(l)
            eps = torch.cuda.FloatTensor(l.size()[0],1).normal_(0,1)
            eps  = eps.expand(sigma.size())

            out = m + sigma*eps

            outs.append(out)


        return torch.stack(outs, 1)


    def Eval(self, ST, QRS):

        if IS_SEQ:
            B, N, R, C = ST.shape
            FEAT_ST = self.Feat_Encoder(ST.view(B*N, 1, R, C))
            FEAT_ST = FEAT_ST.view(B, 512, 1, -1)
        else:
            FEAT_ST = self.Feat_Encoder(ST)


        FEAT_ST_ENC = FEAT_ST.flatten(2).permute(2,0,1)

        memory = self.encoder(FEAT_ST_ENC)

        if IS_KLD:

            Ex = memory.permute(1,0,2)

            memory_mu = self._muE(Ex)
            memory_logvar = self._logvarE(Ex)

            memory = self.reparameterize(memory_mu, memory_logvar).permute(1,0,2)

        
        OUT_IMGS = []

        for i in range(QRS.shape[1]):
            
            QR = QRS[:, i, :]

            if ALL_CHARS:    
                QR_EMB = self.query_embed.weight.repeat(batch_size,1,1).permute(1,0,2)
            else:
                QR_EMB = self.query_embed.weight[QR].permute(1,0,2)

            tgt = torch.zeros_like(QR_EMB)
            
            hs = self.decoder(tgt, memory, query_pos=QR_EMB)

            if IS_KLD:

                Dx = hs[0].permute(1,0,2)

                hs_mu = self._muD(Dx)
                hs_logvar = self._logvarD(Dx)

                hs = self.reparameterize(hs_mu, hs_logvar).permute(1,0,2).unsqueeze(0)

                            
            h = hs.transpose(1, 2)[-1]#torch.cat([hs.transpose(1, 2)[-1], QR_EMB.permute(1,0,2)], -1)
            if ADD_NOISE: h = h + self.noise.sample(h.size()).squeeze(-1).to(DEVICE)

            h = self.linear_q(h)
            h = h.contiguous()

            if ALL_CHARS: h = torch.stack([h[i][QR[i]] for i in range(batch_size)], 0)

            h = h.view(h.size(0), h.shape[1]*2, 4, -1)
            h = h.permute(0, 3, 2, 1)

            h = self.DEC(h)

          
            OUT_IMGS.append(h.detach())


        return OUT_IMGS
        


    


    def forward(self, ST, QR, QRs = None, mode = 'train'):

        #Attention Visualization Init    


        enc_attn_weights, dec_attn_weights = [], []

        self.hooks = [
         
            self.encoder.layers[-1].self_attn.register_forward_hook(
                lambda self, input, output: enc_attn_weights.append(output[1])
            ),
            self.decoder.layers[-1].multihead_attn.register_forward_hook(
                lambda self, input, output: dec_attn_weights.append(output[1])
            ),
        ]
        

        #Attention Visualization Init 

        B, N, R, C = ST.shape
        FEAT_ST = self.Feat_Encoder(ST.view(B*N, 1, R, C))
        FEAT_ST = FEAT_ST.view(B, 512, 1, -1)


        FEAT_ST_ENC = FEAT_ST.flatten(2).permute(2,0,1)

        memory = self.encoder(FEAT_ST_ENC)

        QR_EMB = self.query_embed.weight[QR].permute(1,0,2)

        tgt = torch.zeros_like(QR_EMB)
        
        hs = self.decoder(tgt, memory, query_pos=QR_EMB)

                         
        h = hs.transpose(1, 2)[-1]#torch.cat([hs.transpose(1, 2)[-1], QR_EMB.permute(1,0,2)], -1)

        if ADD_NOISE: h = h + self.noise.sample(h.size()).squeeze(-1).to(DEVICE)

        h = self.linear_q(h)
        h = h.contiguous()

        h = h.view(h.size(0), h.shape[1]*2, 4, -1)
        h = h.permute(0, 3, 2, 1)

        h = self.DEC(h)
        
        self.dec_attn_weights = dec_attn_weights[-1].detach()
        self.enc_attn_weights = enc_attn_weights[-1].detach()


                
        for hook in self.hooks:
            hook.remove()

        return h


class TRGAN(nn.Module):

    def __init__(self):
        super(TRGAN, self).__init__() 
        

        self.epsilon = 1e-7
        self.netG = Generator().to(DEVICE)
        self.netD = Discriminator().to(DEVICE) 
        self.netW = WDiscriminator().to(DEVICE)
        self.netconverter = strLabelConverter(ALPHABET)
        self.netOCR = CRNN().to(DEVICE)
        self.OCR_criterion = CTCLoss(zero_infinity=True, reduction='none')

        block_idx = InceptionV3.BLOCK_INDEX_BY_DIM[2048]
        self.inception = InceptionV3([block_idx]).to(DEVICE)

      
        self.optimizer_G = torch.optim.Adam(self.netG.parameters(),
                                                lr=G_LR, betas=(0.0, 0.999), weight_decay=0, eps=1e-8)
        self.optimizer_OCR = torch.optim.Adam(self.netOCR.parameters(),
                                                lr=OCR_LR, betas=(0.0, 0.999), weight_decay=0,
                                                eps=1e-8)

        self.optimizer_D = torch.optim.Adam(self.netD.parameters(),
                                                lr=D_LR, betas=(0.0, 0.999), weight_decay=0, eps=1e-8)
     

        self.optimizer_wl = torch.optim.Adam(self.netW.parameters(),
                                                lr=W_LR, betas=(0.0, 0.999), weight_decay=0, eps=1e-8)
            

        self.optimizers = [self.optimizer_G, self.optimizer_OCR, self.optimizer_D, self.optimizer_wl]


        self.optimizer_G.zero_grad()
        self.optimizer_OCR.zero_grad()
        self.optimizer_D.zero_grad()
        self.optimizer_wl.zero_grad()

        self.loss_G = 0
        self.loss_D = 0
        self.loss_Dfake = 0
        self.loss_Dreal = 0
        self.loss_OCR_fake = 0
        self.loss_OCR_real = 0
        self.loss_w_fake = 0
        self.loss_w_real = 0 
        self.Lcycle1 = 0
        self.Lcycle2 = 0
        self.lda1 = 0
        self.lda2 = 0
        self.KLD = 0 


        with open('files/english_words.txt', 'rb') as f:
            self.lex = f.read().splitlines()
        lex=[]
        for word in self.lex:
            try:
                word=word.decode("utf-8")
            except:
                continue
            if len(word)<20:
                lex.append(word)
        self.lex = lex


        f = open('mytext.txt', 'r') 

        self.text = [j.encode() for j in sum([i.split(' ') for i in f.readlines()], [])]#[:NUM_EXAMPLES]
        self.eval_text_encode, self.eval_len_text = self.netconverter.encode(self.text)
        self.eval_text_encode = self.eval_text_encode.to(DEVICE).repeat(batch_size, 1, 1)

    def save_images_for_fid_calculation(self, dataloader, mode = 'test'):

        self.real_base = os.path.join('saved_images', EXP_NAME, 'Real')
        self.fake_base = os.path.join('saved_images', EXP_NAME, 'Fake')

        if os.path.isdir(self.real_base): shutil.rmtree(self.real_base)
        if os.path.isdir(self.fake_base): shutil.rmtree(self.fake_base)

        os.mkdir(self.real_base)
        os.mkdir(self.fake_base)

        for step,data in enumerate(dataloader): 

            ST = data['simg'].cuda()
            self.fakes = self.netG.Eval(ST, self.eval_text_encode) 
            fake_images = torch.cat(self.fakes, 1).detach().cpu().numpy()

            for i in range(fake_images.shape[0]):
                for j in range(fake_images.shape[1]):
                    #cv2.imwrite(os.path.join(self.real_base, str(step*batch_size + i)+'_'+str(j)+'.png'), 255*(real_images[i,j])) 
                    cv2.imwrite(os.path.join(self.fake_base, str(step*batch_size + i)+'_'+str(j)+'.png'), 255*(fake_images[i,j])) 

        if mode == 'test':

            TextDatasetObjval = TextDatasetval(num_examples = self.eval_text_encode.shape[1])
            dataset_real = torch.utils.data.DataLoader(
                        TextDatasetObjval,
                        batch_size=batch_size,
                        shuffle=True,
                        num_workers=0,
                        pin_memory=True, drop_last=True,
                        collate_fn=TextDatasetObjval.collate_fn)            

        for step,data in enumerate(dataset_real): 

            real_images = data['simg'].numpy()

            for i in range(real_images.shape[0]):
                for j in range(real_images.shape[1]):
                    cv2.imwrite(os.path.join(self.real_base, str(step*batch_size + i)+'_'+str(j)+'.png'), 255*(real_images[i,j])) 


        return self.real_base, self.fake_base

    def _generate_page(self, ST, SLEN, eval_text_encode = None, eval_len_text = None):

        if eval_text_encode == None:
            eval_text_encode = self.eval_text_encode
        if eval_len_text == None:
            eval_len_text = self.eval_len_text


        self.fakes = self.netG.Eval(ST, eval_text_encode)

        page1s = []
        page2s = []

        for batch_idx in range(batch_size):
       
            word_t = []
            word_l = []

            gap = np.ones([IMG_HEIGHT,16])

            line_wids = []

            for idx, fake_ in enumerate(self.fakes):

                word_t.append((fake_[batch_idx,0,:,:eval_len_text[idx]*resolution].cpu().numpy()+1)/2)

                word_t.append(gap)

                if len(word_t) == 16 or idx == len(self.fakes) - 1:

                    line_ = np.concatenate(word_t, -1)

                    word_l.append(line_)
                    line_wids.append(line_.shape[1])

                    word_t = []


            gap_h = np.ones([16,max(line_wids)])

            page_= []

            for l in word_l:

                pad_ = np.ones([IMG_HEIGHT,max(line_wids) - l.shape[1]])

                page_.append(np.concatenate([l, pad_], 1))
                page_.append(gap_h)


            page1 = np.concatenate(page_, 0)


            word_t = []
            word_l = []

            gap = np.ones([IMG_HEIGHT,16])

            line_wids = []

            sdata_ = [i.unsqueeze(1) for i in torch.unbind(ST, 1)]

            for idx, st in enumerate((sdata_)):

                word_t.append((st[batch_idx,0,:,:int(SLEN.cpu().numpy()[batch_idx][idx])].cpu().numpy()+1)/2)

                word_t.append(gap)

                if len(word_t) == 16 or idx == len(sdata_) - 1:

                    line_ = np.concatenate(word_t, -1)

                    word_l.append(line_)
                    line_wids.append(line_.shape[1])

                    word_t = []


            gap_h = np.ones([16,max(line_wids)])

            page_= []

            for l in word_l:

                pad_ = np.ones([IMG_HEIGHT,max(line_wids) - l.shape[1]])

                page_.append(np.concatenate([l, pad_], 1))
                page_.append(gap_h)


            page2 = np.concatenate(page_, 0)

            merge_w_size =  max(page1.shape[0], page2.shape[0])

            if page1.shape[0] != merge_w_size:

                page1 = np.concatenate([page1, np.ones([merge_w_size-page1.shape[0], page1.shape[1]])], 0)

            if page2.shape[0] != merge_w_size:

                page2 = np.concatenate([page2, np.ones([merge_w_size-page2.shape[0], page2.shape[1]])], 0)


            page1s.append(page1)
            page2s.append(page2)


            #page = np.concatenate([page2, page1], 1)

        page1s_ = np.concatenate(page1s,0)
        max_wid = max([i.shape[1] for i in page2s])
        padded_page2s = []

        for para in page2s:
            padded_page2s.append(np.concatenate([para, np.ones([ para.shape[0], max_wid-para.shape[1]])], 1))

        padded_page2s_ =  np.concatenate(padded_page2s,0)


        return np.concatenate([padded_page2s_, page1s_], 1)


    def get_current_losses(self):

        losses = {}

        losses['G'] = self.loss_G
        losses['D'] = self.loss_D
        losses['Dfake'] = self.loss_Dfake
        losses['Dreal'] = self.loss_Dreal
        losses['OCR_fake'] = self.loss_OCR_fake
        losses['OCR_real'] = self.loss_OCR_real
        losses['w_fake'] = self.loss_w_fake
        losses['w_real'] = self.loss_w_real
        losses['cycle1'] = self.Lcycle1
        losses['cycle2'] = self.Lcycle2
        losses['lda1'] = self.lda1
        losses['lda2'] = self.lda2
        losses['KLD'] = self.KLD

        return losses


    def load_networks(self, epoch):
        BaseModel.load_networks(self, epoch)
        if self.opt.single_writer:
            load_filename = '%s_z.pkl' % (epoch)
            load_path = os.path.join(self.save_dir, load_filename)
            self.z = torch.load(load_path)

    def _set_input(self, input):
        self.input = input

    def set_requires_grad(self, nets, requires_grad=False):
        """Set requies_grad=Fasle for all the networks to avoid unnecessary computations
        Parameters:
            nets (network list)   -- a list of networks
            requires_grad (bool)  -- whether the networks require gradients or not
        """
        if not isinstance(nets, list):
            nets = [nets]
        for net in nets:
            if net is not None:
                for param in net.parameters():
                    param.requires_grad = requires_grad

    def forward(self):


        self.real = self.input['img'].to(DEVICE)
        self.label = self.input['label']
        self.sdata = self.input['simg'].to(DEVICE)
        self.ST_LEN = self.input['swids']
        self.text_encode, self.len_text = self.netconverter.encode(self.label)
        self.one_hot_real = make_one_hot(self.text_encode, self.len_text, VOCAB_SIZE).to(DEVICE).detach()
        self.text_encode = self.text_encode.to(DEVICE).detach()
        self.len_text = self.len_text.detach()

        self.words = [word.encode('utf-8') for word in np.random.choice(self.lex, batch_size)]
        self.text_encode_fake, self.len_text_fake = self.netconverter.encode(self.words)
        self.text_encode_fake = self.text_encode_fake.to(DEVICE)
        self.one_hot_fake = make_one_hot(self.text_encode_fake, self.len_text_fake, VOCAB_SIZE).to(DEVICE)

        self.text_encode_fake_js = []

        for _ in range(NUM_WORDS - 1):

            self.words_j = [word.encode('utf-8') for word in np.random.choice(self.lex, batch_size)]
            self.text_encode_fake_j, self.len_text_fake_j = self.netconverter.encode(self.words_j)
            self.text_encode_fake_j = self.text_encode_fake_j.to(DEVICE)
            self.text_encode_fake_js.append(self.text_encode_fake_j)

        
        self.fake = self.netG(self.sdata, self.text_encode_fake, self.text_encode_fake_js)


    def backward_D_OCR(self):
       
        pred_real = self.netD(self.real.detach())
        
        pred_fake = self.netD(**{'x': self.fake.detach()})
        
       
        self.loss_Dreal, self.loss_Dfake = loss_hinge_dis(pred_fake, pred_real, self.len_text_fake.detach(), self.len_text.detach(), True)
        
        self.loss_D = self.loss_Dreal + self.loss_Dfake
        
        self.pred_real_OCR = self.netOCR(self.real.detach())
        preds_size = torch.IntTensor([self.pred_real_OCR.size(0)] * batch_size).detach()
        loss_OCR_real = self.OCR_criterion(self.pred_real_OCR, self.text_encode.detach(), preds_size, self.len_text.detach())
        self.loss_OCR_real = torch.mean(loss_OCR_real[~torch.isnan(loss_OCR_real)])
       
        loss_total = self.loss_D + self.loss_OCR_real
        # backward
        loss_total.backward()
        for param in self.netOCR.parameters():
            param.grad[param.grad!=param.grad]=0
            param.grad[torch.isnan(param.grad)]=0
            param.grad[torch.isinf(param.grad)]=0
        


        return loss_total

    def backward_D_WL(self):
        # Real
        pred_real = self.netD(self.real.detach())
        
        pred_fake = self.netD(**{'x': self.fake.detach()})
        
       
        self.loss_Dreal, self.loss_Dfake = loss_hinge_dis(pred_fake, pred_real, self.len_text_fake.detach(), self.len_text.detach(), True)
        
        self.loss_D = self.loss_Dreal + self.loss_Dfake
 

        self.loss_w_real = self.netW(self.real.detach(), self.input['wcl'].to(DEVICE)).mean()
        # total loss
        loss_total = self.loss_D + self.loss_w_real

        # backward
        loss_total.backward()
     

        return loss_total

    def optimize_D_WL(self):
        self.forward()
        self.set_requires_grad([self.netD], True)
        self.set_requires_grad([self.netOCR], False)
        self.set_requires_grad([self.netW], True)
        
        self.optimizer_D.zero_grad()
        self.optimizer_wl.zero_grad()

        self.backward_D_WL()


    

    def backward_D_OCR_WL(self):
        # Real
        if self.real_z_mean is None:
            pred_real = self.netD(self.real.detach())
        else:
            pred_real = self.netD(**{'x': self.real.detach(), 'z': self.real_z_mean.detach()})
        # Fake
        try:
            pred_fake = self.netD(**{'x': self.fake.detach(), 'z': self.z.detach()})
        except:
            print('a')
        # Combined loss
        self.loss_Dreal, self.loss_Dfake = loss_hinge_dis(pred_fake, pred_real, self.len_text_fake.detach(), self.len_text.detach(), self.opt.mask_loss)
        
        self.loss_D = self.loss_Dreal + self.loss_Dfake
        # OCR loss on real data
        self.pred_real_OCR = self.netOCR(self.real.detach())
        preds_size = torch.IntTensor([self.pred_real_OCR.size(0)] * self.opt.batch_size).detach()
        loss_OCR_real = self.OCR_criterion(self.pred_real_OCR, self.text_encode.detach(), preds_size, self.len_text.detach())
        self.loss_OCR_real = torch.mean(loss_OCR_real[~torch.isnan(loss_OCR_real)])
        # total loss
        self.loss_w_real = self.netW(self.real.detach(), self.wcl)
        loss_total = self.loss_D + self.loss_OCR_real + self.loss_w_real

        # backward
        loss_total.backward()
        for param in self.netOCR.parameters():
            param.grad[param.grad!=param.grad]=0
            param.grad[torch.isnan(param.grad)]=0
            param.grad[torch.isinf(param.grad)]=0

     

        return loss_total
   
    def optimize_D_WL_step(self):
        self.optimizer_D.step()
        self.optimizer_wl.step()
        self.optimizer_D.zero_grad()
        self.optimizer_wl.zero_grad()

    def backward_OCR(self):
        # OCR loss on real data
        self.pred_real_OCR = self.netOCR(self.real.detach())
        preds_size = torch.IntTensor([self.pred_real_OCR.size(0)] * self.opt.batch_size).detach()
        loss_OCR_real = self.OCR_criterion(self.pred_real_OCR, self.text_encode.detach(), preds_size, self.len_text.detach())
        self.loss_OCR_real = torch.mean(loss_OCR_real[~torch.isnan(loss_OCR_real)])

        # backward
        self.loss_OCR_real.backward()
        for param in self.netOCR.parameters():
            param.grad[param.grad!=param.grad]=0
            param.grad[torch.isnan(param.grad)]=0
            param.grad[torch.isinf(param.grad)]=0
     
        return self.loss_OCR_real


    def backward_D(self):
        # Real
        if self.real_z_mean is None:
            pred_real = self.netD(self.real.detach())
        else:
            pred_real = self.netD(**{'x': self.real.detach(), 'z': self.real_z_mean.detach()})
        pred_fake = self.netD(**{'x': self.fake.detach(), 'z': self.z.detach()})
        # Combined loss
        self.loss_Dreal, self.loss_Dfake = loss_hinge_dis(pred_fake, pred_real, self.len_text_fake.detach(), self.len_text.detach(), self.opt.mask_loss)
        self.loss_D = self.loss_Dreal + self.loss_Dfake
        # backward
        self.loss_D.backward()

        
        return self.loss_D


    def backward_G_only(self):
        
        self.gb_alpha = 0.7
        #self.Lcycle1 = self.Lcycle1.mean()
        #self.Lcycle2 = self.Lcycle2.mean()
        self.loss_G = loss_hinge_gen(self.netD(**{'x': self.fake}), self.len_text_fake.detach(), True).mean()
    

        pred_fake_OCR = self.netOCR(self.fake)
        preds_size = torch.IntTensor([pred_fake_OCR.size(0)] * batch_size).detach()
        loss_OCR_fake = self.OCR_criterion(pred_fake_OCR, self.text_encode_fake.detach(), preds_size, self.len_text_fake.detach())
        self.loss_OCR_fake = torch.mean(loss_OCR_fake[~torch.isnan(loss_OCR_fake)])
        
        self.loss_G = self.loss_G + self.Lcycle1 + self.Lcycle2 + self.lda1 + self.lda2 - self.KLD
        
        self.loss_T = self.loss_G + self.loss_OCR_fake

 

        grad_fake_OCR = torch.autograd.grad(self.loss_OCR_fake, self.fake, retain_graph=True)[0]


        self.loss_grad_fake_OCR = 10**6*torch.mean(grad_fake_OCR**2)
        grad_fake_adv = torch.autograd.grad(self.loss_G, self.fake, retain_graph=True)[0]
        self.loss_grad_fake_adv = 10**6*torch.mean(grad_fake_adv**2)
        
            
        self.loss_T.backward(retain_graph=True)

        
        grad_fake_OCR = torch.autograd.grad(self.loss_OCR_fake, self.fake, create_graph=True, retain_graph=True)[0]
        grad_fake_adv = torch.autograd.grad(self.loss_G, self.fake, create_graph=True, retain_graph=True)[0]


        a = self.gb_alpha * torch.div(torch.std(grad_fake_adv), self.epsilon+torch.std(grad_fake_OCR))


        if a is None:
            print(self.loss_OCR_fake, self.loss_G, torch.std(grad_fake_adv), torch.std(grad_fake_OCR))
        if a>1000 or a<0.0001:
            print(a)
      
       
        self.loss_OCR_fake = a.detach() * self.loss_OCR_fake

        self.loss_T = self.loss_G + self.loss_OCR_fake


        self.loss_T.backward(retain_graph=True)
        grad_fake_OCR = torch.autograd.grad(self.loss_OCR_fake, self.fake, create_graph=False, retain_graph=True)[0]
        grad_fake_adv = torch.autograd.grad(self.loss_G, self.fake, create_graph=False, retain_graph=True)[0]
        self.loss_grad_fake_OCR = 10 ** 6 * torch.mean(grad_fake_OCR ** 2)
        self.loss_grad_fake_adv = 10 ** 6 * torch.mean(grad_fake_adv ** 2)

        with torch.no_grad():
            self.loss_T.backward()
    
        if any(torch.isnan(loss_OCR_fake)) or torch.isnan(self.loss_G):
            print('loss OCR fake: ', loss_OCR_fake, ' loss_G: ', self.loss_G, ' words: ', self.words)
            sys.exit()

    def backward_G_WL(self):

        self.gb_alpha = 0.7
        #self.Lcycle1 = self.Lcycle1.mean()
        #self.Lcycle2 = self.Lcycle2.mean()

        self.loss_G = loss_hinge_gen(self.netD(**{'x': self.fake}), self.len_text_fake.detach(), True).mean()

        self.loss_w_fake = self.netW(self.fake, self.input['wcl'].to(DEVICE)).mean()

        self.loss_G = self.loss_G + self.Lcycle1 + self.Lcycle2 + self.lda1 + self.lda2 - self.KLD

        self.loss_T = self.loss_G + self.loss_w_fake


        self.loss_T.backward(retain_graph=True)

        
        grad_fake_WL = torch.autograd.grad(self.loss_w_fake, self.fake, create_graph=True, retain_graph=True)[0]
        grad_fake_adv = torch.autograd.grad(self.loss_G, self.fake, create_graph=True, retain_graph=True)[0]


        a = self.gb_alpha * torch.div(torch.std(grad_fake_adv), self.epsilon+torch.std(grad_fake_WL))


        if a is None:
            print(self.loss_w_fake, self.loss_G, torch.std(grad_fake_adv), torch.std(grad_fake_WL))
        if a>1000 or a<0.0001:
            print(a)

        self.loss_w_fake = a.detach() * self.loss_w_fake
        
        self.loss_T = self.loss_G + self.loss_w_fake

        self.loss_T.backward(retain_graph=True)
        grad_fake_WL = torch.autograd.grad(self.loss_w_fake, self.fake, create_graph=False, retain_graph=True)[0]
        grad_fake_adv = torch.autograd.grad(self.loss_G, self.fake, create_graph=False, retain_graph=True)[0]
        self.loss_grad_fake_WL = 10 ** 6 * torch.mean(grad_fake_WL ** 2)
        self.loss_grad_fake_adv = 10 ** 6 * torch.mean(grad_fake_adv ** 2)

        with torch.no_grad():
            self.loss_T.backward()
            
    def backward_G(self):
        self.opt.gb_alpha = 0.7
        self.loss_G = loss_hinge_gen(self.netD(**{'x': self.fake, 'z': self.z}), self.len_text_fake.detach(), self.opt.mask_loss)
        # OCR loss on real data

        pred_fake_OCR = self.netOCR(self.fake)
        preds_size = torch.IntTensor([pred_fake_OCR.size(0)] * self.opt.batch_size).detach()
        loss_OCR_fake = self.OCR_criterion(pred_fake_OCR, self.text_encode_fake.detach(), preds_size, self.len_text_fake.detach())
        self.loss_OCR_fake = torch.mean(loss_OCR_fake[~torch.isnan(loss_OCR_fake)])
        

        self.loss_w_fake = self.netW(self.fake, self.wcl)
        #self.loss_OCR_fake = self.loss_OCR_fake + self.loss_w_fake
        # total loss

       # l1 = self.params[0]*self.loss_G
       # l2 = self.params[0]*self.loss_OCR_fake
        #l3 = self.params[0]*self.loss_w_fake
        self.loss_G_ = 10*self.loss_G + self.loss_w_fake
        self.loss_T = self.loss_G_ + self.loss_OCR_fake

        grad_fake_OCR = torch.autograd.grad(self.loss_OCR_fake, self.fake, retain_graph=True)[0]


        self.loss_grad_fake_OCR = 10**6*torch.mean(grad_fake_OCR**2)
        grad_fake_adv = torch.autograd.grad(self.loss_G_, self.fake, retain_graph=True)[0]
        self.loss_grad_fake_adv = 10**6*torch.mean(grad_fake_adv**2)
        
        if not False:

            self.loss_T.backward(retain_graph=True)

         
            grad_fake_OCR = torch.autograd.grad(self.loss_OCR_fake, self.fake, create_graph=True, retain_graph=True)[0]
            grad_fake_adv = torch.autograd.grad(self.loss_G_, self.fake, create_graph=True, retain_graph=True)[0]
            #grad_fake_wl = torch.autograd.grad(self.loss_w_fake, self.fake, create_graph=True, retain_graph=True)[0]


            a = self.opt.gb_alpha * torch.div(torch.std(grad_fake_adv), self.epsilon+torch.std(grad_fake_OCR))


            #a0 = self.opt.gb_alpha * torch.div(torch.std(grad_fake_adv), self.epsilon+torch.std(grad_fake_wl))

            if a is None:
                print(self.loss_OCR_fake, self.loss_G_, torch.std(grad_fake_adv), torch.std(grad_fake_OCR))
            if a>1000 or a<0.0001:
                print(a)
            b = self.opt.gb_alpha * (torch.mean(grad_fake_adv) -
                                            torch.div(torch.std(grad_fake_adv), self.epsilon+torch.std(grad_fake_OCR))*
                                            torch.mean(grad_fake_OCR))
            # self.loss_OCR_fake = a.detach() * self.loss_OCR_fake + b.detach() * torch.sum(self.fake)
            self.loss_OCR_fake = a.detach() * self.loss_OCR_fake
            #self.loss_w_fake = a0.detach() * self.loss_w_fake

            self.loss_T = (1-1*self.opt.onlyOCR)*self.loss_G_ + self.loss_OCR_fake# + self.loss_w_fake
            self.loss_T.backward(retain_graph=True)
            grad_fake_OCR = torch.autograd.grad(self.loss_OCR_fake, self.fake, create_graph=False, retain_graph=True)[0]
            grad_fake_adv = torch.autograd.grad(self.loss_G_, self.fake, create_graph=False, retain_graph=True)[0]
            self.loss_grad_fake_OCR = 10 ** 6 * torch.mean(grad_fake_OCR ** 2)
            self.loss_grad_fake_adv = 10 ** 6 * torch.mean(grad_fake_adv ** 2)
            with torch.no_grad():
                self.loss_T.backward()
        else:
            self.loss_T.backward()

        if self.opt.clip_grad > 0:
             clip_grad_norm_(self.netG.parameters(), self.opt.clip_grad)
        if any(torch.isnan(loss_OCR_fake)) or torch.isnan(self.loss_G_):
            print('loss OCR fake: ', loss_OCR_fake, ' loss_G: ', self.loss_G, ' words: ', self.words)
            sys.exit()

            

    def optimize_D_OCR(self):
        self.forward()
        self.set_requires_grad([self.netD], True)
        self.set_requires_grad([self.netOCR], True)
        self.optimizer_D.zero_grad()
        #if self.opt.OCR_init in ['glorot', 'xavier', 'ortho', 'N02']:
        self.optimizer_OCR.zero_grad()
        self.backward_D_OCR()

    def optimize_OCR(self):
        self.forward()
        self.set_requires_grad([self.netD], False)
        self.set_requires_grad([self.netOCR], True)
        if self.opt.OCR_init in ['glorot', 'xavier', 'ortho', 'N02']:
            self.optimizer_OCR.zero_grad()
        self.backward_OCR()

    def optimize_D(self):
        self.forward()
        self.set_requires_grad([self.netD], True)
        self.backward_D()

    def optimize_D_OCR_step(self):
        self.optimizer_D.step()
        
        self.optimizer_OCR.step()
        self.optimizer_D.zero_grad()
        self.optimizer_OCR.zero_grad()


    def optimize_D_OCR_WL(self):
        self.forward()
        self.set_requires_grad([self.netD], True)
        self.set_requires_grad([self.netOCR], True)
        self.set_requires_grad([self.netW], True)
        self.optimizer_D.zero_grad()
        self.optimizer_wl.zero_grad()
        if self.opt.OCR_init in ['glorot', 'xavier', 'ortho', 'N02']:
            self.optimizer_OCR.zero_grad()
        self.backward_D_OCR_WL()

    def optimize_D_OCR_WL_step(self):
        self.optimizer_D.step()
        if self.opt.OCR_init in ['glorot', 'xavier', 'ortho', 'N02']:
            self.optimizer_OCR.step()
        self.optimizer_wl.step()
        self.optimizer_D.zero_grad()
        self.optimizer_OCR.zero_grad()
        self.optimizer_wl.zero_grad()

    def optimize_D_step(self):
        self.optimizer_D.step()
        if any(torch.isnan(self.netD.infer_img.blocks[0][0].conv1.bias)):
            print('D is nan')
            sys.exit()
        self.optimizer_D.zero_grad()

    def optimize_G(self):
        self.forward()
        self.set_requires_grad([self.netD], False)
        self.set_requires_grad([self.netOCR], False)
        self.set_requires_grad([self.netW], False)
        self.backward_G()

    def optimize_G_WL(self):
        self.forward()
        self.set_requires_grad([self.netD], False)
        self.set_requires_grad([self.netOCR], False)
        self.set_requires_grad([self.netW], False)
        self.backward_G_WL()


    def optimize_G_only(self):
        self.forward()
        self.set_requires_grad([self.netD], False)
        self.set_requires_grad([self.netOCR], False)
        self.set_requires_grad([self.netW], False)
        self.backward_G_only()


    def optimize_G_step(self):

        self.optimizer_G.step()
        self.optimizer_G.zero_grad()

    def optimize_ocr(self):
        self.set_requires_grad([self.netOCR], True)
        # OCR loss on real data
        pred_real_OCR = self.netOCR(self.real)
        preds_size =torch.IntTensor([pred_real_OCR.size(0)] * self.opt.batch_size).detach()
        self.loss_OCR_real = self.OCR_criterion(pred_real_OCR, self.text_encode.detach(), preds_size, self.len_text.detach())
        self.loss_OCR_real.backward()
        self.optimizer_OCR.step()

    def optimize_z(self):
        self.set_requires_grad([self.z], True)


    def optimize_parameters(self):
        self.forward()
        self.set_requires_grad([self.netD], False)
        self.optimizer_G.zero_grad()
        self.backward_G()
        self.optimizer_G.step()

        self.set_requires_grad([self.netD], True)
        self.optimizer_D.zero_grad()
        self.backward_D()
        self.optimizer_D.step()

    def test(self):
        self.visual_names = ['fake']
        self.netG.eval()
        with torch.no_grad():
            self.forward()

    def train_GD(self):
        self.netG.train()
        self.netD.train()
        self.optimizer_G.zero_grad()
        self.optimizer_D.zero_grad()
        # How many chunks to split x and y into?
        x = torch.split(self.real, self.opt.batch_size)
        y = torch.split(self.label, self.opt.batch_size)
        counter = 0

        # Optionally toggle D and G's "require_grad"
        if self.opt.toggle_grads:
            toggle_grad(self.netD, True)
            toggle_grad(self.netG, False)

        for step_index in range(self.opt.num_critic_train):
            self.optimizer_D.zero_grad()
            with torch.set_grad_enabled(False):
                self.forward()
            D_input = torch.cat([self.fake, x[counter]], 0) if x is not None else self.fake
            D_class = torch.cat([self.label_fake, y[counter]], 0) if y[counter] is not None else y[counter]
            # Get Discriminator output
            D_out = self.netD(D_input, D_class)
            if x is not None:
                pred_fake, pred_real = torch.split(D_out, [self.fake.shape[0], x[counter].shape[0]])  # D_fake, D_real
            else:
                pred_fake = D_out
            # Combined loss
            self.loss_Dreal, self.loss_Dfake = loss_hinge_dis(pred_fake, pred_real, self.len_text_fake.detach(), self.len_text.detach(), self.opt.mask_loss)
            self.loss_D = self.loss_Dreal + self.loss_Dfake
            self.loss_D.backward()
            counter += 1
            self.optimizer_D.step()

        # Optionally toggle D and G's "require_grad"
        if self.opt.toggle_grads:
            toggle_grad(self.netD, False)
            toggle_grad(self.netG, True)
        # Zero G's gradients by default before training G, for safety
        self.optimizer_G.zero_grad()
        self.forward()
        self.loss_G = loss_hinge_gen(self.netD(self.fake, self.label_fake), self.len_text_fake.detach(), self.opt.mask_loss)
        self.loss_G.backward()
        self.optimizer_G.step()


    def save_networks(self, epoch, save_dir):
        """Save all the networks to the disk.

        Parameters:
            epoch (int) -- current epoch; used in the file name '%s_net_%s.pth' % (epoch, name)
        """
        for name in self.model_names:
            if isinstance(name, str):
                save_filename = '%s_net_%s.pth' % (epoch, name)
                save_path = os.path.join(save_dir, save_filename)
                net = getattr(self, 'net' + name)

                if len(self.gpu_ids) > 0 and torch.cuda.is_available():
                    torch.save(net.cpu().state_dict(), save_path)
                    # torch.save(net.module.cpu().state_dict(), save_path)
                #     if len(self.gpu_ids) > 1:
                #         torch.save(net.module.cpu().state_dict(), save_path)
                #     else:
                #         torch.save(net.cpu().state_dict(), save_path)
                #     net.cuda(self.gpu_ids[0])
                # else:
                #     torch.save(net.cpu().state_dict(), save_path)
