# Supplementary material for: PSA-HWT: handwritten font generation based on pyramid squeeze attention
Source: PeerJ Comput Sci. 2024 Aug 23;10:e2261. doi: 10.7717/peerj-cs.2261 (PMC11639151; doi:10.7717/peerj-cs.2261)
Supplement: Supplemental Information 2 [file peerj-cs-10-2261-s002.zip › code/models/sync_batchnorm/comm.py]

# -*- coding: utf-8 -*-
# File   : comm.py
# Author : Jiayuan Mao
# Email  : maojiayuan@gmail.com
# Date   : 27/01/2018
# 
# This file is part of Synchronized-BatchNorm-PyTorch.
# https://github.com/vacancy/Synchronized-BatchNorm-PyTorch
# Distributed under MIT License.

import queue
import collections
import threading

__all__ = ['FutureResult', 'SlavePipe', 'SyncMaster']


class FutureResult(object):
    """A thread-safe future implementation. Used only as one-to-one pipe."""

    def __init__(self):
        self._result = None
        self._lock = threading.Lock()
        self._cond = threading.Condition(self._lock)

    def put(self, result):
        with self._lock:
            assert self._result is None, 'Previous result has\'t been fetched.'
            self._result = result
            self._cond.notify()

    def get(self):
        with self._lock:
            if self._result is None:
                self._cond.wait()

            res = self._result
            self._result = None
            return res


_MasterRegistry = collections.namedtuple('MasterRegistry', ['result'])
_SlavePipeBase = collections.namedtuple('_SlavePipeBase', ['identifier', 'queue', 'result'])


class SlavePipe(_SlavePipeBase):
    """Pipe for master-slave communication."""

    def run_slave(self, msg):
        self.queue.put((self.identifier, msg))
        ret = self.result.get()
        self.queue.put(True)
        return ret


class SyncMaster(object):
    """An abstract `SyncMaster` object.

    - During the replication, as the data parallel will trigger an callback of each module, all slave devices should
    call `register(id)` and obtain an `SlavePipe` to communicate with the master.
    - During the forward pass, master device invokes `run_master`, all messages from slave devices will be collected,
    and passed to a registered callback.
    - After receiving the messages, the master device should gather the information and determine to message passed
    back to each slave devices.
    """

    def __init__(self, master_callback):
        """

        Args:
            master_callback: a callback to be invoked after having collected messages from slave devices.
        """
        self._master_callback = master_callback
        self._queue = queue.Queue()
        self._registry = collections.OrderedDict()
        self._activated = False

    def __getstate__(self):
        return {'master_callback': self._master_callback}

    def __setstate__(self, state):
        self.__init__(state['master_callback'])

    def register_slave(self, identifier):
        """
        Register an slave device.

        Args:
            identifier: an identifier, usually is the device id.

        Returns: a `SlavePipe` object which can be used to communicate with the master device.

        """
        if self._activated:
            assert self._queue.empty(), 'Queue is not clean before next initialization.'
            self._activated = False
            self._registry.clear()
        future = FutureResult()
        self._registry[identifier] = _MasterRegistry(future)
        return SlavePipe(identifier, self._queue, future)

    def run_master(self, master_msg):
        """
        Main entry for the master device in each forward pass.
        The messages were first collected from each devices (including the master device), and then
        an callback will be invoked to compute the message to be sent back to each devices
        (including the master device).

        Args:
            master_msg: the message that the master want to send to itself. This will be placed as the first
            message when calling `master_callback`. For detailed usage, see `_SynchronizedBatchNorm` for an example.

        Returns: the message to be sent back to the master device.

        """
        self._activated = True

        intermediates = [(0, master_msg)]
        for i in range(self.nr_slaves):
            intermediates.append(self._queue.get())

        results = self._master_callback(intermediates)
        assert results[0][0] == 0, 'The first result should belongs to the master.'

        for i, res in results:
            if i == 0:
                continue
            self._registry[i].result.put(res)

        for i in range(self.nr_slaves):
            assert self._queue.get() is True

        return results[0][1]

    @property
    def nr_slaves(self):
        return len(self._registry)
