# Supplementary material for: PSA-HWT: handwritten font generation based on pyramid squeeze attention
Source: PeerJ Comput Sci. 2024 Aug 23;10:e2261. doi: 10.7717/peerj-cs.2261 (PMC11639151; doi:10.7717/peerj-cs.2261)
Supplement: Supplemental Information 2 [file peerj-cs-10-2261-s002.zip › code/models/sync_batchnorm/unittest.py]

# -*- coding: utf-8 -*-
# File   : unittest.py
# Author : Jiayuan Mao
# Email  : maojiayuan@gmail.com
# Date   : 27/01/2018
#
# This file is part of Synchronized-BatchNorm-PyTorch.
# https://github.com/vacancy/Synchronized-BatchNorm-PyTorch
# Distributed under MIT License.

import unittest
import torch


class TorchTestCase(unittest.TestCase):
    def assertTensorClose(self, x, y):
        adiff = float((x - y).abs().max())
        if (y == 0).all():
            rdiff = 'NaN'
        else:
            rdiff = float((adiff / y).abs().max())

        message = (
            'Tensor close check failed\n'
            'adiff={}\n'
            'rdiff={}\n'
        ).format(adiff, rdiff)
        self.assertTrue(torch.allclose(x, y), message)
