# Supplementary material for: PSA-HWT: handwritten font generation based on pyramid squeeze attention
Source: PeerJ Comput Sci. 2024 Aug 23;10:e2261. doi: 10.7717/peerj-cs.2261 (PMC11639151; doi:10.7717/peerj-cs.2261)
Supplement: Supplemental Information 2 [file peerj-cs-10-2261-s002.zip › code/mytext.txt]

The Statue of Liberty, arguably one of New York City's most iconic symbols, is a popular tourist attraction for first-time visitors to the city. This 150-foot monument was gifted to the United States from France in order to celebrate 100 years of America's independence. When Claire visited the Statue of Liberty for the first time, she instantly admired it as a symbol of freedom.
