# Supplementary material for: PSA-HWT: handwritten font generation based on pyramid squeeze attention
Source: PeerJ Comput Sci. 2024 Aug 23;10:e2261. doi: 10.7717/peerj-cs.2261 (PMC11639151; doi:10.7717/peerj-cs.2261)
Supplement: Supplemental Information 2 [file peerj-cs-10-2261-s002.zip › code/params.py]

import torch

###############################################

EXP_NAME = "IAM-339-15-E3D3-LR0.00005-bs8"; RESUME = False

# DATASET = 'IAM'
# if DATASET == 'IAM':
DATASET_PATHS = 'files/IAM-32.pickle'
NUM_WRITERS = 339
# if DATASET == 'CVL':
#     DATASET_PATHS = 'files/CVL-32.pickle'
#     NUM_WRITERS = 283
ENGLISH_WORDS_PATH = 'files/english_words.txt'

###############################################

IMG_HEIGHT = 32
resolution = 16
batch_size = 8
NUM_EXAMPLES = 15#15
TN_HIDDEN_DIM = 512
TN_DROPOUT = 0.1
TN_NHEADS = 8
TN_DIM_FEEDFORWARD = 512
TN_ENC_LAYERS = 3
TN_DEC_LAYERS = 3
ALPHABET = 'Only thewigsofrcvdampbkuq.A-210xT5\'MDL,RYHJ"ISPWENj&BC93VGFKz();#:!7U64Q8?+*ZX/%'
VOCAB_SIZE = len(ALPHABET)
G_LR = 0.00005
D_LR = 0.00005
W_LR = 0.00005
OCR_LR = 0.00005
EPOCHS = 100000
NUM_CRITIC_GOCR_TRAIN = 2
NUM_CRITIC_DOCR_TRAIN = 1
NUM_CRITIC_GWL_TRAIN = 2
NUM_CRITIC_DWL_TRAIN = 1
NUM_FID_FREQ = 100

DEVICE = torch.device("cuda" if torch.cuda.is_available() else "cpu")
IS_SEQ = True
NUM_WORDS = 3
if not IS_SEQ: NUM_WORDS = NUM_EXAMPLES
IS_CYCLE = False
IS_KLD = False
ADD_NOISE = False
ALL_CHARS = False
SAVE_MODEL = 5
SAVE_MODEL_HISTORY = 100

def init_project():
    import os, shutil
    if not os.path.isdir('saved_images'): os.mkdir('saved_images')
    if os.path.isdir(os.path.join('saved_images', EXP_NAME)): shutil.rmtree(os.path.join('saved_images', EXP_NAME))
    os.mkdir(os.path.join('saved_images', EXP_NAME))
    os.mkdir(os.path.join('saved_images', EXP_NAME, 'Real'))
    os.mkdir(os.path.join('saved_images', EXP_NAME, 'Fake'))
