# Supplementary material for: PSA-HWT: handwritten font generation based on pyramid squeeze attention
Source: PeerJ Comput Sci. 2024 Aug 23;10:e2261. doi: 10.7717/peerj-cs.2261 (PMC11639151; doi:10.7717/peerj-cs.2261)
Supplement: Supplemental Information 2 [file peerj-cs-10-2261-s002.zip › code/util/models/model.py]

import torch
import pandas as pd
from .OCR_network import *
from torch.nn import CTCLoss, MSELoss, L1Loss
from torch.nn.utils import clip_grad_norm_
import random
import unicodedata
import sys
import torchvision.models as models
from models.transformer import *
from .BigGAN_networks import *
from params import *
from .OCR_network import *
from models.blocks import LinearBlock, Conv2dBlock, ResBlocks, ActFirstResBlock
from util.util import toggle_grad, loss_hinge_dis, loss_hinge_gen, ortho, default_ortho, toggle_grad, prepare_z_y, \
    make_one_hot, to_device, multiple_replace, random_word
from models.inception import InceptionV3, calculate_frechet_distance
import cv2

class FCNDecoder(nn.Module):
    def __init__(self, ups=3, n_res=2, dim=512, out_dim=1, res_norm='adain', activ='relu', pad_type='reflect'):
        super(FCNDecoder, self).__init__()

        self.model = []
        self.model += [ResBlocks(n_res, dim, res_norm,
                                 activ, pad_type=pad_type)]
        for i in range(ups):
            self.model += [nn.Upsample(scale_factor=2),
                           Conv2dBlock(dim, dim // 2, 5, 1, 2,
                                       norm='in',
                                       activation=activ,
                                       pad_type=pad_type)]
            dim //= 2
        self.model += [Conv2dBlock(dim, out_dim, 7, 1, 3,
                                   norm='none',
                                   activation='tanh',
                                   pad_type=pad_type)]
        self.model = nn.Sequential(*self.model)

    def forward(self, x):
        y =  self.model(x)

        return y


class Generator(nn.Module):

    def __init__(self):
        super(Generator, self).__init__()

        INP_CHANNEL = NUM_EXAMPLES
        if IS_SEQ: INP_CHANNEL = 1 


        encoder_layer = TransformerEncoderLayer(TN_HIDDEN_DIM, TN_NHEADS, TN_DIM_FEEDFORWARD,
                                                TN_DROPOUT, "relu", True)
        encoder_norm = nn.LayerNorm(TN_HIDDEN_DIM) if True else None
        self.encoder = TransformerEncoder(encoder_layer, TN_ENC_LAYERS, encoder_norm)

        decoder_layer = TransformerDecoderLayer(TN_HIDDEN_DIM, TN_NHEADS, TN_DIM_FEEDFORWARD,
                                                TN_DROPOUT, "relu", True)
        decoder_norm = nn.LayerNorm(TN_HIDDEN_DIM)
        self.decoder = TransformerDecoder(decoder_layer, TN_DEC_LAYERS, decoder_norm,
                                          return_intermediate=True)

        self.Feat_Encoder = nn.Sequential(*([nn.Conv2d(INP_CHANNEL, 64, kernel_size=7, stride=2, padding=3, bias=False)] +list(models.resnet18(pretrained=True).children())[1:-2]))
        
        self.query_embed = nn.Embedding(VOCAB_SIZE, TN_HIDDEN_DIM)


        self.linear_q = nn.Linear(TN_DIM_FEEDFORWARD*2, TN_DIM_FEEDFORWARD*8)

        self.DEC = FCNDecoder(res_norm = 'in')


        self._muE = nn.Linear(512,512)
        self._logvarE = nn.Linear(512,512)         

        self._muD = nn.Linear(512,512)
        self._logvarD = nn.Linear(512,512)   


        self.l1loss = nn.L1Loss()

        self.noise = torch.distributions.Normal(loc=torch.tensor([0.]), scale=torch.tensor([1.0]))


        


    def reparameterize(self, mu, logvar):

        mu = torch.unbind(mu , 1)
        logvar = torch.unbind(logvar , 1)

        outs = []

        for m,l in zip(mu, logvar):
       
            sigma = torch.exp(l)
            eps = torch.cuda.FloatTensor(l.size()[0],1).normal_(0,1)
            eps  = eps.expand(sigma.size())

            out = m + sigma*eps

            outs.append(out)


        return torch.stack(outs, 1)


    def Eval(self, ST, QRS):

        if IS_SEQ:
            B, N, R, C = ST.shape
            FEAT_ST = self.Feat_Encoder(ST.view(B*N, 1, R, C))
            FEAT_ST = FEAT_ST.view(B, 512, 1, -1)
        else:
            FEAT_ST = self.Feat_Encoder(ST)


        FEAT_ST_ENC = FEAT_ST.flatten(2).permute(2,0,1)

        memory = self.encoder(FEAT_ST_ENC)

        if IS_KLD:

            Ex = memory.permute(1,0,2)

            memory_mu = self._muE(Ex)
            memory_logvar = self._logvarE(Ex)

            memory = self.reparameterize(memory_mu, memory_logvar).permute(1,0,2)

        
        OUT_IMGS = []

        for i in range(QRS.shape[1]):
            
            QR = QRS[:, i, :]

            QR_EMB = self.query_embed.weight[QR].permute(1,0,2)

            tgt = torch.zeros_like(QR_EMB)
            
            hs = self.decoder(tgt, memory, query_pos=QR_EMB)

            if IS_KLD:

                Dx = hs[0].permute(1,0,2)

                hs_mu = self._muD(Dx)
                hs_logvar = self._logvarD(Dx)

                hs = self.reparameterize(hs_mu, hs_logvar).permute(1,0,2).unsqueeze(0)

                            
            h = torch.cat([hs.transpose(1, 2)[-1], QR_EMB.permute(1,0,2)], -1)
            if ADD_NOISE: h = h + self.noise.sample(h.size()).squeeze(-1).to(DEVICE)

            h = self.linear_q(h)
            h = h.contiguous()

            h = h.view(h.size(0), h.shape[1]*2, 4, -1)
            h = h.permute(0, 3, 2, 1)

            h = self.DEC(h)

          
            OUT_IMGS.append(h.detach())


        return OUT_IMGS
        


    


    def forward(self, ST, QR, QRs = None, mode = 'train'):

        #Attention Visualization Init    


        enc_attn_weights, dec_attn_weights = [], []

        self.hooks = [
         
            self.encoder.layers[-1].self_attn.register_forward_hook(
                lambda self, input, output: enc_attn_weights.append(output[1])
            ),
            self.decoder.layers[-1].multihead_attn.register_forward_hook(
                lambda self, input, output: dec_attn_weights.append(output[1])
            ),
        ]
        

        #Attention Visualization Init 

        if IS_SEQ:
            B, N, R, C = ST.shape
            FEAT_ST = self.Feat_Encoder(ST.view(B*N, 1, R, C))
            FEAT_ST = FEAT_ST.view(B, 512, 1, -1)
        else:
            FEAT_ST = self.Feat_Encoder(ST)


        FEAT_ST_ENC = FEAT_ST.flatten(2).permute(2,0,1)

        memory = self.encoder(FEAT_ST_ENC)

        if IS_KLD:

            Ex = memory.permute(1,0,2)

            memory_mu = self._muE(Ex)
            memory_logvar = self._logvarE(Ex)

            memory = self.reparameterize(memory_mu, memory_logvar).permute(1,0,2)


        QR_EMB = self.query_embed.weight[QR].permute(1,0,2)

        tgt = torch.zeros_like(QR_EMB)
        
        hs = self.decoder(tgt, memory, query_pos=QR_EMB)

        if IS_KLD:

            Dx = hs[0].permute(1,0,2)

            hs_mu = self._muD(Dx)
            hs_logvar = self._logvarD(Dx)

            hs = self.reparameterize(hs_mu, hs_logvar).permute(1,0,2).unsqueeze(0)

            OUT_Feats1_mu = [hs_mu]
            OUT_Feats1_logvar = [hs_logvar]


        OUT_Feats1 = [hs]
        
                        
        h = torch.cat([hs.transpose(1, 2)[-1], QR_EMB.permute(1,0,2)], -1)

        if ADD_NOISE: h = h + self.noise.sample(h.size()).squeeze(-1).to(DEVICE)

        h = self.linear_q(h)
        h = h.contiguous()

        h = h.view(h.size(0), h.shape[1]*2, 4, -1)
        h = h.permute(0, 3, 2, 1)

        h = self.DEC(h)
        
        self.dec_attn_weights = dec_attn_weights[-1].detach()
        self.enc_attn_weights = enc_attn_weights[-1].detach()


                
        for hook in self.hooks:
            hook.remove()

        if mode == 'test' or (not IS_CYCLE and not IS_KLD):

            return h


        OUT_IMGS = [h]

        for QR in QRs:

            QR_EMB = self.query_embed.weight[QR].permute(1,0,2)

            tgt = torch.zeros_like(QR_EMB)
            
            hs = self.decoder(tgt, memory, query_pos=QR_EMB)


            if IS_KLD:

                Dx = hs[0].permute(1,0,2)

                hs_mu = self._muD(Dx)
                hs_logvar = self._logvarD(Dx)

                hs = self.reparameterize(hs_mu, hs_logvar).permute(1,0,2).unsqueeze(0)

                OUT_Feats1_mu.append(hs_mu)
                OUT_Feats1_logvar.append(hs_logvar)


            OUT_Feats1.append(hs)
            
                            
            h = torch.cat([hs.transpose(1, 2)[-1], QR_EMB.permute(1,0,2)], -1)
            if ADD_NOISE: h = h + self.noise.sample(h.size()).squeeze(-1).to(DEVICE)

            h = self.linear_q(h)
            h = h.contiguous()

            h = h.view(h.size(0), h.shape[1]*2, 4, -1)
            h = h.permute(0, 3, 2, 1)

            h = self.DEC(h)

            OUT_IMGS.append(h)


        if (not IS_CYCLE) and IS_KLD:

            OUT_Feats1 = torch.cat(OUT_Feats1, 1)[0]

            OUT_Feats1_mu = torch.cat(OUT_Feats1_mu, 1); OUT_Feats1_logvar = torch.cat(OUT_Feats1_logvar, 1); 
            
            
            KLD = (0.5 * torch.mean(1 + memory_logvar - memory_mu.pow(2) - memory_logvar.exp())) \
                    + (0.5 * torch.mean(1 + OUT_Feats1_logvar - OUT_Feats1_mu.pow(2) - OUT_Feats1_logvar.exp()))


            def _get_lda(Ex_mu, Dx_mu, Ex_logvar, Dx_logvar):
                return torch.sqrt(torch.sum((Ex_mu - Dx_mu) ** 2, dim=1) + \
                                torch.sum((torch.sqrt(Ex_logvar.exp()) - torch.sqrt(Dx_logvar.exp())) ** 2, dim=1)).sum()

            
            lda1 = [_get_lda(memory_mu[:,idi,:], OUT_Feats1_mu[:,idj,:], memory_logvar[:,idi,:], OUT_Feats1_logvar[:,idj,:]) for idi in range(memory.shape[0]) for idj in range(OUT_Feats1.shape[0])]
            

            lda1 = torch.stack(lda1).mean()
            

        
            return OUT_IMGS[0], lda1, KLD


        with torch.no_grad():

            if IS_SEQ:

                FEAT_ST_T = torch.cat([self.Feat_Encoder(IM) for IM in OUT_IMGS], -1)

            else:   

                max_width_ = max([i_.shape[-1] for i_ in OUT_IMGS])

                FEAT_ST_T = self.Feat_Encoder(torch.cat([torch.cat([i_, torch.ones((i_.shape[0], i_.shape[1],i_.shape[2], max_width_-i_.shape[3])).to(DEVICE)], -1) for i_ in OUT_IMGS], 1))

            FEAT_ST_ENC_T = FEAT_ST_T.flatten(2).permute(2,0,1)

            memory_T = self.encoder(FEAT_ST_ENC_T)

            if IS_KLD:

                Ex = memory_T.permute(1,0,2)

                memory_T_mu = self._muE(Ex)
                memory_T_logvar = self._logvarE(Ex)

                memory_T = self.reparameterize(memory_T_mu, memory_T_logvar).permute(1,0,2)


            QR_EMB = self.query_embed.weight[QR].permute(1,0,2)

            tgt = torch.zeros_like(QR_EMB)
            
            hs = self.decoder(tgt, memory_T, query_pos=QR_EMB)

            if IS_KLD:

                Dx = hs[0].permute(1,0,2)

                hs_mu = self._muD(Dx)
                hs_logvar = self._logvarD(Dx)

                hs = self.reparameterize(hs_mu, hs_logvar).permute(1,0,2).unsqueeze(0)

                OUT_Feats2_mu = [hs_mu]
                OUT_Feats2_logvar = [hs_logvar]   


            OUT_Feats2 = [hs]
            


            for QR in QRs:

                QR_EMB = self.query_embed.weight[QR].permute(1,0,2)

                tgt = torch.zeros_like(QR_EMB)
                
                hs = self.decoder(tgt, memory_T, query_pos=QR_EMB)

                if IS_KLD:

                    Dx = hs[0].permute(1,0,2)

                    hs_mu = self._muD(Dx)
                    hs_logvar = self._logvarD(Dx)

                    hs = self.reparameterize(hs_mu, hs_logvar).permute(1,0,2).unsqueeze(0)

                    OUT_Feats2_mu.append(hs_mu)
                    OUT_Feats2_logvar.append(hs_logvar)


                OUT_Feats2.append(hs)
                


        Lcycle1 = np.sum([self.l1loss(memory[m_i], memory_T[m_j]) for m_i in range(memory.shape[0]) for m_j in range(memory_T.shape[0])])/(memory.shape[0]*memory_T.shape[0])
        OUT_Feats1 = torch.cat(OUT_Feats1, 1)[0]; OUT_Feats2 = torch.cat(OUT_Feats2, 1)[0]

        Lcycle2 = np.sum([self.l1loss(OUT_Feats1[f_i], OUT_Feats2[f_j]) for f_i in range(OUT_Feats1.shape[0]) for f_j in range(OUT_Feats2.shape[0])])/(OUT_Feats1.shape[0]*OUT_Feats2.shape[0])

        if IS_KLD:
        
            OUT_Feats1_mu = torch.cat(OUT_Feats1_mu, 1); OUT_Feats1_logvar = torch.cat(OUT_Feats1_logvar, 1); 
            OUT_Feats2_mu = torch.cat(OUT_Feats2_mu, 1); OUT_Feats2_logvar = torch.cat(OUT_Feats2_logvar, 1); 
            
            KLD = (0.25 * torch.mean(1 + memory_logvar - memory_mu.pow(2) - memory_logvar.exp())) \
            + (0.25 * torch.mean(1 + memory_T_logvar - memory_T_mu.pow(2) - memory_T_logvar.exp()))\
            + (0.25 * torch.mean(1 + OUT_Feats1_logvar - OUT_Feats1_mu.pow(2) - OUT_Feats1_logvar.exp()))\
            + (0.25 * torch.mean(1 + OUT_Feats2_logvar - OUT_Feats2_mu.pow(2) - OUT_Feats2_logvar.exp()))


            def _get_lda(Ex_mu, Dx_mu, Ex_logvar, Dx_logvar):
                return torch.sqrt(torch.sum((Ex_mu - Dx_mu) ** 2, dim=1) + \
                                torch.sum((torch.sqrt(Ex_logvar.exp()) - torch.sqrt(Dx_logvar.exp())) ** 2, dim=1)).sum()

            
            lda1 = [_get_lda(memory_mu[:,idi,:], OUT_Feats1_mu[:,idj,:], memory_logvar[:,idi,:], OUT_Feats1_logvar[:,idj,:]) for idi in range(memory.shape[0]) for idj in range(OUT_Feats1.shape[0])]
            lda2 = [_get_lda(memory_T_mu[:,idi,:], OUT_Feats2_mu[:,idj,:], memory_T_logvar[:,idi,:], OUT_Feats2_logvar[:,idj,:]) for idi in range(memory_T.shape[0]) for idj in range(OUT_Feats2.shape[0])]

            lda1 = torch.stack(lda1).mean()
            lda2 = torch.stack(lda2).mean()


            return OUT_IMGS[0], Lcycle1, Lcycle2, lda1, lda2, KLD


        return OUT_IMGS[0], Lcycle1, Lcycle2    


class TRGAN(nn.Module):

    def __init__(self):
        super(TRGAN, self).__init__() 
        

        self.epsilon = 1e-7
        self.netG = Generator().to(DEVICE)
        self.netD = nn.DataParallel(Discriminator()).to(DEVICE)
        self.netW = nn.DataParallel(WDiscriminator()).to(DEVICE)
        self.netconverter = strLabelConverter(ALPHABET)
        self.netOCR = CRNN().to(DEVICE)
        self.OCR_criterion = CTCLoss(zero_infinity=True, reduction='none')

        block_idx = InceptionV3.BLOCK_INDEX_BY_DIM[2048]
        self.inception = InceptionV3([block_idx]).to(DEVICE)

      
        self.optimizer_G = torch.optim.Adam(self.netG.parameters(),
                                                lr=G_LR, betas=(0.0, 0.999), weight_decay=0, eps=1e-8)
        self.optimizer_OCR = torch.optim.Adam(self.netOCR.parameters(),
                                                lr=OCR_LR, betas=(0.0, 0.999), weight_decay=0,
                                                eps=1e-8)

        self.optimizer_D = torch.optim.Adam(self.netD.parameters(),
                                                lr=D_LR, betas=(0.0, 0.999), weight_decay=0, eps=1e-8)
     

        self.optimizer_wl = torch.optim.Adam(self.netW.parameters(),
                                                lr=W_LR, betas=(0.0, 0.999), weight_decay=0, eps=1e-8)
            

        self.optimizers = [self.optimizer_G, self.optimizer_OCR, self.optimizer_D, self.optimizer_wl]


        self.optimizer_G.zero_grad()
        self.optimizer_OCR.zero_grad()
        self.optimizer_D.zero_grad()
        self.optimizer_wl.zero_grad()

        self.loss_G = 0
        self.loss_D = 0
        self.loss_Dfake = 0
        self.loss_Dreal = 0
        self.loss_OCR_fake = 0
        self.loss_OCR_real = 0
        self.loss_w_fake = 0
        self.loss_w_real = 0 
        self.Lcycle1 = 0
        self.Lcycle2 = 0
        self.lda1 = 0
        self.lda2 = 0
        self.KLD = 0 


        with open('../Lexicon/english_words.txt', 'rb') as f:
            self.lex = f.read().splitlines()
        lex=[]
        for word in self.lex:
            try:
                word=word.decode("utf-8")
            except:
                continue
            if len(word)<20:
                lex.append(word)
        self.lex = lex


        f = open('mytext.txt', 'r') 

        self.text = [j.encode() for j in sum([i.split(' ') for i in f.readlines()], [])][:NUM_EXAMPLES]
        self.eval_text_encode, self.eval_len_text = self.netconverter.encode(self.text)
        self.eval_text_encode = self.eval_text_encode.to(DEVICE).repeat(batch_size, 1, 1)


    def _generate_page(self):

        self.fakes = self.netG.Eval(self.sdata, self.eval_text_encode)

        word_t = []
        word_l = []

        gap = np.ones([32,16])

        line_wids = []


        for idx, fake_ in enumerate(self.fakes):

            word_t.append((fake_[0,0,:,:self.eval_len_text[idx]*resolution].cpu().numpy()+1)/2)

            word_t.append(gap)

            if len(word_t) == 16 or idx == len(self.fakes) - 1:

                line_ = np.concatenate(word_t, -1)

                word_l.append(line_)
                line_wids.append(line_.shape[1])

                word_t = []


        gap_h = np.ones([16,max(line_wids)])

        page_= []

        for l in word_l:

            pad_ = np.ones([32,max(line_wids) - l.shape[1]])

            page_.append(np.concatenate([l, pad_], 1))
            page_.append(gap_h)


        page1 = np.concatenate(page_, 0)


        word_t = []
        word_l = []

        gap = np.ones([32,16])

        line_wids = []

        sdata_ = [i.unsqueeze(1) for i in torch.unbind(self.sdata, 1)]

        for idx, st in enumerate((sdata_)):

            word_t.append((st[0,0,:,:int(self.input['swids'].cpu().numpy()[0][idx])
].cpu().numpy()+1)/2)

            word_t.append(gap)

            if len(word_t) == 16 or idx == len(self.fakes) - 1:

                line_ = np.concatenate(word_t, -1)

                word_l.append(line_)
                line_wids.append(line_.shape[1])

                word_t = []


        gap_h = np.ones([16,max(line_wids)])

        page_= []

        for l in word_l:

            pad_ = np.ones([32,max(line_wids) - l.shape[1]])

            page_.append(np.concatenate([l, pad_], 1))
            page_.append(gap_h)


        page2 = np.concatenate(page_, 0)

        merge_w_size =  max(page1.shape[0], page2.shape[0])

        if page1.shape[0] != merge_w_size:

            page1 = np.concatenate([page1, np.ones([merge_w_size-page1.shape[0], page1.shape[1]])], 0)

        if page2.shape[0] != merge_w_size:

            page2 = np.concatenate([page2, np.ones([merge_w_size-page2.shape[0], page2.shape[1]])], 0)


        page = np.concatenate([page2, page1], 1)


        return page


        #FEAT1 =  self.inception(torch.cat(self.fakes, 0).repeat(1,3,1,1))[0].detach().view(batch_size, len(self.fakes), -1).cpu().numpy()
        #FEAT2 = self.inception(self.sdata.view(batch_size*NUM_EXAMPLES, 1, 32, -1).repeat(1,3,1,1))[0].detach().view(batch_size, NUM_EXAMPLES, -1 ).cpu().numpy()
        #muvars1 = [{'mu':np.mean(FEAT1[i], axis=0), 'sigma' : np.cov(FEAT1[i], rowvar=False)} for i in range(FEAT1.shape[0])]
        #muvars2 = [{'mu':np.mean(FEAT2[i], axis=0), 'sigma' : np.cov(FEAT2[i], rowvar=False)} for i in range(FEAT2.shape[0])]


    def get_current_losses(self):

        losses = {}

        losses['G'] = self.loss_G
        losses['D'] = self.loss_D
        losses['Dfake'] = self.loss_Dfake
        losses['Dreal'] = self.loss_Dreal
        losses['OCR_fake'] = self.loss_OCR_fake
        losses['OCR_real'] = self.loss_OCR_real
        losses['w_fake'] = self.loss_w_fake
        losses['w_real'] = self.loss_w_real
        losses['cycle1'] = self.Lcycle1
        losses['cycle2'] = self.Lcycle2
        losses['lda1'] = self.lda1
        losses['lda2'] = self.lda2
        losses['KLD'] = self.KLD

        return losses

    def visualize_images(self):

        imgs = {}


        imgs['fake-1']=self.netG(self.sdata[0:1], self.text_encode_fake[0].unsqueeze(0), mode = 'test' )[0, 0].detach()
        imgs['fake-2']=self.netG(self.sdata[0:1], self.text_encode_fake[1].unsqueeze(0) , mode = 'test' )[0, 0].detach()
        imgs['fake-3']=self.netG(self.sdata[0:1], self.text_encode_fake[2].unsqueeze(0) , mode = 'test' )[0, 0].detach()

        
        imgs['res-1'] = torch.cat([self.sdata[0, 0],self.sdata[0, 1],self.sdata[0, 2], imgs['fake-1'], imgs['fake-2'], imgs['fake-3']], -1)


        imgs['fake-1']=self.netG(self.sdata[1:2], self.text_encode_fake[0].unsqueeze(0), mode = 'test' )[0, 0].detach()
        imgs['fake-2']=self.netG(self.sdata[1:2], self.text_encode_fake[1].unsqueeze(0) , mode = 'test' )[0, 0].detach()
        imgs['fake-3']=self.netG(self.sdata[1:2], self.text_encode_fake[2].unsqueeze(0) , mode = 'test' )[0, 0].detach()

        
        imgs['res-2'] = torch.cat([self.sdata[1, 0],self.sdata[1, 1],self.sdata[1, 2], imgs['fake-1'], imgs['fake-2'], imgs['fake-3']], -1)


        imgs['fake-1']=self.netG(self.sdata[2:3], self.text_encode_fake[0].unsqueeze(0) , mode = 'test' )[0, 0].detach()
        imgs['fake-2']=self.netG(self.sdata[2:3], self.text_encode_fake[1].unsqueeze(0) , mode = 'test' )[0, 0].detach()
        imgs['fake-3']=self.netG(self.sdata[2:3], self.text_encode_fake[2].unsqueeze(0) , mode = 'test' )[0, 0].detach()

        
        imgs['res-3'] = torch.cat([self.sdata[2, 0],self.sdata[2, 1],self.sdata[2, 2], imgs['fake-1'], imgs['fake-2'], imgs['fake-3']], -1)


        return imgs


    def load_networks(self, epoch):
        BaseModel.load_networks(self, epoch)
        if self.opt.single_writer:
            load_filename = '%s_z.pkl' % (epoch)
            load_path = os.path.join(self.save_dir, load_filename)
            self.z = torch.load(load_path)

    def _set_input(self, input):
        self.input = input

    def set_requires_grad(self, nets, requires_grad=False):
        """Set requies_grad=Fasle for all the networks to avoid unnecessary computations
        Parameters:
            nets (network list)   -- a list of networks
            requires_grad (bool)  -- whether the networks require gradients or not
        """
        if not isinstance(nets, list):
            nets = [nets]
        for net in nets:
            if net is not None:
                for param in net.parameters():
                    param.requires_grad = requires_grad

    def forward(self):


        self.real = self.input['img'].to(DEVICE)
        self.label = self.input['label']
        self.sdata = self.input['simg'].to(DEVICE)
        self.ST_LEN = self.input['swids']
        self.text_encode, self.len_text = self.netconverter.encode(self.label)
        self.one_hot_real = make_one_hot(self.text_encode, self.len_text, VOCAB_SIZE).to(DEVICE).detach()
        self.text_encode = self.text_encode.to(DEVICE).detach()
        self.len_text = self.len_text.detach()

        self.words = [word.encode('utf-8') for word in np.random.choice(self.lex, batch_size)]
        self.text_encode_fake, self.len_text_fake = self.netconverter.encode(self.words)
        self.text_encode_fake = self.text_encode_fake.to(DEVICE)
        self.one_hot_fake = make_one_hot(self.text_encode_fake, self.len_text_fake, VOCAB_SIZE).to(DEVICE)


        self.text_encode_fake_js = []

        for _ in range(NUM_WORDS - 1):

            self.words_j = [word.encode('utf-8') for word in np.random.choice(self.lex, batch_size)]
            self.text_encode_fake_j, self.len_text_fake_j = self.netconverter.encode(self.words_j)
            self.text_encode_fake_j = self.text_encode_fake_j.to(DEVICE)
            self.text_encode_fake_js.append(self.text_encode_fake_j)

        
        if IS_CYCLE and IS_KLD:

            self.fake, self.Lcycle1, self.Lcycle2, self.lda1, self.lda2, self.KLD = self.netG(self.sdata, self.text_encode_fake, self.text_encode_fake_js)

        elif IS_CYCLE and (not IS_KLD):

            self.fake, self.Lcycle1, self.Lcycle2 = self.netG(self.sdata, self.text_encode_fake, self.text_encode_fake_js)

        elif (not IS_CYCLE) and IS_KLD:

            self.fake, self.lda1, self.KLD = self.netG(self.sdata, self.text_encode_fake, self.text_encode_fake_js)

        else:

            self.fake = self.netG(self.sdata, self.text_encode_fake, self.text_encode_fake_js)


    def visualize_attention(self):

        def _norm_scores(arr):
            return (arr - min(arr))/(max(arr) - min(arr))

        simgs = self.sdata[0].detach().cpu().numpy()
        fake = self.fake[0,0].detach().cpu().numpy()
        slen = self.ST_LEN[0].detach().cpu().numpy()
        selfatt = self.netG.enc_attn_weights[0].detach().cpu().numpy()
        selfatt = np.stack([_norm_scores(i) for i in selfatt], 1)
        fake_lab = self.words[0].decode()
        
        decatt = self.netG.dec_attn_weights[0].detach().cpu().numpy()
        decatt = np.stack([_norm_scores(i) for i in decatt], 0)

        STdict = {}
        FAKEdict = {}
        count = 0

        for sim_, sle_ in zip(simgs,slen):

            for pi in range(sim_.shape[1]//sim_.shape[0]):

                STdict[count] = {'patch':sim_[:, pi*32:(pi+1)*32], 'ischar': sle_>=pi*32, 'encoder_attention_score': selfatt[count], 'decoder_attention_score': decatt[:,count]}
                count = count + 1

        
        for pi in range(fake.shape[1]//resolution):  

            FAKEdict[pi] = {'patch': fake[:, pi*resolution:(pi+1)*resolution]}  

        show_ims = []

        for idx in range(len(fake_lab)):

            viz_pats = []
            viz_lin = []

            for i in STdict.keys():

                if STdict[i]['ischar']:

                    viz_pats.append(cv2.addWeighted(STdict[i]['patch'], 0.5, np.ones_like(STdict[i]['patch'])*STdict[i]['decoder_attention_score'][idx], 0.5, 0))

                    if len(viz_pats) >= 20:

                        viz_lin.append(np.concatenate(viz_pats, -1))

                        viz_pats = []

            


            src = np.concatenate(viz_lin[:-2], 0)*255

            viz_gts = []

            for i in range(len(fake_lab)):

                

                #if i == idx:

                    #bordersize = 5

                    #FAKEdict[i]['patch'] = cv2.addWeighted(FAKEdict[i]['patch'] , 0.5, np.ones_like(FAKEdict[i]['patch'] ), 0.5, 0)


        


                img = np.zeros((54,16))
                font = cv2.FONT_HERSHEY_SIMPLEX
                text = fake_lab[i]

                # get boundary of this text
                textsize = cv2.getTextSize(text, font, 1, 2)[0]

                # get coords based on boundary
                textX = (img.shape[1] - textsize[0]) // 2
                textY = (img.shape[0] + textsize[1]) // 2

                # add text centered on image
                cv2.putText(img, text, (textX, textY ), font, 1, (255, 255, 255), 2)

                img = (255 - img)/255

                if i == idx:

                    img = (1 - img)

                viz_gts.append(img)

            

            tgt = np.concatenate([fake[:,:len(fake_lab)*16],np.concatenate(viz_gts, -1)], 0)
            pad_ = np.ones((tgt.shape[0], (src.shape[1]-tgt.shape[1])//2))
            tgt = np.concatenate([pad_, tgt, pad_], -1)*255
            final = np.concatenate([src, tgt], 0)


            show_ims.append(final)

        return show_ims


    def backward_D_OCR(self):
       
        pred_real = self.netD(self.real.detach())
        
        pred_fake = self.netD(**{'x': self.fake.detach()})
        
       
        self.loss_Dreal, self.loss_Dfake = loss_hinge_dis(pred_fake, pred_real, self.len_text_fake.detach(), self.len_text.detach(), True)
        
        self.loss_D = self.loss_Dreal + self.loss_Dfake
        
        self.pred_real_OCR = self.netOCR(self.real.detach())
        preds_size = torch.IntTensor([self.pred_real_OCR.size(0)] * batch_size).detach()
        loss_OCR_real = self.OCR_criterion(self.pred_real_OCR, self.text_encode.detach(), preds_size, self.len_text.detach())
        self.loss_OCR_real = torch.mean(loss_OCR_real[~torch.isnan(loss_OCR_real)])
       
        loss_total = self.loss_D + self.loss_OCR_real

        # backward
        loss_total.backward()
        for param in self.netOCR.parameters():
            param.grad[param.grad!=param.grad]=0
            param.grad[torch.isnan(param.grad)]=0
            param.grad[torch.isinf(param.grad)]=0
        


        return loss_total

    def backward_D_WL(self):
        # Real
        pred_real = self.netD(self.real.detach())
        
        pred_fake = self.netD(**{'x': self.fake.detach()})
        
       
        self.loss_Dreal, self.loss_Dfake = loss_hinge_dis(pred_fake, pred_real, self.len_text_fake.detach(), self.len_text.detach(), True)
        
        self.loss_D = self.loss_Dreal + self.loss_Dfake
 

        self.loss_w_real = self.netW(self.real.detach(), self.input['wcl'].to(DEVICE)).mean()
        # total loss
        loss_total = self.loss_D + self.loss_w_real

        # backward
        loss_total.backward()
     

        return loss_total

    def optimize_D_WL(self):
        self.forward()
        self.set_requires_grad([self.netD], True)
        self.set_requires_grad([self.netOCR], False)
        self.set_requires_grad([self.netW], True)
        
        self.optimizer_D.zero_grad()
        self.optimizer_wl.zero_grad()

        self.backward_D_WL()


    

    def backward_D_OCR_WL(self):
        # Real
        if self.real_z_mean is None:
            pred_real = self.netD(self.real.detach())
        else:
            pred_real = self.netD(**{'x': self.real.detach(), 'z': self.real_z_mean.detach()})
        # Fake
        try:
            pred_fake = self.netD(**{'x': self.fake.detach(), 'z': self.z.detach()})
        except:
            print('a')
        # Combined loss
        self.loss_Dreal, self.loss_Dfake = loss_hinge_dis(pred_fake, pred_real, self.len_text_fake.detach(), self.len_text.detach(), self.opt.mask_loss)
        
        self.loss_D = self.loss_Dreal + self.loss_Dfake
        # OCR loss on real data
        self.pred_real_OCR = self.netOCR(self.real.detach())
        preds_size = torch.IntTensor([self.pred_real_OCR.size(0)] * self.opt.batch_size).detach()
        loss_OCR_real = self.OCR_criterion(self.pred_real_OCR, self.text_encode.detach(), preds_size, self.len_text.detach())
        self.loss_OCR_real = torch.mean(loss_OCR_real[~torch.isnan(loss_OCR_real)])
        # total loss
        self.loss_w_real = self.netW(self.real.detach(), self.wcl)
        loss_total = self.loss_D + self.loss_OCR_real + self.loss_w_real

        # backward
        loss_total.backward()
        for param in self.netOCR.parameters():
            param.grad[param.grad!=param.grad]=0
            param.grad[torch.isnan(param.grad)]=0
            param.grad[torch.isinf(param.grad)]=0

     

        return loss_total
   
    def optimize_D_WL_step(self):
        self.optimizer_D.step()
        self.optimizer_wl.step()
        self.optimizer_D.zero_grad()
        self.optimizer_wl.zero_grad()

    def backward_OCR(self):
        # OCR loss on real data
        self.pred_real_OCR = self.netOCR(self.real.detach())
        preds_size = torch.IntTensor([self.pred_real_OCR.size(0)] * self.opt.batch_size).detach()
        loss_OCR_real = self.OCR_criterion(self.pred_real_OCR, self.text_encode.detach(), preds_size, self.len_text.detach())
        self.loss_OCR_real = torch.mean(loss_OCR_real[~torch.isnan(loss_OCR_real)])

        # backward
        self.loss_OCR_real.backward()
        for param in self.netOCR.parameters():
            param.grad[param.grad!=param.grad]=0
            param.grad[torch.isnan(param.grad)]=0
            param.grad[torch.isinf(param.grad)]=0
     
        return self.loss_OCR_real


    def backward_D(self):
        # Real
        if self.real_z_mean is None:
            pred_real = self.netD(self.real.detach())
        else:
            pred_real = self.netD(**{'x': self.real.detach(), 'z': self.real_z_mean.detach()})
        pred_fake = self.netD(**{'x': self.fake.detach(), 'z': self.z.detach()})
        # Combined loss
        self.loss_Dreal, self.loss_Dfake = loss_hinge_dis(pred_fake, pred_real, self.len_text_fake.detach(), self.len_text.detach(), self.opt.mask_loss)
        self.loss_D = self.loss_Dreal + self.loss_Dfake
        # backward
        self.loss_D.backward()

        
        return self.loss_D


    def backward_G_only(self):
        
        self.gb_alpha = 0.7
        #self.Lcycle1 = self.Lcycle1.mean()
        #self.Lcycle2 = self.Lcycle2.mean()
        self.loss_G = loss_hinge_gen(self.netD(**{'x': self.fake}), self.len_text_fake.detach(), True).mean()
    

        pred_fake_OCR = self.netOCR(self.fake)
        preds_size = torch.IntTensor([pred_fake_OCR.size(0)] * batch_size).detach()
        loss_OCR_fake = self.OCR_criterion(pred_fake_OCR, self.text_encode_fake.detach(), preds_size, self.len_text_fake.detach())
        self.loss_OCR_fake = torch.mean(loss_OCR_fake[~torch.isnan(loss_OCR_fake)])
        
        self.loss_G = self.loss_G + self.Lcycle1 + self.Lcycle2 + self.lda1 + self.lda2 - self.KLD
        
        self.loss_T = self.loss_G + self.loss_OCR_fake

 

        grad_fake_OCR = torch.autograd.grad(self.loss_OCR_fake, self.fake, retain_graph=True)[0]


        self.loss_grad_fake_OCR = 10**6*torch.mean(grad_fake_OCR**2)
        grad_fake_adv = torch.autograd.grad(self.loss_G, self.fake, retain_graph=True)[0]
        self.loss_grad_fake_adv = 10**6*torch.mean(grad_fake_adv**2)
        
            
        self.loss_T.backward(retain_graph=True)

        
        grad_fake_OCR = torch.autograd.grad(self.loss_OCR_fake, self.fake, create_graph=True, retain_graph=True)[0]
        grad_fake_adv = torch.autograd.grad(self.loss_G, self.fake, create_graph=True, retain_graph=True)[0]


        a = self.gb_alpha * torch.div(torch.std(grad_fake_adv), self.epsilon+torch.std(grad_fake_OCR))


        if a is None:
            print(self.loss_OCR_fake, self.loss_G, torch.std(grad_fake_adv), torch.std(grad_fake_OCR))
        if a>1000 or a<0.0001:
            print(a)
      
       
        self.loss_OCR_fake = a.detach() * self.loss_OCR_fake

        self.loss_T = self.loss_G + self.loss_OCR_fake


        self.loss_T.backward(retain_graph=True)
        grad_fake_OCR = torch.autograd.grad(self.loss_OCR_fake, self.fake, create_graph=False, retain_graph=True)[0]
        grad_fake_adv = torch.autograd.grad(self.loss_G, self.fake, create_graph=False, retain_graph=True)[0]
        self.loss_grad_fake_OCR = 10 ** 6 * torch.mean(grad_fake_OCR ** 2)
        self.loss_grad_fake_adv = 10 ** 6 * torch.mean(grad_fake_adv ** 2)

        with torch.no_grad():
            self.loss_T.backward()
    
        if any(torch.isnan(loss_OCR_fake)) or torch.isnan(self.loss_G):
            print('loss OCR fake: ', loss_OCR_fake, ' loss_G: ', self.loss_G, ' words: ', self.words)
            sys.exit()

    def backward_G_WL(self):

        self.gb_alpha = 0.7
        #self.Lcycle1 = self.Lcycle1.mean()
        #self.Lcycle2 = self.Lcycle2.mean()

        self.loss_G = loss_hinge_gen(self.netD(**{'x': self.fake}), self.len_text_fake.detach(), True).mean()

        self.loss_w_fake = self.netW(self.fake, self.input['wcl'].to(DEVICE)).mean()

        self.loss_G = self.loss_G + self.Lcycle1 + self.Lcycle2 + self.lda1 + self.lda2 - self.KLD

        self.loss_T = self.loss_G + self.loss_w_fake


        

        #grad_fake_WL = torch.autograd.grad(self.loss_w_fake, self.fake, retain_graph=True)[0]


        #self.loss_grad_fake_WL = 10**6*torch.mean(grad_fake_WL**2)
        #grad_fake_adv = torch.autograd.grad(self.loss_G, self.fake, retain_graph=True)[0]
        #self.loss_grad_fake_adv = 10**6*torch.mean(grad_fake_adv**2)
        
       

        self.loss_T.backward(retain_graph=True)

        
        grad_fake_WL = torch.autograd.grad(self.loss_w_fake, self.fake, create_graph=True, retain_graph=True)[0]
        grad_fake_adv = torch.autograd.grad(self.loss_G, self.fake, create_graph=True, retain_graph=True)[0]


        a = self.gb_alpha * torch.div(torch.std(grad_fake_adv), self.epsilon+torch.std(grad_fake_WL))


        if a is None:
            print(self.loss_w_fake, self.loss_G, torch.std(grad_fake_adv), torch.std(grad_fake_WL))
        if a>1000 or a<0.0001:
            print(a)

        self.loss_w_fake = a.detach() * self.loss_w_fake
        
        self.loss_T = self.loss_G + self.loss_w_fake

        self.loss_T.backward(retain_graph=True)
        grad_fake_WL = torch.autograd.grad(self.loss_w_fake, self.fake, create_graph=False, retain_graph=True)[0]
        grad_fake_adv = torch.autograd.grad(self.loss_G, self.fake, create_graph=False, retain_graph=True)[0]
        self.loss_grad_fake_WL = 10 ** 6 * torch.mean(grad_fake_WL ** 2)
        self.loss_grad_fake_adv = 10 ** 6 * torch.mean(grad_fake_adv ** 2)

        with torch.no_grad():
            self.loss_T.backward()
            
    def backward_G(self):
        self.opt.gb_alpha = 0.7
        self.loss_G = loss_hinge_gen(self.netD(**{'x': self.fake, 'z': self.z}), self.len_text_fake.detach(), self.opt.mask_loss)
        # OCR loss on real data

        pred_fake_OCR = self.netOCR(self.fake)
        preds_size = torch.IntTensor([pred_fake_OCR.size(0)] * self.opt.batch_size).detach()
        loss_OCR_fake = self.OCR_criterion(pred_fake_OCR, self.text_encode_fake.detach(), preds_size, self.len_text_fake.detach())
        self.loss_OCR_fake = torch.mean(loss_OCR_fake[~torch.isnan(loss_OCR_fake)])
        

        self.loss_w_fake = self.netW(self.fake, self.wcl)
        #self.loss_OCR_fake = self.loss_OCR_fake + self.loss_w_fake
        # total loss

       # l1 = self.params[0]*self.loss_G
       # l2 = self.params[0]*self.loss_OCR_fake
        #l3 = self.params[0]*self.loss_w_fake
        self.loss_G_ = 10*self.loss_G + self.loss_w_fake
        self.loss_T = self.loss_G_ + self.loss_OCR_fake

        grad_fake_OCR = torch.autograd.grad(self.loss_OCR_fake, self.fake, retain_graph=True)[0]


        self.loss_grad_fake_OCR = 10**6*torch.mean(grad_fake_OCR**2)
        grad_fake_adv = torch.autograd.grad(self.loss_G_, self.fake, retain_graph=True)[0]
        self.loss_grad_fake_adv = 10**6*torch.mean(grad_fake_adv**2)
        
        if not False:

            self.loss_T.backward(retain_graph=True)

         
            grad_fake_OCR = torch.autograd.grad(self.loss_OCR_fake, self.fake, create_graph=True, retain_graph=True)[0]
            grad_fake_adv = torch.autograd.grad(self.loss_G_, self.fake, create_graph=True, retain_graph=True)[0]
            #grad_fake_wl = torch.autograd.grad(self.loss_w_fake, self.fake, create_graph=True, retain_graph=True)[0]


            a = self.opt.gb_alpha * torch.div(torch.std(grad_fake_adv), self.epsilon+torch.std(grad_fake_OCR))


            #a0 = self.opt.gb_alpha * torch.div(torch.std(grad_fake_adv), self.epsilon+torch.std(grad_fake_wl))

            if a is None:
                print(self.loss_OCR_fake, self.loss_G_, torch.std(grad_fake_adv), torch.std(grad_fake_OCR))
            if a>1000 or a<0.0001:
                print(a)
            b = self.opt.gb_alpha * (torch.mean(grad_fake_adv) -
                                            torch.div(torch.std(grad_fake_adv), self.epsilon+torch.std(grad_fake_OCR))*
                                            torch.mean(grad_fake_OCR))
            # self.loss_OCR_fake = a.detach() * self.loss_OCR_fake + b.detach() * torch.sum(self.fake)
            self.loss_OCR_fake = a.detach() * self.loss_OCR_fake
            #self.loss_w_fake = a0.detach() * self.loss_w_fake

            self.loss_T = (1-1*self.opt.onlyOCR)*self.loss_G_ + self.loss_OCR_fake# + self.loss_w_fake
            self.loss_T.backward(retain_graph=True)
            grad_fake_OCR = torch.autograd.grad(self.loss_OCR_fake, self.fake, create_graph=False, retain_graph=True)[0]
            grad_fake_adv = torch.autograd.grad(self.loss_G_, self.fake, create_graph=False, retain_graph=True)[0]
            self.loss_grad_fake_OCR = 10 ** 6 * torch.mean(grad_fake_OCR ** 2)
            self.loss_grad_fake_adv = 10 ** 6 * torch.mean(grad_fake_adv ** 2)
            with torch.no_grad():
                self.loss_T.backward()
        else:
            self.loss_T.backward()

        if self.opt.clip_grad > 0:
             clip_grad_norm_(self.netG.parameters(), self.opt.clip_grad)
        if any(torch.isnan(loss_OCR_fake)) or torch.isnan(self.loss_G_):
            print('loss OCR fake: ', loss_OCR_fake, ' loss_G: ', self.loss_G, ' words: ', self.words)
            sys.exit()

            

    def optimize_D_OCR(self):
        self.forward()
        self.set_requires_grad([self.netD], True)
        self.set_requires_grad([self.netOCR], True)
        self.optimizer_D.zero_grad()
        #if self.opt.OCR_init in ['glorot', 'xavier', 'ortho', 'N02']:
        self.optimizer_OCR.zero_grad()
        self.backward_D_OCR()

    def optimize_OCR(self):
        self.forward()
        self.set_requires_grad([self.netD], False)
        self.set_requires_grad([self.netOCR], True)
        if self.opt.OCR_init in ['glorot', 'xavier', 'ortho', 'N02']:
            self.optimizer_OCR.zero_grad()
        self.backward_OCR()

    def optimize_D(self):
        self.forward()
        self.set_requires_grad([self.netD], True)
        self.backward_D()

    def optimize_D_OCR_step(self):
        self.optimizer_D.step()
        
        self.optimizer_OCR.step()
        self.optimizer_D.zero_grad()
        self.optimizer_OCR.zero_grad()


    def optimize_D_OCR_WL(self):
        self.forward()
        self.set_requires_grad([self.netD], True)
        self.set_requires_grad([self.netOCR], True)
        self.set_requires_grad([self.netW], True)
        self.optimizer_D.zero_grad()
        self.optimizer_wl.zero_grad()
        if self.opt.OCR_init in ['glorot', 'xavier', 'ortho', 'N02']:
            self.optimizer_OCR.zero_grad()
        self.backward_D_OCR_WL()

    def optimize_D_OCR_WL_step(self):
        self.optimizer_D.step()
        if self.opt.OCR_init in ['glorot', 'xavier', 'ortho', 'N02']:
            self.optimizer_OCR.step()
        self.optimizer_wl.step()
        self.optimizer_D.zero_grad()
        self.optimizer_OCR.zero_grad()
        self.optimizer_wl.zero_grad()

    def optimize_D_step(self):
        self.optimizer_D.step()
        if any(torch.isnan(self.netD.infer_img.blocks[0][0].conv1.bias)):
            print('D is nan')
            sys.exit()
        self.optimizer_D.zero_grad()

    def optimize_G(self):
        self.forward()
        self.set_requires_grad([self.netD], False)
        self.set_requires_grad([self.netOCR], False)
        self.set_requires_grad([self.netW], False)
        self.backward_G()

    def optimize_G_WL(self):
        self.forward()
        self.set_requires_grad([self.netD], False)
        self.set_requires_grad([self.netOCR], False)
        self.set_requires_grad([self.netW], False)
        self.backward_G_WL()


    def optimize_G_only(self):
        self.forward()
        self.set_requires_grad([self.netD], False)
        self.set_requires_grad([self.netOCR], False)
        self.set_requires_grad([self.netW], False)
        self.backward_G_only()


    def optimize_G_step(self):

        self.optimizer_G.step()
        self.optimizer_G.zero_grad()

    def optimize_ocr(self):
        self.set_requires_grad([self.netOCR], True)
        # OCR loss on real data
        pred_real_OCR = self.netOCR(self.real)
        preds_size =torch.IntTensor([pred_real_OCR.size(0)] * self.opt.batch_size).detach()
        self.loss_OCR_real = self.OCR_criterion(pred_real_OCR, self.text_encode.detach(), preds_size, self.len_text.detach())
        self.loss_OCR_real.backward()
        self.optimizer_OCR.step()

    def optimize_z(self):
        self.set_requires_grad([self.z], True)


    def optimize_parameters(self):
        self.forward()
        self.set_requires_grad([self.netD], False)
        self.optimizer_G.zero_grad()
        self.backward_G()
        self.optimizer_G.step()

        self.set_requires_grad([self.netD], True)
        self.optimizer_D.zero_grad()
        self.backward_D()
        self.optimizer_D.step()

    def test(self):
        self.visual_names = ['fake']
        self.netG.eval()
        with torch.no_grad():
            self.forward()

    def train_GD(self):
        self.netG.train()
        self.netD.train()
        self.optimizer_G.zero_grad()
        self.optimizer_D.zero_grad()
        # How many chunks to split x and y into?
        x = torch.split(self.real, self.opt.batch_size)
        y = torch.split(self.label, self.opt.batch_size)
        counter = 0

        # Optionally toggle D and G's "require_grad"
        if self.opt.toggle_grads:
            toggle_grad(self.netD, True)
            toggle_grad(self.netG, False)

        for step_index in range(self.opt.num_critic_train):
            self.optimizer_D.zero_grad()
            with torch.set_grad_enabled(False):
                self.forward()
            D_input = torch.cat([self.fake, x[counter]], 0) if x is not None else self.fake
            D_class = torch.cat([self.label_fake, y[counter]], 0) if y[counter] is not None else y[counter]
            # Get Discriminator output
            D_out = self.netD(D_input, D_class)
            if x is not None:
                pred_fake, pred_real = torch.split(D_out, [self.fake.shape[0], x[counter].shape[0]])  # D_fake, D_real
            else:
                pred_fake = D_out
            # Combined loss
            self.loss_Dreal, self.loss_Dfake = loss_hinge_dis(pred_fake, pred_real, self.len_text_fake.detach(), self.len_text.detach(), self.opt.mask_loss)
            self.loss_D = self.loss_Dreal + self.loss_Dfake
            self.loss_D.backward()
            counter += 1
            self.optimizer_D.step()

        # Optionally toggle D and G's "require_grad"
        if self.opt.toggle_grads:
            toggle_grad(self.netD, False)
            toggle_grad(self.netG, True)
        # Zero G's gradients by default before training G, for safety
        self.optimizer_G.zero_grad()
        self.forward()
        self.loss_G = loss_hinge_gen(self.netD(self.fake, self.label_fake), self.len_text_fake.detach(), self.opt.mask_loss)
        self.loss_G.backward()
        self.optimizer_G.step()
